# Supplementary material for: Integrated transcriptomics, metabolomics and physiological analyses reveal differential response mechanisms of wheat to cadmium and/or salinity stress
Source: Front Plant Sci. 2024 Oct 1;15:1378226. doi: 10.3389/fpls.2024.1378226 (PMC11473431; doi:10.3389/fpls.2024.1378226)
Supplement: Supplementary file 9 [file Table1.xlsx]

## Sheet: Sheet1
Table S1 The primer sequences for qPCR assay
Gene ID	Description	Forword sequence (5’–3’)	Reverse sequence (5’–3’)
TraesCS4B02G170800	psb27	AGATGTCCAACTCGTGGGTG	AAGCTGATGTAGTGGCCGGA
TraesCS3B02G392800	psb28	CCAAGTTCGTCAACGGGAAG	TGCGAGTACCTCTCCATGAAC
TraesCS3A02G381000	psbS	CGTGTTGCCATGATTGGCTT	GATGCCGGTCTCAAGGTTCA
TraesCSU02G270000	psaC	GCCGAGAACCGAAGATTGTG	AGAGCCATGCTACGTGTTGT
TraesCS6D02G358900	psbR	TGGCGTCTATGGTTCTGACG	GTCTGGACCTTCTTCGCCTT
TraesCS7D02G256300	atpF	AGGGCAATGAATCAGGTCCG	GGGACCCGAGAATGCCAATA
TraesCS2A02G190700	GAPDH	AAGGTGGCAAAGCTGAAAGTTG	GGTTGCCTTCTCTCCTGTACTC
