# Supplementary material for: Integrated transcriptomics, metabolomics and physiological analyses reveal differential response mechanisms of wheat to cadmium and/or salinity stress
Source: Front Plant Sci. 2024 Oct 1;15:1378226. doi: 10.3389/fpls.2024.1378226 (PMC11473431; doi:10.3389/fpls.2024.1378226)
Supplement: Supplementary file 10 [file Table10.xlsx]

## Sheet: Sheet1
Table S12 DEGs and DMs significantly altered in the phenylalanine, tyrosine and tryptophan (Trp) biosynthesis pathway under Cd, NaCl and NaCl+Cd stresses
	DEGs					DMs
	Gene_id	Gene description	FC(Cd/Control)	p adjust value	Regulate	Metabolite	Metab ID	Regulate	KEGG Compound ID	Mode	M/Z	Library ID	VIP_pred_OPLS-DA	FC(Cd/Control)	p value
Cd stress	TraesCS1A02G070500	-	10.577	2.64518e-12	up	3-dehydroshikimate	metab_8029	up	C02637	neg	401.073	HMDB0304122	2.7023	1.7089	3.891e-06
	TraesCS1A02G270300	Bifunctional aspartate aminotransferase and glutamate/aspartate-prephenate aminotransferase [Source:Projected from Arabidopsis thaliana (AT2G22250) UniProtKB/Swiss-Prot;Acc:Q9SIE1]	2.545	1.02371e-06	up	L-Phenylalanine	metab_8643	down	C00079	neg	329.151	PW_C000104;HMDB0250791;HMDB0000159;MJDBAA00000196	2.4371	0.5901	7.371e-12
	TraesCS1B02G280600	Bifunctional aspartate aminotransferase and glutamate/aspartate-prephenate aminotransferase [Source:Projected from Arabidopsis thaliana (AT2G22250) UniProtKB/Swiss-Prot;Acc:Q9SIE1]	2.006	0.00106041	up	3-Hydroxybenzoic Acid	metab_5361	up	C00587	neg	137.024	HMDB0002466	1.7664	1.2171	1.191e-05
	TraesCS1D02G073000	-	6.613	0.00125943	up	Shikimic acid	metab_52	up	C00493	pos	139.039	HMDB0003070	1.6701	1.1493	1.632e-07
	TraesCS1D02G270500	Bifunctional aspartate aminotransferase and glutamate/aspartate-prephenate aminotransferase [Source:Projected from Arabidopsis thaliana (AT2G22250) UniProtKB/Swiss-Prot;Acc:Q9SIE1]	2.006	0.000189941	up	L-Tyrosine	metab_8879	down	C00082	neg	180.066	PW_C000103;HMDB0000158;MJDBOTE0000356	1.2353	0.9305	3.565e-07
	TraesCS2A02G163600	Phospho-2-dehydro-3-deoxyheptonate aldolase [Source:UniProtKB/TrEMBL;Acc:A0A1D5TN88]	5.677	6.87956e-33	up	L-Tryptophane	metab_5038	up	C00078	neg	203.082	HMDB0000929	1.0476	1.1004	0.004197
	TraesCS2A02G291900	Arogenate dehydratase [Source:UniProtKB/TrEMBL;Acc:A0A341Q6G6]	5.487	1.91293e-06	up
	TraesCS2A02G523400	-	8.681	2.27681e-05	up
	TraesCS2B02G189300	Phospho-2-dehydro-3-deoxyheptonate aldolase [Source:UniProtKB/TrEMBL;Acc:A0A1D6RN38]	3.977	5.33691e-12	up
	TraesCS2B02G308400	Arogenate dehydratase [Source:UniProtKB/TrEMBL;Acc:W5BD50]	2.442	0.00351565	up
	TraesCS2D02G170400	Phospho-2-dehydro-3-deoxyheptonate aldolase [Source:UniProtKB/TrEMBL;Acc:A0A1D5UWN7]	3.48	1.49944e-10	up
	TraesCS2D02G289900	Arogenate dehydratase [Source:UniProtKB/TrEMBL;Acc:A0A1D5ULN6]	4.314	3.33209e-07	up
	TraesCS2D02G525500	-	11.521	4.85035e-05	up
	TraesCS3A02G301800	Chorismate mutase [Source:UniProtKB/TrEMBL;Acc:A0A1D5VBW7]	2.95	1.33208e-18	up
	TraesCS3D02G300200	Chorismate mutase [Source:UniProtKB/TrEMBL;Acc:A0A1D5WNQ8]	2.916	7.6176e-15	up
	TraesCS4B02G197700	Arogenate dehydratase [Source:UniProtKB/TrEMBL;Acc:A0A1D5XFR2]	0.467	0.0063228	down
	TraesCS4B02G318900	-	2.339	3.21833e-08	up
	TraesCS4D02G315400	-	2.262	1.04369e-07	up
	TraesCS5A02G370200	Arogenate dehydratase [Source:UniProtKB/TrEMBL;Acc:A0A1D5YQA0]	2.851	4.54262e-06	up
	TraesCS5B02G166300	-	16.009	5.00663e-07	up
	TraesCS5B02G372500	Arogenate dehydratase [Source:UniProtKB/TrEMBL;Acc:A0A1D5Z168]	2.612	1.11647e-06	up
	TraesCS5B02G502700	-	2.529	1.75901e-06	up
	TraesCS5D02G379700	Arogenate dehydratase [Source:UniProtKB/TrEMBL;Acc:A0A341W3L1]	2.887	5.37825e-06	up
	TraesCS6A02G305400	-	2.058	0.000320609	up
	TraesCS6B02G333600	-	2.069	0.000144714	up
	TraesCS7A02G253300	-	17.661	0.000824503	up
	TraesCS7A02G341700	-	2.115	0.00860092	up
	TraesCS7A02G392800	-	2.663	8.76646e-06	up
	TraesCS7A02G512300	-	3.136	3.18604e-19	up
	TraesCS7B02G246200	-	6.183	3.02767e-05	up
	TraesCS7B02G294800	Tryptophan synthase beta chain [Source:Projected from Arabidopsis thaliana (AT5G38530) UniProtKB/TrEMBL;Acc:Q9FFW8]	2.061	1.16399e-06	up
	TraesCS7B02G423900	-	5.533	7.54477e-12	up
	TraesCS7D02G305300	Tryptophan synthase [Source:UniProtKB/TrEMBL;Acc:A0A1D6CQH6]	2.02	0.000571468	up
	TraesCS7D02G388400	Tryptophan synthase beta chain [Source:Projected from Arabidopsis thaliana (AT5G38530) UniProtKB/TrEMBL;Acc:Q9FFW8]	7.354	2.25694e-25	up
	TraesCS7D02G501700	-	6.204	7.88757e-12	up
	Gene_id	Gene description	FC(NaCl/Control)	p adjust value	Regulate	Metabolite	Metab ID	Regulate	KEGG Compound ID	Mode	M/Z	Library ID	VIP_pred_OPLS-DA	FC(NaCl/Control)	p value
NaCl stress	TraesCS1A02G070500	-	4.789	0.00022025	up	3-dehydroshikimate	metab_8029	up	C02637	neg	401.073	HMDB0304122	1.3189	1.3295	0.003065
	TraesCS1A02G270300	Bifunctional aspartate aminotransferase and glutamate/aspartate-prephenate aminotransferase [Source:Projected from Arabidopsis thaliana (AT2G22250) UniProtKB/Swiss-Prot;Acc:Q9SIE1]	2.77	1.69316e-05	up	3-Dehydroquinic acid	metab_8950	up	C00944	neg	235.046	HMDB0012710	1.2184	1.1317	9.805e-06
	TraesCS1A02G428400	-	2.44	1.56665e-06	up	L-Tryptophane	metab_5038	up	C00078	neg	203.082	HMDB0000929	1.0712	1.1342	9.694e-05
	TraesCS1B02G280600	Bifunctional aspartate aminotransferase and glutamate/aspartate-prephenate aminotransferase [Source:Projected from Arabidopsis thaliana (AT2G22250) UniProtKB/Swiss-Prot;Acc:Q9SIE1]	3.91	1.10394e-09	up
	TraesCS1B02G463100	-	2.762	1.10584e-08	up
	TraesCS1D02G073000	-	12.4	6.52902e-08	up
	TraesCS1D02G270500	Bifunctional aspartate aminotransferase and glutamate/aspartate-prephenate aminotransferase [Source:Projected from Arabidopsis thaliana (AT2G22250) UniProtKB/Swiss-Prot;Acc:Q9SIE1]	3.474	2.82553e-09	up
	TraesCS1D02G437700	-	2.488	1.94439e-06	up
	TraesCS2A02G163600	Phospho-2-dehydro-3-deoxyheptonate aldolase [Source:UniProtKB/TrEMBL;Acc:A0A1D5TN88]	4.064	2.66508e-05	up
	TraesCS2A02G257700	-	0.148	3.09323e-14	down
	TraesCS2B02G189300	Phospho-2-dehydro-3-deoxyheptonate aldolase [Source:UniProtKB/TrEMBL;Acc:A0A1D6RN38]	2.799	0.00675147	up
	TraesCS2D02G170400	Phospho-2-dehydro-3-deoxyheptonate aldolase [Source:UniProtKB/TrEMBL;Acc:A0A1D5UWN7]	3.183	0.000112014	up
	TraesCS2D02G329500	-	0.482	0.00113286	down
	TraesCS2D02G525500	-	10.77	2.64356e-05	up
	TraesCS3A02G305400	-	6.964	5.54356e-26	up
	TraesCS3B02G042300	-	2.434	0.00178163	up
	TraesCS3B02G331100	Aspartate aminotransferase [Source:UniProtKB/TrEMBL;Acc:A0A077S3V2]	4.958	5.26543e-16	up
	TraesCS4B02G124800	-	11.599	1.47987e-21	up
	TraesCS4B02G197700	Arogenate dehydratase [Source:UniProtKB/TrEMBL;Acc:A0A1D5XFR2]	0.421	0.0013033	down
	TraesCS4B02G220800	Chorismate synthase [Source:UniProtKB/TrEMBL;Acc:W5E7H1]	2.788	0.000941949	up
	TraesCS4D02G153400	-	231.543	1.09309e-43	up
	TraesCS4D02G198400	Arogenate dehydratase [Source:UniProtKB/TrEMBL;Acc:W5EGH8]	2.68	9.234e-06	up
	TraesCS4D02G221100	Chorismate synthase [Source:UniProtKB/TrEMBL;Acc:W5EKD5]	2.873	0.000937324	up
	TraesCS3D02G300200	Chorismate mutase [Source:UniProtKB/TrEMBL;Acc:A0A1D5WNQ8]	2.439	2.76984e-06	up
	TraesCS4A02G083400	Chorismate synthase [Source:UniProtKB/TrEMBL;Acc:A0A1D6RVG2]	2.452	0.00552126	up
	TraesCS4A02G145400	-	16.202	6.15381e-25	up
	TraesCS5A02G370200	Arogenate dehydratase [Source:UniProtKB/TrEMBL;Acc:A0A1D5YQA0]	2.701	0.00278457	up
	TraesCS5B02G166300	-	82.661	0.000112486	up
	TraesCS5B02G331100	3-dehydroquinate synthase, chloroplastic [Source:Projected from Arabidopsis thaliana (AT5G66120) UniProtKB/Swiss-Prot;Acc:Q8VYV7]	2.14	6.25487e-05	up
	TraesCS5B02G372500	Arogenate dehydratase [Source:UniProtKB/TrEMBL;Acc:A0A1D5Z168]	5.196	2.41417e-17	up
	TraesCS5D02G336400	3-dehydroquinate synthase, chloroplastic [Source:Projected from Arabidopsis thaliana (AT5G66120) UniProtKB/Swiss-Prot;Acc:Q8VYV7]	2.785	4.70116e-07	up
	TraesCS5D02G379700	Arogenate dehydratase [Source:UniProtKB/TrEMBL;Acc:A0A341W3L1]	4.427	8.61132e-10	up
	TraesCS6A02G305400	-	2.697	1.33071e-10	up
	TraesCS6B02G333600	-	2.291	7.42635e-07	up
	TraesCS6D02G136700	Chorismate mutase [Source:UniProtKB/TrEMBL;Acc:W5H508]	0.291	2.75761e-06	down
	TraesCS6D02G319300	-	0.261	5.43166e-05	down
	TraesCS7A02G071200	-	2.182	0.00233885	up
	TraesCS7A02G308600	Tryptophan synthase [Source:UniProtKB/TrEMBL;Acc:A0A1D6BP67]	5.485	1.94314e-16	up
	TraesCS7A02G345600	-	9.57	0.00335295	up
	TraesCS7A02G353500	-	2.151	9.13768e-05	up
	TraesCS7A02G392800	-	3.465	1.40522e-10	up
	TraesCS7A02G409100	-	25.317	1.15503e-46	up
	TraesCS7B02G089400	-	5.257	0.00285535	up
	TraesCS7B02G208700	Tryptophan synthase [Source:UniProtKB/TrEMBL;Acc:A0A1D6C6S4]	7.664	1.30736e-24	up
	TraesCS7B02G241200	-	6.385	6.69109e-12	up
	TraesCS7B02G246200	-	10.141	1.78216e-09	up
	TraesCS7B02G308800	-	3.537	0.000418038	up
	TraesCS7D02G066600	3-phosphoshikimate 1-carboxyvinyltransferase [Source:UniProtKB/TrEMBL;Acc:A0A1D6D2L7]	2.615	0.000149272	up
	TraesCS7D02G186100	-	4.315	0.000843333	up
	TraesCS7D02G305300	Tryptophan synthase [Source:UniProtKB/TrEMBL;Acc:A0A1D6CQH6]	13.171	2.03325e-31	up
	TraesCS7D02G369300	Aspartate aminotransferase [Source:UniProtKB/TrEMBL;Acc:W5I3E6]	3.658	1.9723e-08	up
	TraesCS7D02G388400	Tryptophan synthase beta chain [Source:Projected from Arabidopsis thaliana (AT5G38530) UniProtKB/TrEMBL;Acc:Q9FFW8]	2.51	2.60833e-05	up
	TraesCS7D02G402300	-	6.025	3.37453e-09	up
	TraesCSU02G063500	-	2.215	1.49326e-05	up
	Gene_id	Gene description	FC(NaCl+Cd/Control)	p adjust value	Regulate	Metabolite	Metab ID	Regulate	KEGG Compound ID	Mode	M/Z	Library ID	VIP_pred_OPLS-DA	FC(NaCl+Cd/Control)	p value
NaCl+Cd stress	TraesCS1A02G270300	Bifunctional aspartate aminotransferase and glutamate/aspartate-prephenate aminotransferase [Source:Projected from Arabidopsis thaliana (AT2G22250) UniProtKB/Swiss-Prot;Acc:Q9SIE1]	2.738	0.000359382	up	3-Hydroxybenzoic Acid	metab_5361	up	C00587	neg	137.024	HMDB0002466	1.3031	1.1707	4.928e-07
	TraesCS1B02G229700	Phospho-2-dehydro-3-deoxyheptonate aldolase [Source:UniProtKB/TrEMBL;Acc:A0A1D5S625]	2.769	2.49233e-10	up	4-Hydroxyphenylpyruvic Acid	metab_127	up	C01179	pos	181.049	PW_C000558;HMDB0000707	1.1693	1.1229	3.505e-06
	TraesCS1B02G280600	Bifunctional aspartate aminotransferase and glutamate/aspartate-prephenate aminotransferase [Source:Projected from Arabidopsis thaliana (AT2G22250) UniProtKB/Swiss-Prot;Acc:Q9SIE1]	2.913	0.000651309	up	L-Tryptophane	metab_5038	up	C00078	neg	203.082	HMDB0000929	1.1277	1.1447	5.525e-05
	TraesCS1D02G073000	-	17.863	9.34522e-05	up	3-Dehydroquinic acid	metab_8950	up	C00944	neg	235.046	HMDB0012710	1.0058	1.0898	4.997e-05
	TraesCS1D02G270500	Bifunctional aspartate aminotransferase and glutamate/aspartate-prephenate aminotransferase [Source:Projected from Arabidopsis thaliana (AT2G22250) UniProtKB/Swiss-Prot;Acc:Q9SIE1]	2.544	0.000261422	up	Shikimic acid	metab_52	up	C00493	pos	139.039	HMDB0003070	1.0027	1.0856	0.000182
	TraesCS2A02G257700	-	0.222	4.839e-07	down
	TraesCS2B02G308500	Arogenate dehydratase [Source:UniProtKB/TrEMBL;Acc:W5BE72]	0.4	0.00185746	down
	TraesCS2D02G170400	Phospho-2-dehydro-3-deoxyheptonate aldolase [Source:UniProtKB/TrEMBL;Acc:A0A1D5UWN7]	2.624	0.00040155	up
	TraesCS2D02G289900	Arogenate dehydratase [Source:UniProtKB/TrEMBL;Acc:A0A1D5ULN6]	4.171	3.29385e-06	up
	TraesCS2D02G290000	-	0.334	5.21323e-05	down
	TraesCS3A02G305400	-	3.475	0.000456967	up
	TraesCS3B02G331100	Aspartate aminotransferase [Source:UniProtKB/TrEMBL;Acc:A0A077S3V2]	5.378	1.8808e-06	up
	TraesCS4A02G145400	-	9.784	6.34134e-14	up
	TraesCS4B02G124800	-	5.455	0.000143258	up
	TraesCS4B02G197700	Arogenate dehydratase [Source:UniProtKB/TrEMBL;Acc:A0A1D5XFR2]	0.424	0.00836354	down
	TraesCS4B02G220800	Chorismate synthase [Source:UniProtKB/TrEMBL;Acc:W5E7H1]	2.43	8.5742e-05	up
	TraesCS4D02G153400	-	74.748	6.02997e-14	up
	TraesCS5A02G330700	3-dehydroquinate synthase, chloroplastic [Source:Projected from Arabidopsis thaliana (AT5G66120) UniProtKB/Swiss-Prot;Acc:Q8VYV7]	2.169	0.00167344	up
	TraesCS5A02G370200	Arogenate dehydratase [Source:UniProtKB/TrEMBL;Acc:A0A1D5YQA0]	2.62	5.77289e-06	up
	TraesCS5B02G166300	-	61.107	1.72304e-08	up
	TraesCS5B02G372500	Arogenate dehydratase [Source:UniProtKB/TrEMBL;Acc:A0A1D5Z168]	4.183	2.51299e-08	up
	TraesCS5D02G336400	3-dehydroquinate synthase, chloroplastic [Source:Projected from Arabidopsis thaliana (AT5G66120) UniProtKB/Swiss-Prot;Acc:Q8VYV7]	2.664	6.17974e-06	up
	TraesCS5D02G379700	Arogenate dehydratase [Source:UniProtKB/TrEMBL;Acc:A0A341W3L1]	4.058	1.39176e-08	up
	TraesCS6A02G305400	-	3.533	2.35202e-05	up
	TraesCS6B02G333600	-	3.353	4.88454e-06	up
	TraesCS6D02G319300	-	0.212	0.00458285	down
	TraesCS7A02G308600	Tryptophan synthase [Source:UniProtKB/TrEMBL;Acc:A0A1D6BP67]	5.202	4.88505e-06	up
	TraesCS7A02G392800	-	5.066	3.74104e-08	up
	TraesCS7A02G409100	-	11.952	1.94951e-06	up
	TraesCS7B02G208700	Tryptophan synthase [Source:UniProtKB/TrEMBL;Acc:A0A1D6C6S4]	5.815	2.13327e-06	up
	TraesCS7B02G241200	-	3.256	0.00246717	up
	TraesCS7B02G246200	-	10.125	0.00184283	up
	TraesCS7B02G294800	Tryptophan synthase beta chain [Source:Projected from Arabidopsis thaliana (AT5G38530) UniProtKB/TrEMBL;Acc:Q9FFW8]	2.245	0.000448661	up
	TraesCS7D02G305300	Tryptophan synthase [Source:UniProtKB/TrEMBL;Acc:A0A1D6CQH6]	9.06	2.49111e-08	up
	TraesCS7D02G388400	Tryptophan synthase beta chain [Source:Projected from Arabidopsis thaliana (AT5G38530) UniProtKB/TrEMBL;Acc:Q9FFW8]	5.175	1.13572e-13	up
	TraesCS7D02G402300	-	3.595	0.000186236	up

## Sheet: Sheet2
Table S13 DEGs and DMs significantly altered in the starch and sucrose metabolism pathway under NaCl and NaCl+Cd stresses
	DEGs					DMs
NaCl stress	Gene_id	Gene description	FC(NaCl/Control)	p adjust value	Regulate	Metabolite	Metab ID	Regulate	KEGG Compound ID	Mode	M/Z	Library ID	VIP_pred_OPLS-DA	FC(NaCl/Control)	p value
	TraesCS1A02G088600	-	6.058	0.000560881	up	Sucrose	metab_2988	up	C00089	pos	365.105	HMDB0000258;PW_C000177	2.1934	1.3327	2.852e-10
	TraesCS1A02G122800	Phosphotransferase [Source:UniProtKB/TrEMBL;Acc:A0A341NIZ3]	4.17	6.7838e-10	up	Trehalose	metab_9054	up	C01083	neg	377.086	PW_C000776;HMDB0000975	1.6872	1.2258	2.838e-08
	TraesCS1A02G147400	-	0.206	0.000425747	down	Dextran	metab_9977	down	C00372	neg	503.162	HMDB0247628	1.6669	0.7717	2.048e-05
	TraesCS1A02G183000	Trehalase [Source:UniProtKB/TrEMBL;Acc:A0A1D5RZT1]	2.119	1.13732e-05	up
	TraesCS1A02G210400	Trehalose 6-phosphate phosphatase [Source:UniProtKB/TrEMBL;Acc:W4ZPX1]	5.228	9.25687e-06	up
	TraesCS1A02G247100	ISA2 [Source:Projected from Arabidopsis thaliana (AT1G03310) UniProtKB/TrEMBL;Acc:A0A178WGA8]	0.304	8.02937e-06	down
	TraesCS1A02G279000	-	0.325	5.19746e-06	down
	TraesCS1A02G355200	Phosphotransferase [Source:UniProtKB/TrEMBL;Acc:A0A1D5RTP8]	0.498	0.000735245	down
	TraesCS1B02G142000	Phosphotransferase [Source:UniProtKB/TrEMBL;Acc:A0A1D5SLB4]	7.478	4.32371e-08	up
	TraesCS1B02G197900	Trehalase [Source:UniProtKB/TrEMBL;Acc:A0A341P4P0]	8.798	7.05285e-15	up
	TraesCS1B02G224300	Trehalose 6-phosphate phosphatase [Source:UniProtKB/TrEMBL;Acc:A0A341P328]	2.879	0.00531444	up
	TraesCS1B02G288000	-	0.424	0.000860345	down
	TraesCS1B02G366400	Phosphotransferase [Source:UniProtKB/TrEMBL;Acc:A0A1D5S7N2]	0.36	6.27517e-05	down
	TraesCS1B02G449700	Glucose-1-phosphate adenylyltransferase [Source:UniProtKB/TrEMBL;Acc:A0A1D5SCN9]	9.447	6.25192e-15	up
	TraesCS1D02G074700	Endoglucanase [Source:UniProtKB/TrEMBL;Acc:A0A1D5T4H7]	15.862	0.00167444	up
	TraesCS1D02G075100	-	71.192	0.000699194	up
	TraesCS1D02G090000	-	4.334	0.00402275	up
	TraesCS1D02G123700	Phosphotransferase [Source:UniProtKB/TrEMBL;Acc:W5ANL6]	11.425	2.01831e-27	up
	TraesCS1D02G186500	Trehalase [Source:UniProtKB/TrEMBL;Acc:A0A341PKZ1]	8.624	1.32753e-09	up
	TraesCS1D02G213700	Trehalose 6-phosphate phosphatase [Source:UniProtKB/TrEMBL;Acc:W5ADC4]	2.554	0.00486785	up
	TraesCS1D02G218000	Beta-amylase [Source:UniProtKB/TrEMBL;Acc:A0A1D5T0S0]	2.01	0.00489924	up
	TraesCS1D02G232700	-	2869.87	6.56091e-19	up
	TraesCS1D02G278300	-	0.306	6.04873e-09	down
	TraesCS1D02G340400	-	2.556	0.000569931	up
	TraesCS1D02G341100	-	0.442	0.00921072	down
	TraesCS1D02G356900	Starch synthase, chloroplastic/amyloplastic [Source:UniProtKB/TrEMBL;Acc:A0A1D5SV55]	0.303	1.40492e-09	down
	TraesCS1D02G427400	Glucose-1-phosphate adenylyltransferase [Source:UniProtKB/TrEMBL;Acc:A0A341PTS8]	3.425	2.19989e-09	up
	TraesCS2A02G167100	Trehalose 6-phosphate phosphatase [Source:UniProtKB/TrEMBL;Acc:W5B0Q8]	0.307	0.00216746	down
	TraesCS2A02G168200	Sucrose synthase [Source:UniProtKB/TrEMBL;Acc:A0A341Q089]	2.529	0.000306141	up
	TraesCS2A02G215000	-	0.441	0.00513097	down
	TraesCS2A02G373600	Starch synthase, chloroplastic/amyloplastic [Source:UniProtKB/TrEMBL;Acc:A0A096UL64]	0.065	4.24402e-18	down
	TraesCS2A02G384300	-	15.005	5.20817e-32	up
	TraesCS2A02G386100	-	5.457	2.88544e-09	up
	TraesCS2A02G406700	Sucrose synthase [Source:UniProtKB/TrEMBL;Acc:W5AUQ5]	6.383	5.40663e-11	up
	TraesCS2A02G468800	-	10.359	2.69163e-28	up
	TraesCS2B02G051600	-	3.773	0.00185811	up
	TraesCS2B02G157800	-	704.833	1.06143e-12	up
	TraesCS2B02G193300	Trehalose 6-phosphate phosphatase [Source:UniProtKB/TrEMBL;Acc:A0A341QNQ7]	0.325	3.78853e-05	down
	TraesCS2B02G194200	Sucrose synthase [Source:UniProtKB/TrEMBL;Acc:A0A1D5U769]	5.327	1.17711e-08	up
	TraesCS2B02G240000	-	0.359	0.00020706	down
	TraesCS2B02G274900	-	2.909	6.80465e-05	up
	TraesCS2B02G327300	-	0.193	5.09785e-09	down
	TraesCS2B02G370600	-	2.469	4.11135e-07	up
	TraesCS2B02G390700	Starch synthase, chloroplastic/amyloplastic [Source:UniProtKB/TrEMBL;Acc:W5B7W3]	0.229	0.000429689	down
	TraesCS2B02G401500	-	2.609	0.000186349	up
	TraesCS2B02G403000	-	19.13	5.31652e-28	up
	TraesCS2B02G424300	Sucrose synthase [Source:UniProtKB/TrEMBL;Acc:W5BF91]	6.703	7.48379e-10	up
	TraesCS2B02G491700	-	10.447	1.47987e-21	up
	TraesCS2D02G037400	-	6.25	1.0078e-10	up
	TraesCS2D02G126600	4-alpha-glucanotransferase DPE2 [Source:Projected from Arabidopsis thaliana (AT2G40840) UniProtKB/Swiss-Prot;Acc:Q8RXD9]	2.033	0.00225806	up
	TraesCS2D02G220800	-	0.357	0.000258674	down
	TraesCS2D02G308600	-	0.211	2.30009e-20	down
	TraesCS2D02G369800	Starch synthase, chloroplastic/amyloplastic [Source:UniProtKB/TrEMBL;Acc:W5C1H4]	0.075	1.20169e-13	down
	TraesCS2D02G381000	-	16.28	8.96575e-16	up
	TraesCS2D02G382600	-	12.732	1.25876e-24	up
	TraesCS2D02G403600	Sucrose synthase [Source:UniProtKB/TrEMBL;Acc:A0A1D6RP57]	6.15	3.23297e-08	up
	TraesCS2D02G468900	-	12.992	9.55334e-29	up
	TraesCS3A02G015500	-	3.64	5.09672e-17	up
	TraesCS3A02G104000	-	0.497	0.00631132	down
	TraesCS3A02G248000	Alpha-amylase [Source:UniProtKB/TrEMBL;Acc:A0A1D6DD56]	0.425	0.0039404	down
	TraesCS3A02G286200	Phosphotransferase [Source:UniProtKB/TrEMBL;Acc:A0A1D5VES3]	0.436	0.00375207	down
	TraesCS3A02G289300	-	0.338	3.07006e-11	down
	TraesCS3A02G366400	Alpha-1,4 glucan phosphorylase [Source:UniProtKB/TrEMBL;Acc:A0A341S508]	0.303	2.04185e-05	down
	TraesCS3A02G400000	-	5.606	4.8934e-20	up
	TraesCS3A02G425500	Sucrose phosphate synthase, Sucrose synthesis in pollen germinatio [Source: Projected from Oryza sativa (Os01g0919400)]	324.798	1.2545e-12	up
	TraesCS3A02G447500	-	0.185	4.81136e-11	down
	TraesCS3A02G448200	-	0.493	6.27889e-05	down
	TraesCS3B02G205500	-	0.288	1.71839e-05	down
	TraesCS3B02G276700	Alpha-amylase [Source:UniProtKB/TrEMBL;Acc:A0A341SGU4]	0.334	2.74966e-05	down
	TraesCS3B02G369100	-	0.093	0.00197292	down
	TraesCS3B02G433000	-	2.985	2.3219e-10	up
	TraesCS3B02G483500	-	0.121	3.04264e-13	down
	TraesCS3B02G484000	-	15.745	2.01852e-11	up
	TraesCS3B02G525400	Phosphotransferase [Source:UniProtKB/TrEMBL;Acc:A0A1D5W7E7]	4.139	2.66763e-05	up
	TraesCS3D02G013000	-	4.296	1.63864e-21	up
	TraesCS3D02G015900	-	51.469	0.00607349	up
	TraesCS3D02G181400	-	0.436	0.00202673	down
	TraesCS3D02G248000	Alpha-amylase [Source:UniProtKB/TrEMBL;Acc:A0A341T3V1]	0.379	0.00105626	down
	TraesCS3D02G276000	Phosphotransferase [Source:UniProtKB/TrEMBL;Acc:A0A1D5WFN5]	0.403	1.87589e-05	down
	TraesCS3D02G330900	-	0.258	3.34942e-07	down
	TraesCS3D02G391900	Beta-glucosidase [Source:UniProtKB/TrEMBL;Acc:A0A341TD08]	8.054	2.63819e-18	up
	TraesCS3D02G394200	-	2.094	0.000338006	up
	TraesCS3D02G440200	-	0.153	1.84148e-09	down
	TraesCS3D02G440500	-	5.611	6.36141e-12	up
	TraesCS4A02G053500	-	9.122	3.80176e-22	up
	TraesCS4A02G056400	-	0.05	2.8553e-14	down
	TraesCS4A02G140000	Sucrose synthase [Source:UniProtKB/TrEMBL;Acc:A0A1D6DDQ0]	4.081	2.7137e-13	up
	TraesCS4B02G091100	-	2.656	6.64248e-08	up
	TraesCS4B02G167500	Sucrose synthase [Source:UniProtKB/TrEMBL;Acc:A0A341UCN4]	3.769	2.87447e-18	up
	TraesCS4B02G251100	-	17.457	9.36353e-30	up
	TraesCS4B02G344300	Beta-amylase [Source:UniProtKB/TrEMBL;Acc:A0A1D5XHR6]	28.116	1.90628e-36	up
	TraesCS4B02G356800	-	13.683	7.2649e-18	up
	TraesCS4D02G169800	Sucrose synthase [Source:UniProtKB/TrEMBL;Acc:A0A341UU53]	13.541	1.35735e-43	up
	TraesCS4D02G248000	-	6.486	3.51615e-05	up
	TraesCS4D02G251000	-	7.691	1.22836e-21	up
	TraesCS4D02G339400	Beta-amylase [Source:UniProtKB/TrEMBL;Acc:A0A1D5XWT3]	13.782	1.86966e-32	up
	TraesCS4D02G350500	-	26.883	9.96947e-09	up
	TraesCS5A02G190000	Trehalose 6-phosphate phosphatase [Source:UniProtKB/TrEMBL;Acc:A0A1D5YB76]	0.14	3.90341e-11	down
	TraesCS5A02G295100	-	3.932	9.32066e-07	up
	TraesCS5A02G295200	-	17.353	1.38549e-58	up
	TraesCS5A02G295400	-	0.437	0.000200744	down
	TraesCS5A02G389000	-	6.109	8.25874e-20	up
	TraesCS5A02G513200	Beta-amylase [Source:UniProtKB/TrEMBL;Acc:A0A1D5YMH3]	45.297	3.64408e-57	up
	TraesCS5A02G526200	-	16.805	3.33367e-07	up
	TraesCS5B02G175800	Glucose-1-phosphate adenylyltransferase [Source:UniProtKB/TrEMBL;Acc:A0A1D5ZB96]	10.091	5.54727e-13	up
	TraesCS5B02G193100	Trehalose 6-phosphate phosphatase [Source:UniProtKB/TrEMBL;Acc:A0A1D5ZBE4]	0.222	1.85414e-08	down
	TraesCS5B02G294400	-	2.092	0.00178726	up
	TraesCS5B02G294500	-	7.827	1.19217e-33	up
	TraesCS5B02G294600	-	64.395	1.90998e-62	up
	TraesCS5B02G294700	-	77.631	0.000841239	up
	TraesCS5B02G295000	-	3.554	0.000471759	up
	TraesCS5B02G393900	-	2.128	0.00220317	up
	TraesCS5B02G394000	-	440.775	7.93931e-05	up
	TraesCS5B02G394200	-	5.884	1.32454e-12	up
	TraesCS5D02G182600	Glucose-1-phosphate adenylyltransferase [Source:UniProtKB/TrEMBL;Acc:A0A1D5ZVB0]	3.345	1.90527e-06	up
	TraesCS5D02G200800	Trehalose 6-phosphate phosphatase [Source:UniProtKB/TrEMBL;Acc:A0A0C4BJY4]	0.234	1.0616e-06	down
	TraesCS5D02G273700	-	0.094	9.25451e-10	down
	TraesCS5D02G302700	-	3.66	1.8313e-14	up
	TraesCS5D02G302800	-	4.941	2.13728e-33	up
	TraesCS5D02G302900	-	337.853	3.94875e-13	up
	TraesCS5D02G303000	-	0.278	3.84335e-17	down
	TraesCS5D02G303100	-	0.463	0.0013028	down
	TraesCS5D02G398400	-	5.571	2.11994e-15	up
	TraesCS5D02G399000	-	24.246	2.0711e-51	up
	TraesCS5D02G399100	-	2.171	0.000526247	up
	TraesCS5D02G477100	Alpha-amylase [Source:UniProtKB/TrEMBL;Acc:W5FW24]	10.853	4.70119e-26	up
	TraesCS5D02G484500	Glucose-1-phosphate adenylyltransferase [Source:UniProtKB/TrEMBL;Acc:A0A1D5ZSU2]	0.405	5.41222e-10	down
	TraesCS6A02G085800	Beta-amylase [Source:UniProtKB/TrEMBL;Acc:A0A341WUD3]	0.174	1.68546e-11	down
	TraesCS6A02G248400	Trehalose 6-phosphate phosphatase [Source:UniProtKB/TrEMBL;Acc:A0A1D6AA29]	0.408	5.22321e-05	down
	TraesCS6A02G351300	Probable alpha,alpha-trehalose-phosphate synthase [UDP-forming] 11 [Source:Projected from Arabidopsis thaliana (AT2G18700) UniProtKB/Swiss-Prot;Acc:Q9ZV48]	2.887	7.82659e-07	up
	TraesCS6B02G116400	Beta-amylase [Source:UniProtKB/TrEMBL;Acc:A0A341X9W2]	0.345	1.26767e-05	down
	TraesCS6B02G173000	-	0.441	6.79988e-09	down
	TraesCS6B02G384500	Probable alpha,alpha-trehalose-phosphate synthase [UDP-forming] 11 [Source:Projected from Arabidopsis thaliana (AT2G18700) UniProtKB/Swiss-Prot;Acc:Q9ZV48]	3.407	4.2593e-08	up
	TraesCS6B02G466600	Sucrose synthase [Source:UniProtKB/TrEMBL;Acc:A0A1D6AKV9]	7.6	1.2351e-06	up
	TraesCS6D02G230500	Trehalose 6-phosphate phosphatase [Source:UniProtKB/TrEMBL;Acc:W5GXR8]	2.378	1.75611e-08	up
	TraesCS6D02G287000	-	2.61	0.00398656	up
	TraesCS6D02G298500	Alpha-amylase [Source:UniProtKB/TrEMBL;Acc:A0A1D6BAP2]	111.885	6.13697e-05	up
	TraesCS6D02G403800	Sucrose synthase [Source:UniProtKB/TrEMBL;Acc:A0A1D6B903]	5.488	1.2463e-06	up
	TraesCS7A02G063900	-	0.436	1.22394e-05	down
	TraesCS7A02G120300	Starch synthase, chloroplastic/amyloplastic [Source:UniProtKB/TrEMBL;Acc:A0A1D6BW01]	3.472	7.41737e-12	up
	TraesCS7A02G189000	Starch synthase, chloroplastic/amyloplastic [Source:UniProtKB/TrEMBL;Acc:A0A341XU21]	34.924	0.00927301	up
	TraesCS7A02G319000	-	2.218	0.00206626	up
	TraesCS7A02G336400	1,4-alpha-glucan-branching enzyme 3, chloroplastic/amyloplastic [Source:Projected from Arabidopsis thaliana (AT3G20440) UniProtKB/Swiss-Prot;Acc:D2WL32]	0.277	3.66754e-06	down
	TraesCS7A02G383900	Alpha-amylase [Source:UniProtKB/TrEMBL;Acc:A0A1D6D7Y1]	0.067	0.000101465	down
	TraesCS7A02G464200	-	5.507	1.80819e-17	up
	TraesCS7A02G479500	Phosphotransferase [Source:UniProtKB/TrEMBL;Acc:A0A1D6BNQ5]	0.408	6.04369e-05	down
	TraesCS7A02G557600	Sucrose synthase [Source:UniProtKB/TrEMBL;Acc:A0A1D6DFI7]	4.167	1.72242e-05	up
	TraesCS7B02G018600	Starch synthase, chloroplastic/amyloplastic [Source:UniProtKB/TrEMBL;Acc:A0A341YHJ4]	4.669	1.09631e-32	up
	TraesCS7B02G063400	Sucrose synthase [Source:UniProtKB/TrEMBL;Acc:A0A341YPC9]	3.537	8.63712e-11	up
	TraesCS7B02G139600	-	0.043	0.00110372	down
	TraesCS7B02G139700	ISA1 [Source:Projected from Arabidopsis thaliana (AT2G39930) UniProtKB/TrEMBL;Acc:A0A178VW25]	2.503	9.85895e-06	up
	TraesCS7B02G183300	Glucose-1-phosphate adenylyltransferase [Source:UniProtKB/TrEMBL;Acc:C0KWE8]	0.438	3.77844e-05	down
	TraesCS7B02G248000	1,4-alpha-glucan-branching enzyme 3, chloroplastic/amyloplastic [Source:Projected from Arabidopsis thaliana (AT3G20440) UniProtKB/Swiss-Prot;Acc:D2WL32]	0.272	1.09184e-05	down
	TraesCS7B02G364700	-	2.798	0.00550439	up
	TraesCS7D02G117800	Starch synthase, chloroplastic/amyloplastic [Source:UniProtKB/TrEMBL;Acc:A0A1D6D1I0]	4.113	6.14211e-20	up
	TraesCS7D02G451800	-	92.241	5.26123e-30	up
	TraesCSU02G078100	Beta-amylase [Source:UniProtKB/TrEMBL;Acc:A0A341ZAY9]	0.395	1.83312e-05	down
	TraesCSU02G082000	Sucrose synthase [Source:UniProtKB/TrEMBL;Acc:W5G4Z4]	3.358	9.34457e-08	up
	TraesCSU02G107200	-	4.081	0.00512517	up
	TraesCSU02G173900	-	281.331	1.06222e-08	up
	TraesCSU02G175300	-	281.331	1.06222e-08	up
	Gene_id	Gene description	FC(NaCl+Cd /Control)	p adjust value	Regulate	Metabolite	Metab ID	Regulate	KEGG Compound ID	Mode	M/Z	Library ID	VIP_pred_OPLS-DA	FC(NaCl+Cd /Control)	p value
NaCl+Cd stress	TraesCS1A02G088600	-	6.235	0.000326305	up	Sucrose	metab_2988	up	C00089	pos	365.105	HMDB0000258;PW_C000177	2.1618	1.3204	9.097e-11
	TraesCS1A02G122800	Phosphotransferase [Source:UniProtKB/TrEMBL;Acc:A0A341NIZ3]	3.777	8.46833e-05	up	Trehalose	metab_9054	up	C01083	neg	377.086	PW_C000776;HMDB0000975	1.619	1.2069	1.931e-08
	TraesCS1A02G339300	-	0.411	0.00289193	down	Dextran	metab_9977	down	C00372	neg	503.162	HMDB0247628	1.5892	0.7809	0.0001597
	TraesCS1A02G342500	Phosphotransferase [Source:UniProtKB/TrEMBL;Acc:A0A341NRN4]	2.055	0.000896356	up
	TraesCS1B02G142000	Phosphotransferase [Source:UniProtKB/TrEMBL;Acc:A0A1D5SLB4]	8.557	6.22875e-05	up
	TraesCS1B02G197900	Trehalase [Source:UniProtKB/TrEMBL;Acc:A0A341P4P0]	10.945	3.9524e-05	up
	TraesCS1B02G366400	Phosphotransferase [Source:UniProtKB/TrEMBL;Acc:A0A1D5S7N2]	0.4	0.00148447	down
	TraesCS1B02G449700	Glucose-1-phosphate adenylyltransferase [Source:UniProtKB/TrEMBL;Acc:A0A1D5SCN9]	20.048	4.26889e-07	up
	TraesCS1D02G090000	-	6.664	0.00787099	up
	TraesCS1D02G123700	Phosphotransferase [Source:UniProtKB/TrEMBL;Acc:W5ANL6]	14.178	2.34295e-09	up
	TraesCS1D02G186500	Trehalase [Source:UniProtKB/TrEMBL;Acc:A0A341PKZ1]	7.073	0.000893821	up
	TraesCS1D02G232700	-	769.42	1.81868e-08	up
	TraesCS1D02G341100	-	0.349	0.00209719	down
	TraesCS1D02G356900	Starch synthase, chloroplastic/amyloplastic [Source:UniProtKB/TrEMBL;Acc:A0A1D5SV55]	0.477	0.000252264	down
	TraesCS1D02G427400	Glucose-1-phosphate adenylyltransferase [Source:UniProtKB/TrEMBL;Acc:A0A341PTS8]	9.382	0.000192647	up
	TraesCS2A02G005200	Phosphotransferase [Source:UniProtKB/TrEMBL;Acc:A0A1D5TQF2]	0.047	0.0070569	down
	TraesCS2A02G038400	-	2.578	3.09723e-05	up
	TraesCS2A02G168200	Sucrose synthase [Source:UniProtKB/TrEMBL;Acc:A0A341Q089]	3.353	9.07133e-05	up
	TraesCS2A02G373600	Starch synthase, chloroplastic/amyloplastic [Source:UniProtKB/TrEMBL;Acc:A0A096UL64]	0.085	6.32312e-17	down
	TraesCS2A02G384300	-	11.662	2.8985e-21	up
	TraesCS2A02G468800	-	19.412	3.43587e-26	up
	TraesCS2B02G157800	-	178.304	0.000125915	up
	TraesCS2B02G194200	Sucrose synthase [Source:UniProtKB/TrEMBL;Acc:A0A1D5U769]	10.584	1.45317e-12	up
	TraesCS2B02G311900	-	6.02	0.00230364	up
	TraesCS2B02G327300	-	0.32	0.000710299	down
	TraesCS2B02G370600	-	2.117	0.000305772	up
	TraesCS2B02G401500	-	4.33	2.15791e-08	up
	TraesCS2B02G403000	-	13.673	1.6481e-07	up
	TraesCS2B02G424300	Sucrose synthase [Source:UniProtKB/TrEMBL;Acc:W5BF91]	3.809	0.00891073	up
	TraesCS2B02G491700	-	18.567	8.90028e-24	up
	TraesCS2B02G600200	-	13.378	0.00049053	up
	TraesCS2D02G037400	-	4.99	6.56716e-08	up
	TraesCS2D02G126600	4-alpha-glucanotransferase DPE2 [Source:Projected from Arabidopsis thaliana (AT2G40840) UniProtKB/Swiss-Prot;Acc:Q8RXD9]	2.37	3.26773e-05	up
	TraesCS2D02G308600	-	0.25	1.12234e-10	down
	TraesCS2D02G369800	Starch synthase, chloroplastic/amyloplastic [Source:UniProtKB/TrEMBL;Acc:W5C1H4]	0.12	1.08695e-11	down
	TraesCS2D02G381000	-	18.537	2.55122e-12	up
	TraesCS2D02G381200	-	0.22	0.00651011	down
	TraesCS2D02G382600	-	9.545	7.66848e-05	up
	TraesCS2D02G403600	Sucrose synthase [Source:UniProtKB/TrEMBL;Acc:A0A1D6RP57]	4.612	0.00401144	up
	TraesCS2D02G468900	-	28.716	1.77755e-22	up
	TraesCS3A02G015500	-	3.401	0.00465826	up
	TraesCS3A02G248000	Alpha-amylase [Source:UniProtKB/TrEMBL;Acc:A0A1D6DD56]	0.273	0.00397875	down
	TraesCS3A02G289300	-	0.291	4.64124e-08	down
	TraesCS3A02G400000	-	3.788	3.24134e-10	up
	TraesCS3A02G425500	Sucrose phosphate synthase, Sucrose synthesis in pollen germinatio [Source: Projected from Oryza sativa (Os01g0919400)]	764.578	0.000959508	up
	TraesCS3B02G309700	Phosphotransferase [Source:UniProtKB/TrEMBL;Acc:A0A1D5W5Z6]	0.457	0.00936133	down
	TraesCS3B02G433000	-	2.643	1.47603e-06	up
	TraesCS3B02G484000	-	7.865	0.00046533	up
	TraesCS3B02G525400	Phosphotransferase [Source:UniProtKB/TrEMBL;Acc:A0A1D5W7E7]	2.773	0.00479949	up
	TraesCS3D02G013000	-	4.903	0.00248105	up
	TraesCS3D02G015900	-	99.4	0.000482308	up
	TraesCS3D02G248000	Alpha-amylase [Source:UniProtKB/TrEMBL;Acc:A0A341T3V1]	0.327	6.01645e-06	down
	TraesCS3D02G330900	-	0.133	2.86753e-11	down
	TraesCS3D02G391900	Beta-glucosidase [Source:UniProtKB/TrEMBL;Acc:A0A341TD08]	7.233	5.7628e-07	up
	TraesCS3D02G440500	-	4.45	8.27441e-06	up
	TraesCS4A02G053500	-	13.79	2.92346e-07	up
	TraesCS4A02G056400	-	0.103	2.74061e-09	down
	TraesCS4A02G140000	Sucrose synthase [Source:UniProtKB/TrEMBL;Acc:A0A1D6DDQ0]	7.012	6.35921e-05	up
	TraesCS4A02G248200	Endoglucanase [Source:UniProtKB/TrEMBL;Acc:W5DL54]	4.328	0.00128142	up
	TraesCS4A02G425100	-	0.407	3.26449e-05	down
	TraesCS4B02G066700	Endoglucanase [Source:UniProtKB/TrEMBL;Acc:A0A1D5XUQ1]	2.823	0.00575607	up
	TraesCS4B02G167500	Sucrose synthase [Source:UniProtKB/TrEMBL;Acc:A0A341UCN4]	7.169	7.55421e-08	up
	TraesCS4B02G239900	-	2.442	0.000319196	up
	TraesCS4B02G251100	-	26.959	9.24509e-13	up
	TraesCS4B02G344300	Beta-amylase [Source:UniProtKB/TrEMBL;Acc:A0A1D5XHR6]	46.338	0.000310306	up
	TraesCS4B02G356800	-	11.4	5.12104e-11	up
	TraesCS4D02G038500	Putative non-cyanogenic beta-glucosidase [Source:UniProtKB/TrEMBL;Acc:I3NM30]	3.689	0.00594715	up
	TraesCS4D02G169800	Sucrose synthase [Source:UniProtKB/TrEMBL;Acc:A0A341UU53]	26.255	1.26692e-12	up
	TraesCS4D02G248000	-	5.79	0.00433291	up
	TraesCS4D02G251000	-	8.688	5.0026e-06	up
	TraesCS4D02G339400	Beta-amylase [Source:UniProtKB/TrEMBL;Acc:A0A1D5XWT3]	36.442	0.00633267	up
	TraesCS4D02G350500	-	19.439	4.41653e-18	up
	TraesCS5A02G190000	Trehalose 6-phosphate phosphatase [Source:UniProtKB/TrEMBL;Acc:A0A1D5YB76]	0.12	2.87848e-08	down
	TraesCS5A02G203500	-	2.18	0.00166492	up
	TraesCS5A02G248700	-	2.773	0.00493379	up
	TraesCS5A02G295200	-	21.412	4.91382e-10	up
	TraesCS5A02G389000	-	5.462	1.02271e-18	up
	TraesCS5A02G389100	-	7.457	9.84779e-06	up
	TraesCS5A02G513200	Beta-amylase [Source:UniProtKB/TrEMBL;Acc:A0A1D5YMH3]	132.316	9.10514e-05	up
	TraesCS5A02G526200	-	15.047	6.28722e-13	up
	TraesCS5B02G202200	-	2.253	0.00312202	up
	TraesCS5B02G294500	-	9.791	1.66555e-05	up
	TraesCS5B02G294600	-	95.694	9.84119e-19	up
	TraesCS5B02G295000	-	3.788	0.000133339	up
	TraesCS5B02G356300	UTP--glucose-1-phosphate uridylyltransferase [Source:UniProtKB/TrEMBL;Acc:W5FGH0]	2.135	0.00192551	up
	TraesCS5B02G394000	-	1062.41	1.59617e-09	up
	TraesCS5B02G394200	-	6.322	4.7614e-15	up
	TraesCS5D02G200800	Trehalose 6-phosphate phosphatase [Source:UniProtKB/TrEMBL;Acc:A0A0C4BJY4]	0.213	0.000308045	down
	TraesCS5D02G253700	Glucose-6-phosphate isomerase [Source:UniProtKB/TrEMBL;Acc:W5FY62]	2.071	0.000577733	up
	TraesCS5D02G302800	-	5.71	2.37318e-05	up
	TraesCS5D02G302900	-	143.029	4.08197e-08	up
	TraesCS5D02G303000	-	0.236	3.42052e-09	down
	TraesCS5D02G303100	-	0.471	0.00562764	down
	TraesCS5D02G398400	-	6.662	9.82832e-13	up
	TraesCS5D02G399000	-	23.884	5.23585e-33	up
	TraesCS5D02G399100	-	7.243	2.40542e-13	up
	TraesCS5D02G477100	Alpha-amylase [Source:UniProtKB/TrEMBL;Acc:W5FW24]	10.779	9.90239e-12	up
	TraesCS6A02G048200	-	7.03	0.00676007	up
	TraesCS6A02G085800	Beta-amylase [Source:UniProtKB/TrEMBL;Acc:A0A341WUD3]	0.344	0.00055441	down
	TraesCS6A02G307800	-	2.848	5.36275e-05	up
	TraesCS6A02G351300	Probable alpha,alpha-trehalose-phosphate synthase [UDP-forming] 11 [Source:Projected from Arabidopsis thaliana (AT2G18700) UniProtKB/Swiss-Prot;Acc:Q9ZV48]	2.58	0.00822337	up
	TraesCS6B02G116400	Beta-amylase [Source:UniProtKB/TrEMBL;Acc:A0A341X9W2]	0.409	0.00180668	down
	TraesCS6B02G276300	Trehalose 6-phosphate phosphatase [Source:UniProtKB/TrEMBL;Acc:A0A1D6AR81]	0.238	0.00725238	down
	TraesCS6B02G336400	-	3.081	0.000215919	up
	TraesCS6B02G384500	Probable alpha,alpha-trehalose-phosphate synthase [UDP-forming] 11 [Source:Projected from Arabidopsis thaliana (AT2G18700) UniProtKB/Swiss-Prot;Acc:Q9ZV48]	3.38	0.000987839	up
	TraesCS6B02G466600	Sucrose synthase [Source:UniProtKB/TrEMBL;Acc:A0A1D6AKV9]	4.506	0.00506762	up
	TraesCS6D02G403800	Sucrose synthase [Source:UniProtKB/TrEMBL;Acc:A0A1D6B903]	2.854	0.00561471	up
	TraesCS7A02G120300	Starch synthase, chloroplastic/amyloplastic [Source:UniProtKB/TrEMBL;Acc:A0A1D6BW01]	3.688	3.59349e-07	up
	TraesCS7A02G319000	-	2.478	0.00289443	up
	TraesCS7A02G464200	-	6.05	8.55479e-06	up
	TraesCS7A02G518200	-	2.002	0.00595247	up
	TraesCS7B02G018600	Starch synthase, chloroplastic/amyloplastic [Source:UniProtKB/TrEMBL;Acc:A0A341YHJ4]	4.978	9.67801e-05	up
	TraesCS7B02G063400	Sucrose synthase [Source:UniProtKB/TrEMBL;Acc:A0A341YPC9]	3.625	0.00139949	up
	TraesCS7B02G139600	-	0.244	4.1718e-05	down
	TraesCS7B02G219800	-	2.831	6.22248e-06	up
	TraesCS7B02G364700	-	3.286	0.00349198	up
	TraesCS7D02G058800	Nudix hydrolase 14, chloroplastic [Source:Projected from Arabidopsis thaliana (AT4G11980) UniProtKB/Swiss-Prot;Acc:Q9SZ63]	0.493	0.00848463	down
	TraesCS7D02G064300	Starch synthase, chloroplastic/amyloplastic [Source:UniProtKB/TrEMBL;Acc:Q9S7N5]	50.329	0.0075345	up
	TraesCS7D02G117800	Starch synthase, chloroplastic/amyloplastic [Source:UniProtKB/TrEMBL;Acc:A0A1D6D1I0]	4.381	4.54799e-07	up
	TraesCS7D02G451800	-	43.03	2.83201e-16	up
	TraesCSU02G044500	-	2.562	0.000949835	up
	TraesCSU02G078100	Beta-amylase [Source:UniProtKB/TrEMBL;Acc:A0A341ZAY9]	0.359	0.0010804	down
	TraesCSU02G082000	Sucrose synthase [Source:UniProtKB/TrEMBL;Acc:W5G4Z4]	2.463	0.0023365	up
	TraesCSU02G107200	-	13.444	3.49173e-07	up
	TraesCSU02G242100	-	2.514	2.57214e-06	up
