# Supplementary material for: Integrated transcriptomics, metabolomics and physiological analyses reveal differential response mechanisms of wheat to cadmium and/or salinity stress
Source: Front Plant Sci. 2024 Oct 1;15:1378226. doi: 10.3389/fpls.2024.1378226 (PMC11473431; doi:10.3389/fpls.2024.1378226)
Supplement: Supplementary file 11 [file Table11.xlsx]

## Sheet: Sheet1
Table S14 DEGs and DMs significantly altered in the phenylpropanoid biosynthesis, purine metabolism, TCA cycle pathways under Cd, NaCl and NaCl+Cd stresses, respectively
	Pathway	DEGs					DMs
Cd stress	Phenylpropanoid biosynthesis	Gene_id	Gene description	FC(Cd/Control)	p adjust value	Regulate	Metabolite	Metab ID	Regulate	KEGG Compound ID	Mode	M/Z	Library ID	VIP_pred_OPLS-DA	FC(Cd/Control)	p value
		TraesCS1A02G079400	Peroxidase [Source:UniProtKB/TrEMBL;Acc:W4ZWL4]	4.736	3.95569e-05	up	L-Phenylalanine	metab_8643	down	C00079	neg	329.151	PW_C000104;HMDB0250791;HMDB0000159;MJDBAA00000196	2.4371	0.5901	7.371e-12
		TraesCS1A02G104200	Peroxidase [Source:UniProtKB/TrEMBL;Acc:W4ZXX6]	0.248	1.52966e-07	down	Eugenol	metab_5272	down	C10453	neg	163.076	HMDB0005809;MJDBOTE0000375	1.4956	0.8437	4.265e-07
		TraesCS1A02G177800	-	4.469	2.86435e-13	up	4-Hydroxy-3-methoxycinnamic acid	metab_7311	up	C01494	neg	193.05	HMDB0000954	1.4883	1.139	5.925e-08
		TraesCS1A02G310500	-	3.199	2.11987e-08	up	Coumaryl acetate	metab_4900	down	C20465	neg	237.077	HMDB0304297	1.4832	0.7917	0.003941
		TraesCS1B02G202400	-	3.602	5.51388e-09	up	Isoeugenol	metab_6959	down	C10469	neg	163.076	HMDB0005802	1.4334	0.8673	3.097e-07
		TraesCS1B02G321800	-	2.796	6.28526e-05	up	Sinapyl alcohol	metab_7917	up	C02325	neg	209.082	HMDB0013070	1.2645	1.1459	0.001663
		TraesCS1D02G039300	-	6.37	1.3998e-05	up	L-Tyrosine	metab_8879	down	C00082	neg	180.066	PW_C000103;HMDB0000158;MJDBOTE0000356	1.2353	0.9305	3.565e-07
		TraesCS1D02G039500	Phenylalanine ammonia-lyase [Source:UniProtKB/TrEMBL;Acc:W5AKY8]	3.438	0.000639304	up	Caffeic Acid	metab_10056	up	C01197	neg	179.034	HMDB0001964;HMDB0003501	1.0992	1.092	8.011e-06
		TraesCS1D02G079800	Peroxidase [Source:UniProtKB/TrEMBL;Acc:W5AMG0]	2.079	0.00324607	up	4-coumaroylshikimate	metab_1432	down	C02947	pos	343.08	HMDB0304174	1.0879	0.9337	0.0009598
		TraesCS1D02G080300	Peroxidase [Source:UniProtKB/TrEMBL;Acc:W5AMW4]	51.899	0.00483734	up
		TraesCS1D02G080900	Peroxidase [Source:UniProtKB/TrEMBL;Acc:A0A341PFE8]	6.524	0.00874382	up
		TraesCS1D02G103500	Phenylalanine ammonia-lyase [Source:UniProtKB/TrEMBL;Acc:A0A341PQE9]	0.134	1.71952e-15	down
		TraesCS1D02G174200	Peroxidase [Source:UniProtKB/TrEMBL;Acc:A0A341PIW8]	0.446	0.00624235	down
		TraesCS1D02G176400	-	6.269	3.34596e-24	up
		TraesCS2A02G106700	Peroxidase [Source:UniProtKB/TrEMBL;Acc:A0A1D5TN11]	19.814	3.92594e-08	up
		TraesCS2A02G107200	Peroxidase [Source:UniProtKB/TrEMBL;Acc:W5B5E4]	85.816	0.00361647	up
		TraesCS2A02G107500	Peroxidase [Source:UniProtKB/TrEMBL;Acc:A0A341PX41]	22.877	0.00143533	up
		TraesCS2A02G107600	Peroxidase [Source:UniProtKB/TrEMBL;Acc:C6ETA3]	8.676	0.000757408	up
		TraesCS2A02G108600	Peroxidase [Source:UniProtKB/TrEMBL;Acc:A0A341PUX5]	31.408	2.01187e-15	up
		TraesCS2A02G196400	Phenylalanine ammonia-lyase [Source:UniProtKB/TrEMBL;Acc:A0A1D5TL36]	0.112	0.000226187	down
		TraesCS2A02G196700	-	0.125	2.69202e-11	down
		TraesCS2A02G212900	-	3.279	0.00499312	up
		TraesCS2A02G451400	Peroxidase [Source:UniProtKB/TrEMBL;Acc:W5AX04]	3798.39	2.90046e-20	up
		TraesCS2A02G467000	Peroxidase [Source:UniProtKB/TrEMBL;Acc:W5AYU3]	24.559	0.00644276	up
		TraesCS2A02G490100	-	6.664	1.0734e-06	up
		TraesCS2A02G573500	Peroxidase [Source:UniProtKB/TrEMBL;Acc:W5AVK6]	100.239	7.25914e-05	up
		TraesCS2A02G573900	Peroxidase [Source:UniProtKB/TrEMBL;Acc:W5AS89]	38.433	2.18942e-16	up
		TraesCS2B02G098100	Peroxidase [Source:UniProtKB/TrEMBL;Acc:A0A341QRQ0]	2.572	0.00430641	up
		TraesCS2B02G124600	Peroxidase [Source:UniProtKB/TrEMBL;Acc:A0A1D5UFJ5]	68.458	0.00965254	up
		TraesCS2B02G124800	Peroxidase [Source:UniProtKB/TrEMBL;Acc:C6ETB3]	122.474	0.00281854	up
		TraesCS2B02G125200	Peroxidase [Source:UniProtKB/TrEMBL;Acc:A0A341QGV5]	240.644	0.000127119	up
		TraesCS2B02G125500	Peroxidase [Source:UniProtKB/TrEMBL;Acc:C6ES53]	168.075	3.7626e-05	up
		TraesCS2B02G125600	Peroxidase [Source:UniProtKB/TrEMBL;Acc:C6ES53]	583.287	3.4492e-07	up
		TraesCS2B02G125800	Peroxidase [Source:UniProtKB/TrEMBL;Acc:A0A1D5UAL2]	24.819	2.32917e-08	up
		TraesCS2B02G126200	Peroxidase [Source:UniProtKB/TrEMBL;Acc:A0A1D5UAY9]	26.631	0.000298172	up
		TraesCS2B02G224300	Phenylalanine ammonia-lyase [Source:UniProtKB/TrEMBL;Acc:A0A1D5UB55]	0.191	2.70952e-13	down
		TraesCS2B02G373000	Peroxidase [Source:UniProtKB/TrEMBL;Acc:W5BH29]	71.726	0.00169585	up
		TraesCS2B02G472900	Peroxidase [Source:UniProtKB/TrEMBL;Acc:W5BBN4]	50.951	8.28959e-57	up
		TraesCS2B02G518400	-	78.684	0.00424589	up
		TraesCS2B02G613900	Peroxidase [Source:UniProtKB/TrEMBL;Acc:W5BCG4]	6.429	3.13684e-08	up
		TraesCS2D02G107300	Peroxidase [Source:UniProtKB/TrEMBL;Acc:A0A1D5UYK9]	3.889	0.0054043	up
		TraesCS2D02G107400	Peroxidase [Source:UniProtKB/TrEMBL;Acc:A0A1D5UYK8]	121.636	6.0723e-05	up
		TraesCS2D02G107500	Peroxidase [Source:UniProtKB/TrEMBL;Acc:A0A341R621]	9.701	1.46622e-08	up
		TraesCS2D02G107600	Peroxidase [Source:UniProtKB/TrEMBL;Acc:W5C5X0]	13.321	5.43957e-05	up
		TraesCS2D02G107800	Peroxidase [Source:UniProtKB/TrEMBL;Acc:W5C8U5]	128.137	9.61097e-05	up
		TraesCS2D02G107900	Peroxidase [Source:UniProtKB/TrEMBL;Acc:C6ETA5]	24.793	3.47651e-05	up
		TraesCS2D02G108200	Peroxidase [Source:UniProtKB/TrEMBL;Acc:C6ETA8]	119.829	5.24829e-05	up
		TraesCS2D02G108500	Peroxidase [Source:UniProtKB/TrEMBL;Acc:A0A341R632]	16.33	0.000118235	up
		TraesCS2D02G150400	4-coumarate:coenzyme A ligase, Lignin biosynthesis, Defense against woundin [Source: Projected from Oryza sativa (Os08g0448000)]	5.913	4.95064e-06	up
		TraesCS2D02G154300	Peroxiredoxin [Source:UniProtKB/TrEMBL;Acc:D0PRB4]	21.744	3.08203e-07	up
		TraesCS2D02G377200	Phenylalanine ammonia-lyase [Source:UniProtKB/TrEMBL;Acc:A0A1D5US28]	4.585	4.18051e-05	up
		TraesCS2D02G377400	-	13.894	4.29573e-06	up
		TraesCS2D02G377600	Phenylalanine ammonia-lyase [Source:UniProtKB/TrEMBL;Acc:A0A1D5UKY0]	3.813	0.00774977	up
		TraesCS2D02G451200	Peroxidase [Source:UniProtKB/TrEMBL;Acc:A0A096UN06]	434.547	2.54675e-11	up
		TraesCS2D02G490500	-	391.867	2.10911e-09	up
		TraesCS2D02G584600	Peroxidase [Source:UniProtKB/TrEMBL;Acc:A0A1D5UG55]	20.085	0.000639459	up
		TraesCS3A02G136100	-	5.898	1.43064e-07	up
		TraesCS3A02G185900	Peroxidase [Source:UniProtKB/TrEMBL;Acc:A0A341RT64]	3.537	0.00666967	up
		TraesCS3A02G297200	Peroxidase [Source:UniProtKB/TrEMBL;Acc:A0A1D5V9V3]	25.772	0.00520943	up
		TraesCS3A02G331800	Cytochrome P450 [Source:UniProtKB/TrEMBL;Acc:Q70EV8]	13.232	1.5885e-05	up
		TraesCS3A02G342900	-	5.942	1.01647e-07	up
		TraesCS3A02G378900	Peroxidase [Source:UniProtKB/TrEMBL;Acc:A0A1D5VB78]	178.951	6.76064e-07	up
		TraesCS3A02G510900	Peroxidase [Source:UniProtKB/TrEMBL;Acc:A0A1D6D7R5]	4.411	0.000105896	up
		TraesCS3A02G534900	-	5.136	0.00556429	up
		TraesCS3B02G098600	-	39.508	0.00401247	up
		TraesCS3B02G154000	-	6.583	1.23436e-08	up
		TraesCS3B02G361900	-	8.167	0.00453061	up
		TraesCS3B02G375100	-	6.374	1.21386e-05	up
		TraesCS3B02G448600	-	0.238	0.0083024	down
		TraesCS3D02G130800	Peroxidase [Source:UniProtKB/TrEMBL;Acc:A0A1D5WUB8]	3.192	9.25862e-05	up
		TraesCS3D02G136900	-	9.65	8.64302e-17	up
		TraesCS3D02G305300	Peroxidase [Source:UniProtKB/TrEMBL;Acc:A0A1D5WFR9]	73.674	4.04113e-14	up
		TraesCS3D02G305400	-	37.276	3.12119e-06	up
		TraesCS3D02G336900	-	3.306	0.00377248	up
		TraesCS3D02G540200	-	8.117	9.38963e-06	up
		TraesCS4A02G196000	Peroxidase [Source:UniProtKB/TrEMBL;Acc:A0A341TMW4]	31.872	0.00134968	up
		TraesCS4A02G196300	Peroxidase [Source:UniProtKB/TrEMBL;Acc:W5DTX9]	102.003	6.60362e-05	up
		TraesCS4A02G196400	Peroxidase [Source:UniProtKB/TrEMBL;Acc:A0A1D5X7K4]	240.715	8.97147e-09	up
		TraesCS4A02G235800	Peroxidase [Source:UniProtKB/TrEMBL;Acc:A0A1D5X1T5]	58.838	0.00366495	up
		TraesCS4A02G401300	Phenylalanine ammonia-lyase [Source:UniProtKB/TrEMBL;Acc:W5DR40]	13.142	0.00478179	up
		TraesCS4B02G118900	-	51.677	3.45081e-05	up
		TraesCS4D02G116600	Peroxidase [Source:UniProtKB/TrEMBL;Acc:A0A1D5Y925]	56.349	1.15827e-07	up
		TraesCS4D02G116700	Peroxidase [Source:UniProtKB/TrEMBL;Acc:A0A1D5Y6B7]	18.094	3.31537e-06	up
		TraesCS4D02G170600	Peroxidase [Source:UniProtKB/TrEMBL;Acc:W5EMS7]	29.054	4.01974e-09	up
		TraesCS5A02G163400	Cinnamoyl-CoA reductase [Source:UniProtKB/TrEMBL;Acc:Q4KUK8]	7.182	0.000255663	up
		TraesCS5A02G257600	-	8.847	2.78086e-05	up
		TraesCS5A02G400500	Peroxidase [Source:UniProtKB/TrEMBL;Acc:A0A1D5YDM0]	43.18	0.00282408	up
		TraesCS5A02G442900	-	2.509	3.08188e-05	up
		TraesCS5B02G160700	-	10.302	0.000416449	up
		TraesCS5B02G222000	-	0.013	0.00208493	down
		TraesCS5B02G287600	Peroxidase [Source:UniProtKB/TrEMBL;Acc:A0A1D5Z9J3]	2.17	0.00783582	up
		TraesCS5B02G405300	Peroxidase [Source:UniProtKB/TrEMBL;Acc:A0A1D5Z2R4]	8.668	9.86616e-09	up
		TraesCS5B02G414300	-	0.196	0.000151863	down
		TraesCS5B02G468300	Phenylalanine ammonia-lyase [Source:UniProtKB/TrEMBL;Acc:W5FGA4]	12.713	0.00569597	up
		TraesCS5D02G168400	-	8.641	3.10167e-09	up
		TraesCS5D02G364600	Peroxidase [Source:UniProtKB/TrEMBL;Acc:W5FWD9]	26.003	1.63033e-13	up
		TraesCS5D02G488800	O-methyltransferase 3 [Source:UniProtKB/TrEMBL;Acc:A5HB57]	46.982	0.00796301	up
		TraesCS6A02G047200	Peroxidase [Source:UniProtKB/TrEMBL;Acc:W5GFL8]	30.058	0.000138096	up
		TraesCS6A02G118300	Peroxidase [Source:UniProtKB/TrEMBL;Acc:A0A341WQ63]	2.231	0.00114446	up
		TraesCS6A02G151700	4-coumarate:coenzyme A ligase, Lignin biosynthesis, Defense against woundin [Source: Projected from Oryza sativa (Os02g0177600)]	5.546	6.83768e-15	up
		TraesCS6A02G173700	-	3.884	1.54475e-12	up
		TraesCS6A02G222800	-	4.683	5.99252e-21	up
		TraesCS6A02G222900	-	7.449	0.00529417	up
		TraesCS6A02G223000	-	7.569	4.68231e-15	up
		TraesCS6A02G381700	-	209.43	0.000832858	up
		TraesCS6B02G063400	Peroxidase [Source:UniProtKB/TrEMBL;Acc:A0A1D6SAS5]	26.141	6.73462e-15	up
		TraesCS6B02G179900	4-coumarate:coenzyme A ligase, Lignin biosynthesis, Defense against woundin [Source: Projected from Oryza sativa (Os02g0177600)]	2.497	0.00058784	up
		TraesCS6B02G201600	-	5.968	0.00526039	up
		TraesCS6B02G258400	Phenylalanine ammonia-lyase [Source:UniProtKB/TrEMBL;Acc:A0A341X183]	10.766	0.0039315	up
		TraesCS6B02G258500	Phenylalanine ammonia-lyase [Source:UniProtKB/TrEMBL;Acc:A0A1D6AQ02]	5.162	1.29767e-20	up
		TraesCS6B02G258600	Phenylalanine ammonia-lyase [Source:UniProtKB/TrEMBL;Acc:A0A1D6AQ04]	7.533	0.00397884	up
		TraesCS6B02G354600	Peroxidase [Source:UniProtKB/TrEMBL;Acc:A0A341X490]	281.148	2.61303e-07	up
		TraesCS6D02G054400	Peroxidase [Source:UniProtKB/TrEMBL;Acc:A0A1D6DCB3]	88.015	0.000539029	up
		TraesCS6D02G127100	Peroxidase [Source:UniProtKB/TrEMBL;Acc:A0A1D6BFK7]	141.494	0.000152333	up
		TraesCS6D02G141700	4-coumarate:coenzyme A ligase, Lignin biosynthesis, Defense against woundin [Source: Projected from Oryza sativa (Os02g0177600)]	2.595	0.000259868	up
		TraesCS6D02G162800	Cinnamyl alcohol dehydrogenase [Source:UniProtKB/TrEMBL;Acc:D7PGW0]	6.024	3.0795e-09	up
		TraesCS6D02G212200	Phenylalanine ammonia-lyase [Source:UniProtKB/TrEMBL;Acc:W5GUI9]	10.209	0.0013104	up
		TraesCS6D02G212400	Phenylalanine ammonia-lyase [Source:UniProtKB/TrEMBL;Acc:A0A1D6B7C8]	3.424	3.29204e-16	up
		TraesCS6D02G241700	-	261.399	1.12788e-06	up
		TraesCS6D02G303900	Peroxidase [Source:UniProtKB/TrEMBL;Acc:W5GVP8]	85.545	2.87802e-06	up
		TraesCS7A02G068600	-	5.424	6.39355e-33	up
		TraesCS7A02G127600	-	2.248	2.65088e-05	up
		TraesCS7A02G333900	-	2.713	0.000165945	up
		TraesCS7A02G339600	Peroxidase [Source:UniProtKB/TrEMBL;Acc:A0A1D6BK39]	2.789	0.00032981	up
		TraesCS7A02G339700	Peroxidase [Source:UniProtKB/TrEMBL;Acc:W5H7K5]	59.051	0.00272512	up
		TraesCS7A02G353400	Peroxidase [Source:UniProtKB/TrEMBL;Acc:A0A1D6BQM6]	150.972	2.98838e-22	up
		TraesCS7A02G373000	-	0.117	3.69804e-08	down
		TraesCS7A02G424100	Peroxidase [Source:UniProtKB/TrEMBL;Acc:A0A1D6BPT0]	9.694	0.00511012	up
		TraesCS7A02G428200	Peroxidase [Source:UniProtKB/TrEMBL;Acc:A0A341Y2Q9]	2.939	0.00421987	up
		TraesCS7B02G027200	-	2.601	1.80751e-10	up
		TraesCS7B02G118200	Peroxidase [Source:UniProtKB/TrEMBL;Acc:A0A0C4BKI9]	2.429	0.00515961	up
		TraesCS7B02G219900	Peroxidase [Source:UniProtKB/TrEMBL;Acc:A0A1D6CB10]	8.721	4.42292e-09	up
		TraesCS7B02G245500	Flavone O-methyltransferase 1 [Source:UniProtKB/Swiss-Prot;Acc:Q84N28]	3.921	5.45609e-10	up
		TraesCS7B02G251200	Peroxidase [Source:UniProtKB/TrEMBL;Acc:A0A341YRN7]	95.009	6.46785e-18	up
		TraesCS7B02G274200	Peroxidase [Source:UniProtKB/TrEMBL;Acc:A0A1D6C4U5]	44.436	4.28421e-06	up
		TraesCS7B02G274300	Peroxidase [Source:UniProtKB/TrEMBL;Acc:A0A1D6C4U4]	4.489	0.00216638	up
		TraesCS7B02G282100	-	12.329	0.00418266	up
		TraesCS7B02G325800	Peroxidase [Source:UniProtKB/TrEMBL;Acc:A0A1D6CB02]	44.575	0.000121143	up
		TraesCS7D02G150500	-	5.64	8.43595e-10	up
		TraesCS7D02G150600	-	27.759	0.00172613	up
		TraesCS7D02G341500	-	2.024	0.00320032	up
		TraesCS7D02G347300	Peroxidase [Source:UniProtKB/TrEMBL;Acc:A0A1D6CN27]	4.589	2.06154e-10	up
		TraesCS7D02G354000	-	0.268	0.00459319	down
		TraesCS7D02G464600	Peroxidase [Source:UniProtKB/TrEMBL;Acc:A0A341ZIS1]	8.307	0.00699597	up
		TraesCSU02G137300	Peroxidase [Source:UniProtKB/TrEMBL;Acc:W5AX51]	123.534	2.3327e-05	up
	Pathway	Gene_id	Gene description	FC(NaCl/Control)	p adjust value	Regulate	Metabolite	Metab ID	Regulate	KEGG Compound ID	Mode	M/Z	Library ID	VIP_pred_OPLS-DA	FC(NaCl/Control)	p value
NaCl stress	Purine metabolism	TraesCS1A02G143800	Inosine triphosphate pyrophosphatase [Source:UniProtKB/TrEMBL;Acc:A0A1D5RSR6]	0.424	0.000155548	down	Adenine	metab_9017	up	C00147	neg	170.023	PW_C000024;HMDB0000034;MJDBOTE0000759	2.1567	1.8259	3.397e-08
		TraesCS1A02G183800	-	3.034	1.70961e-08	up	Guanosine	metab_3334	up	C00387	neg	318.061	PW_C000087;HMDB0000133;MJDBOTE0000372	1.5137	1.2537	1.12e-05
		TraesCS1A02G417500	-	0.079	1.38632e-13	down	Inosine	metab_3843	up	C00294	neg	267.074	PW_C000127;HMDB0247301;HMDB0000195;MJDBOTE0000386	1.4398	1.3319	6.773e-06
		TraesCS1B02G205300	-	3.56	6.57325e-10	up	Deoxyadenosine	metab_3237	up	C00559	pos	252.109	HMDB0000101;PW_C000068;HMDB0000050;MJDBOTE0000701	1.259	1.1382	0.0005305
		TraesCS1B02G376800	-	2.245	1.00982e-05	up	Guanosine-5'-monophosphate	metab_3845	up	C00144	neg	362.051	HMDB0001397	1.2532	1.2038	6.23e-05
		TraesCS1B02G478800	Nucleoside diphosphate kinase [Source:UniProtKB/TrEMBL;Acc:A0A1D5S6C0]	2.035	2.3758e-05	up	5'-Guanylic Acid	metab_3871	up	C00144	neg	362.051	HMDB0001397;MJDBOTE0000666	1.1161	1.161	8.746e-05
		TraesCS1D02G142600	Inosine triphosphate pyrophosphatase [Source:UniProtKB/TrEMBL;Acc:A0A1D6RG07]	0.495	7.95517e-06	down	Uric acid	metab_7345	up	C00366	neg	149.011	HMDB0000289;PW_C000195	1.038	1.1062	0.0001486
		TraesCS1D02G192900	-	3.214	2.00171e-09	up
		TraesCS2A02G032500	ATP sulfurylase 2 [Source:Projected from Arabidopsis thaliana (AT1G19920) UniProtKB/Swiss-Prot;Acc:Q43870]	4.334	1.83706e-10	up
		TraesCS2A02G087000	-	4.137	1.89207e-20	up
		TraesCS2A02G102100	-	3.376	2.87717e-05	up
		TraesCS2A02G184200	Adenylyl-sulfate kinase [Source:UniProtKB/TrEMBL;Acc:A0A1D5TQW6]	0.457	0.00400844	down
		TraesCS2A02G358100	Adenine phosphoribosyltransferase 5 [Source:Projected from Arabidopsis thaliana (AT5G11160) UniProtKB/Swiss-Prot;Acc:Q9LFP0]	0.248	3.31255e-10	down
		TraesCS2A02G587900	-	25.264	4.60687e-15	up
		TraesCS2B02G046500	ATP sulfurylase 2 [Source:Projected from Arabidopsis thaliana (AT1G19920) UniProtKB/Swiss-Prot;Acc:Q43870]	10.512	1.23355e-07	up
		TraesCS2B02G101700	-	8.944	1.46124e-30	up
		TraesCS2B02G119200	-	2.829	0.000370392	up
		TraesCS2B02G197300	-	2.271	0.000904235	up
		TraesCS2B02G259600	(S)-ureidoglycine aminohydrolase [Source:Projected from Arabidopsis thaliana (AT4G17050) UniProtKB/Swiss-Prot;Acc:Q8GXV5]	0.279	6.21751e-06	down
		TraesCS2B02G377500	Adenine phosphoribosyltransferase 5 [Source:Projected from Arabidopsis thaliana (AT5G11160) UniProtKB/Swiss-Prot;Acc:Q9LFP0]	0.292	4.88013e-06	down
		TraesCS2B02G579200	-	2.433	6.89843e-05	up
		TraesCS2B02G595300	-	5.162	8.19584e-09	up
		TraesCS2D02G031800	ATP sulfurylase 2 [Source:Projected from Arabidopsis thaliana (AT1G19920) UniProtKB/Swiss-Prot;Acc:Q43870]	4.485	8.28039e-07	up
		TraesCS2D02G084300	-	3.494	8.79856e-11	up
		TraesCS2D02G101500	-	2.834	0.000344586	up
		TraesCS2D02G178600	-	3.421	1.6511e-08	up
		TraesCS2D02G203500	Adenylyl-sulfate kinase [Source:UniProtKB/TrEMBL;Acc:A0A341RHF3]	0.421	0.0050916	down
		TraesCS2D02G356900	Adenine phosphoribosyltransferase 5 [Source:Projected from Arabidopsis thaliana (AT5G11160) UniProtKB/Swiss-Prot;Acc:Q9LFP0]	0.39	0.000162453	down
		TraesCS2D02G565300	-	26	2.75055e-07	up
		TraesCS3A02G044400	-	0.153	9.37433e-07	down
		TraesCS3A02G104000	-	0.497	0.00631132	down
		TraesCS3A02G251100	-	3.265	5.32854e-07	up
		TraesCS3A02G312300	-	0.292	1.41206e-06	down
		TraesCS3B02G159900	-	0.385	3.49869e-05	down
		TraesCS3B02G280600	-	3.973	8.21801e-10	up
		TraesCS3B02G408900	Uricase [Source:UniProtKB/TrEMBL;Acc:A0A077RWG8]	5.956	6.11571e-22	up
		TraesCS3B02G499300	-	0.483	0.000671654	down
		TraesCS3D02G142100	-	0.409	0.000101578	down
		TraesCS3D02G251500	-	2.73	9.95363e-06	up
		TraesCS4A02G045900	Adenylyl-sulfate kinase [Source:UniProtKB/TrEMBL;Acc:A0A1D5XBK0]	2.594	5.36955e-07	up
		TraesCS4A02G104800	-	2.818	9.43085e-08	up
		TraesCS4A02G131300	-	0.424	0.000241489	down
		TraesCS4A02G364400	-	0.307	0.00206954	down
		TraesCS4B02G259500	Adenylyl-sulfate kinase [Source:UniProtKB/TrEMBL;Acc:A0A1D5XM58]	2.174	3.71522e-05	up
		TraesCS4B02G290200	Adenylosuccinate synthetase, chloroplastic [Source:UniProtKB/TrEMBL;Acc:A0A1D5XML1]	0.453	5.35543e-05	down
		TraesCS4B02G324400	-	0.466	1.08334e-05	down
		TraesCS4B02G379800	-	0.411	0.000143652	down
		TraesCS4D02G099200	Nucleoside diphosphate kinase [Source:UniProtKB/TrEMBL;Acc:A0A341UBP5]	3.585	0.00458118	up
		TraesCS4D02G321900	-	0.228	2.37235e-05	down
		TraesCS5A02G059600	Ureidoglycolate hydrolase [Source:Projected from Arabidopsis thaliana (AT5G43600) UniProtKB/Swiss-Prot;Acc:Q8VXY9]	3.318	2.36141e-11	up
		TraesCS5A02G209800	-	3.716	8.41706e-07	up
		TraesCS5A02G382900	-	2.808	9.23965e-05	up
		TraesCS5B02G066900	Ureidoglycolate hydrolase [Source:Projected from Arabidopsis thaliana (AT5G43600) UniProtKB/Swiss-Prot;Acc:Q8VXY9]	2.22	1.74649e-05	up
		TraesCS5B02G207900	-	6.717	4.04656e-12	up
		TraesCS5B02G372000	-	5.838	2.39504e-07	up
		TraesCS5B02G387300	-	2.365	4.97279e-06	up
		TraesCS5B02G509100	-	0.292	0.00077062	down
		TraesCS5D02G071100	Ureidoglycolate hydrolase [Source:Projected from Arabidopsis thaliana (AT5G43600) UniProtKB/Swiss-Prot;Acc:Q8VXY9]	2.752	3.11207e-06	up
		TraesCS5D02G216100	-	3.396	6.80186e-06	up
		TraesCS5D02G509100	-	0.216	3.56542e-09	down
		TraesCS6A02G047100	-	0.439	5.51099e-06	down
		TraesCS6B02G063300	-	0.341	3.34497e-12	down
		TraesCS6B02G160800	-	2.218	9.43381e-09	up
		TraesCS6D02G204800	PHT1.1 [Source:Projected from Arabidopsis thaliana (AT1G80050) UniProtKB/TrEMBL;Acc:A0A178W1K2]	0.077	7.65625e-07	down
		TraesCS7A02G063900	-	0.436	1.22394e-05	down
		TraesCS7A02G131200	Ribonucleoside-diphosphate reductase [Source:UniProtKB/TrEMBL;Acc:A0A1D6C0X7]	4.285	0.000628453	up
		TraesCS7A02G278400	-	3.285	0.0016084	up
		TraesCS7A02G382500	-	2.855	1.87299e-06	up
		TraesCS7A02G402500	-	0.277	1.4778e-05	down
		TraesCS7A02G481500	Allantoate deiminase [Source:Projected from Arabidopsis thaliana (AT4G20070) UniProtKB/Swiss-Prot;Acc:O49434]	5.869	3.61014e-27	up
		TraesCS7B02G112000	-	4.77	7.88386e-06	up
		TraesCS7B02G383900	Allantoate deiminase [Source:Projected from Arabidopsis thaliana (AT4G20070) UniProtKB/Swiss-Prot;Acc:O49434]	7.705	2.56378e-26	up
		TraesCS7D02G468600	Allantoate deiminase [Source:Projected from Arabidopsis thaliana (AT4G20070) UniProtKB/Swiss-Prot;Acc:O49434]	9.211	1.64928e-29	up
		TraesCSU02G130000	-	0.423	1.78327e-06	down
	Pathway	Gene_id	Gene description	FC(NaCl+Cd /Control)	p adjust value	Regulate	Metabolite	Metab ID	Regulate	KEGG Compound ID	Mode	M/Z	Library ID	VIP_pred_OPLS-DA	FC(NaCl+Cd /Control)	p value
NaCl+Cd stress	TCA cycle	TraesCS1B02G131300	Dihydrolipoyl dehydrogenase [Source:UniProtKB/TrEMBL;Acc:W5A874]	3.787	0.000897528	up	Isocitric Acid	metab_10069	up	C00311	neg	226.996	PW_C000125;HMDB0001874;HMDB0304324;HMDB0000193;HMDB0033717	1.7627	1.3025	5.468e-09
		TraesCS1D02G109600	Dihydrolipoyl dehydrogenase [Source:UniProtKB/TrEMBL;Acc:W5A874]	3.795	7.24712e-05	up	Malic acid	metab_10075	down	C00149	neg	133.013	HMDB0000156;PW_C000592	1.1214	0.9027	0.0009404
		TraesCS2A02G220800	-	2.429	0.000176549	up	Aconitic acid	metab_3234	down	C02341;C00417	pos	175.024	HMDB0000958;HMDB0000072;HMDB0247961	1.0669	0.8807	0.01886
		TraesCS2A02G255100	Succinate dehydrogenase [ubiquinone] flavoprotein subunit, mitochondrial [Source:UniProtKB/TrEMBL;Acc:A0A341Q3G0]	2.421	0.00900738	up
		TraesCS2A02G284400	-	2.352	6.77954e-08	up
		TraesCS2B02G246400	-	2.065	0.000273883	up
		TraesCS2B02G267100	Similar to Succinate dehydrogenase [ubiquinone] flavoprotein subunit, mitochondrial (EC 1.3.5.1) (FP) (Flavoprotein subunit of complex II) [Source: Projected from Oryza sativa (Os07g0134800)]	0.29	1.13917e-05	down
		TraesCS2D02G039500	-	2.608	0.00518983	up
		TraesCS2D02G076900	-	6.869	3.32289e-05	up
		TraesCS2D02G226500	-	2.323	0.00272303	up
		TraesCS2D02G255500	Succinate dehydrogenase [ubiquinone] flavoprotein subunit, mitochondrial [Source:UniProtKB/TrEMBL;Acc:A0A1D5UIU6]	0.218	4.88856e-05	down
		TraesCS2D02G283300	-	2.522	3.01312e-07	up
		TraesCS4A02G083900	-	2.847	3.70687e-07	up
		TraesCS4A02G481800	Acetyltransferase component of pyruvate dehydrogenase complex [Source:UniProtKB/TrEMBL;Acc:A0A1D5X9E5]	4.255	8.81722e-07	up
		TraesCS4B02G220200	-	2.125	0.000797352	up
		TraesCS4B02G335100	Aconitate hydratase [Source:UniProtKB/TrEMBL;Acc:A0A341U8D8]	9.002	2.51074e-07	up
		TraesCS4D02G220500	-	9.395	1.48639e-13	up
		TraesCS5A02G189800	Succinate dehydrogenase [ubiquinone] iron-sulfur subunit 3, mitochondrial [Source:Projected from Arabidopsis thaliana (AT5G65165) UniProtKB/Swiss-Prot;Acc:Q9FJP9]	101.732	0.00896535	up
		TraesCS5A02G411200	Succinate dehydrogenase [ubiquinone] flavoprotein subunit, mitochondrial [Source:UniProtKB/TrEMBL;Acc:A0A1D5YNX6]	3.838	0.00142721	up
		TraesCS5A02G505000	Aconitate hydratase [Source:UniProtKB/TrEMBL;Acc:A0A1D5YLT8]	3.445	0.0013307	up
		TraesCS5B02G376500	-	0.262	6.81e-06	down
		TraesCS5B02G414900	Succinate dehydrogenase [ubiquinone] flavoprotein subunit, mitochondrial [Source:UniProtKB/TrEMBL;Acc:W5F8S6]	3.654	0.00189878	up
		TraesCS5D02G299000	Pyruvate dehydrogenase E1 component subunit beta [Source:UniProtKB/TrEMBL;Acc:W5FRE6]	2.214	0.000158372	up
		TraesCS5D02G420100	Succinate dehydrogenase [ubiquinone] flavoprotein subunit, mitochondrial [Source:UniProtKB/TrEMBL;Acc:A0A341W4X0]	3.207	0.00235562	up
		TraesCS6A02G022600	Acetyltransferase component of pyruvate dehydrogenase complex [Source:UniProtKB/TrEMBL;Acc:A0A341WAJ1]	3.795	6.91733e-05	up
		TraesCS6B02G028600	Acetyltransferase component of pyruvate dehydrogenase complex [Source:UniProtKB/TrEMBL;Acc:A0A341WPY5]	2.659	0.00827626	up
		TraesCS6B02G194700	Citrate synthase [Source:UniProtKB/TrEMBL;Acc:W5GQW1]	2.54	0.00528355	up
		TraesCS6B02G440200	Aconitate hydratase [Source:UniProtKB/TrEMBL;Acc:A0A1D6AQV8]	8.878	4.14261e-05	up
		TraesCS6D02G024400	Acetyltransferase component of pyruvate dehydrogenase complex [Source:UniProtKB/TrEMBL;Acc:A0A1D6BGQ2]	3.602	0.00747238	up
		TraesCS6D02G155800	Citrate synthase [Source:UniProtKB/TrEMBL;Acc:A0A341XET3]	2.659	0.0050232	up
		TraesCS6D02G384200	Aconitate hydratase [Source:UniProtKB/TrEMBL;Acc:A0A1D6B7P8]	4.778	0.0014732	up
		TraesCS7A02G219100	Aconitate hydratase [Source:UniProtKB/TrEMBL;Acc:A0A341Y9K5]	3.455	0.0087945	up
		TraesCS7A02G238900	Pyruvate dehydrogenase E1 component subunit alpha [Source:UniProtKB/TrEMBL;Acc:A0A1D6BY19]	20.381	1.3301e-05	up
		TraesCS7A02G263300	Pyruvate dehydrogenase E1 component subunit beta [Source:UniProtKB/TrEMBL;Acc:A0A1D6SCT2]	2.365	0.0043408	up
		TraesCS7A02G314000	Succinate dehydrogenase [ubiquinone] iron-sulfur subunit, mitochondrial [Source:UniProtKB/TrEMBL;Acc:A0A341YDF5]	4.429	0.000123454	up
		TraesCS7B02G103800	-	13.972	6.28934e-06	up
		TraesCS7D02G011600	Acetyltransferase component of pyruvate dehydrogenase complex [Source:UniProtKB/TrEMBL;Acc:A0A1D6D186]	2.563	0.00265306	up
		TraesCS7D02G199900	Pyruvate dehydrogenase E1 component subunit alpha [Source:UniProtKB/TrEMBL;Acc:A0A1D6CZF3]	14.935	8.45143e-05	up
		TraesCS7D02G311200	Succinate dehydrogenase [ubiquinone] iron-sulfur subunit, mitochondrial [Source:UniProtKB/TrEMBL;Acc:A0A341YZT2]	2.986	0.00521874	up
