# Supplementary material for: Integrated transcriptomics, metabolomics and physiological analyses reveal differential response mechanisms of wheat to cadmium and/or salinity stress
Source: Front Plant Sci. 2024 Oct 1;15:1378226. doi: 10.3389/fpls.2024.1378226 (PMC11473431; doi:10.3389/fpls.2024.1378226)
Supplement: Supplementary file 12 [file Table2.xlsx]

## Sheet: Sheet1
Table S2 UPLC mobile phase gradient elution conditions in positive and negative ion mode
	Time (min)	Flow rates (μL/min)	A%	B%
Positive ion mode	0	400	100	0
	3		80	20
	4.5		65	35
	5		0	100
	6.3		0	100
	6.4		100	0
	8		100	0
Negative ion mode	0	400	100	0
	1.5		95	5
	2		90	10
	4.5		70	30
	5		0	100
	6.3		0	100
	6.4		100	0
	8		100	0
