# Supplementary material for: Integrated transcriptomics, metabolomics and physiological analyses reveal differential response mechanisms of wheat to cadmium and/or salinity stress
Source: Front Plant Sci. 2024 Oct 1;15:1378226. doi: 10.3389/fpls.2024.1378226 (PMC11473431; doi:10.3389/fpls.2024.1378226)
Supplement: Supplementary file 13 [file Table3.xlsx]

## Sheet: Sheet1
Table S3 MS parameters in positive and negative modes
Description	Parameters
Scan type (m/z)	70-1050
Sheath gas flow rate (arb)	50
Aux gas flow rate (arb)	13
Heater temperature (℃)	425
Capillary temperature (℃)	325
Spray voltage (ESI+) (V)	3500
Spray voltage (ESI-) (V)	-3500
-Lens RF level	50
Normalized collision energy (eV)	20, 40, 60
Resolution (full MS)	60000
Resolution (MS2)	7500
