# Supplementary material for: Integrated transcriptomics, metabolomics and physiological analyses reveal differential response mechanisms of wheat to cadmium and/or salinity stress
Source: Front Plant Sci. 2024 Oct 1;15:1378226. doi: 10.3389/fpls.2024.1378226 (PMC11473431; doi:10.3389/fpls.2024.1378226)
Supplement: Supplementary file 14 [file Table4.xlsx]

## Sheet: Sheet1
Table S4 Summary of the RNA-Seq data in wheat leaf under Cd, NaCl, and combined stresses
Sample	Raw reads	Raw bases (Gb)	Clean reads	Clean bases (Gb)	Q20 (%)	Q30 (%)	GC content (%)
Control_1	55887152	8.44	55152378	8.28	98.38	95.28	52.64
Control_2	58835204	8.88	57895474	8.68	98.38	95.36	52.98
Control_3	56147608	8.48	54832614	8.22	98.28	95.1	52.26
Cd_1	56571460	8.54	56056914	8.44	98.26	94.95	52.72
Cd_2	57623942	8.7	56825502	8.54	98.4	95.37	53.23
Cd_3	58900386	8.89	57467148	8.58	98.36	95.21	52.01
NaCl_1	59115014	8.93	57630052	8.65	98.26	95.1	53.88
NaCl_2	54782678	8.27	54179654	8.15	98.46	95.47	53.76
NaCl_3	57070080	8.62	56253390	8.46	98.25	94.97	53.66
NaCl+Cd_1	57470834	8.68	56514042	8.48	98.16	94.9	55.84
NaCl+Cd_2	58873782	8.89	57791372	8.68	98.09	94.84	55.48
NaCl+Cd_3	58414476	8.82	57419348	8.62	98.24	95.07	55.3
Total	689692616	104.14	678017888	101.78	-	-	-
Average	-	-	-	-	98.29	95.14	53.65
