# Supplementary material for: Integrated transcriptomics, metabolomics and physiological analyses reveal differential response mechanisms of wheat to cadmium and/or salinity stress
Source: Front Plant Sci. 2024 Oct 1;15:1378226. doi: 10.3389/fpls.2024.1378226 (PMC11473431; doi:10.3389/fpls.2024.1378226)
Supplement: Supplementary file 15 [file Table5.xlsx]

## Sheet: Sheet1
Table S5 Statistics of alignment results
Sample	Total mapped reads (mapped rate)	Multiple mapped reads (mapped rate)	Uniquely mapped reads (mapped rate)
Control_1	51491312(93.36%)	2939333(5.33%)	48551979(88.03%)
Control_2	54360111(93.89%)	3299812(5.7%)	51060299(88.19%)
Control_3	50786872(92.62%)	3186003(5.81%)	47600869(86.81%)
Cd_1	52824043(94.23%)	2664909(4.75%)	50159134(89.48%)
Cd_2	53488282(94.13%)	2897238(5.1%)	50591044(89.03%)
Cd_3	54086640(94.12%)	2849591(4.96%)	51237049(89.16%)
NaCl_1	53680157(93.15%)	3100015(5.38%)	50580142(87.77%)
NaCl_2	51259612(94.61%)	2337289(4.31%)	48922323(90.3%)
NaCl_3	53139211(94.46%)	2336968(4.15%)	50802243(90.31%)
NaCl+Cd_1	53253936(94.23%)	2823239(5.0%)	50430697(89.24%)
NaCl+Cd_2	42360217(73.3%)	5388507(9.32%)	36971710(63.97%)
NaCl+Cd_3	53918416(93.9%)	3196183(5.57%)	50722233(88.34%)
