# Supplementary material for: Integrated transcriptomics, metabolomics and physiological analyses reveal differential response mechanisms of wheat to cadmium and/or salinity stress
Source: Front Plant Sci. 2024 Oct 1;15:1378226. doi: 10.3389/fpls.2024.1378226 (PMC11473431; doi:10.3389/fpls.2024.1378226)
Supplement: Supplementary file 16 [file Table6.xlsx]

## Sheet: Sheet1
Table S6 Summary of the gene annotations in six databases
Database	Gene number(percent)	Transcript number(percent)
GO	74302(72.63%)	117847(67.63%)
KEGG	34073(33.31%)	65095(37.36%)
COG	83888(82.00%)	145555(83.53%)
NR	97321(95.13%)	167141(95.92%)
Swiss-Prot	67703(66.18%)	119716(68.71%)
Pfam	72007(70.39%)	123901(71.11%)
Total annotations	97376(95.18%)	167228(95.97%)
Total	102304	174245
Note: GO, Gene Ontology; KEGG, Kyoto Encyclopedia of Genes and Genomes; COG, Clusters of Orthologous Groups of proteins database; NR, NCBI non-redundant protein database; Swiss-Prot, reviewed protein sequence database.
