# Supplementary material for: Integrated transcriptomics, metabolomics and physiological analyses reveal differential response mechanisms of wheat to cadmium and/or salinity stress
Source: Front Plant Sci. 2024 Oct 1;15:1378226. doi: 10.3389/fpls.2024.1378226 (PMC11473431; doi:10.3389/fpls.2024.1378226)
Supplement: Supplementary file 17 [file Table7.xlsx]

## Sheet: Sheet1
Table S7 The list of significantly enriched GO terms under Cd, NaCl and NaCl+Cd stresses
	Number	GO ID	Term Type	Description	Rich factor	Padjust		Number	GO ID	Term Type	Description	Rich factor	Padjust		Number	GO ID	Term Type	Description	Rich factor	Padjust
Cd stress	7	GO:2000068	BP	regulation of defense response to insect	0.777778	8.39934e-05	NaCl stress	21	GO:0006560	BP	proline metabolic process	0.617647	0.000140556	NaCl+Cd stress	20	GO:0009631	BP	cold acclimation	0.384615	0.000150863
	15	GO:0042938	BP	dipeptide transport	0.454545	8.39934e-05		16	GO:0006561	BP	proline biosynthetic process	0.64	0.000140556		19	GO:0006814	BP	sodium ion transport	0.395833	0.000150863
	21	GO:0009751	BP	response to salicylic acid	0.256098	8.39934e-05		27	GO:0006862	BP	nucleotide transport	0.5625	0.000140556		16	GO:0006570	BP	tyrosine metabolic process	0.410256	0.000150863
	9	GO:0006542	BP	glutamine biosynthetic process	0.5	8.39934e-05		23	GO:0006814	BP	sodium ion transport	0.479167	0.000140556		22	GO:0071577	BP	zinc ion transmembrane transport	0.37931	0.000150863
	9	GO:0009938	BP	negative regulation of gibberellic acid mediated signaling pathway	0.5	8.39934e-05		12	GO:0006624	BP	vacuolar protein processing	0.705882	0.000140556		22	GO:0009753	BP	response to jasmonic acid	0.37931	0.000150863
	17	GO:0009853	BP	photorespiration	0.25	8.39934e-05		12	GO:0072506	BP	trivalent inorganic anion homeostasis	0.705882	0.000140556		22	GO:0003333	BP	amino acid transmembrane transport	0.318841	0.000150863
	15	GO:0006835	BP	dicarboxylic acid transport	0.319149	8.39934e-05		12	GO:0055062	BP	phosphate ion homeostasis	0.705882	0.000140556		37	GO:0009070	BP	serine family amino acid biosynthetic process	0.305785	0.000150863
	24	GO:0070542	BP	response to fatty acid	0.393443	8.39934e-05		19	GO:0043649	BP	dicarboxylic acid catabolic process	0.5	0.000140556		37	GO:0009084	BP	glutamine family amino acid biosynthetic process	0.402174	0.000150863
	17	GO:0009809	BP	lignin biosynthetic process	0.278689	8.39934e-05		30	GO:0006536	BP	glutamate metabolic process	0.5	0.000140556		28	GO:0006536	BP	glutamate metabolic process	0.466667	0.000150863
	23	GO:1901072	BP	glucosamine-containing compound catabolic process	0.23	8.39934e-05		36	GO:0120254	BP	olefinic compound metabolic process	0.428571	0.000140556		24	GO:0015749	BP	monosaccharide transmembrane transport	0.315789	0.000150863
	23	GO:0006030	BP	chitin metabolic process	0.23	8.39934e-05		14	GO:0055081	BP	anion homeostasis	0.608696	0.000140556		30	GO:0005985	BP	sucrose metabolic process	0.258621	0.000150863
	23	GO:0046348	BP	amino sugar catabolic process	0.23	8.39934e-05		19	GO:0006570	BP	tyrosine metabolic process	0.487179	0.000140556		40	GO:0072524	BP	pyridine-containing compound metabolic process	0.263158	0.000150863
	23	GO:0006032	BP	chitin catabolic process	0.23	8.39934e-05		31	GO:0070542	BP	response to fatty acid	0.508197	0.000140556		27	GO:0009751	BP	response to salicylic acid	0.329268	0.000150863
	23	GO:0006026	BP	aminoglycan catabolic process	0.23	8.39934e-05		30	GO:0003333	BP	amino acid transmembrane transport	0.434783	0.000140556		34	GO:0006558	BP	L-phenylalanine metabolic process	0.306306	0.000150863
	26	GO:1901071	BP	glucosamine-containing compound metabolic process	0.222222	8.39934e-05		30	GO:0006559	BP	L-phenylalanine catabolic process	0.38961	0.000140556		34	GO:1902221	BP	erythrose 4-phosphate/phosphoenolpyruvate family amino acid metabolic process	0.306306	0.000150863
	25	GO:0042430	BP	indole-containing compound metabolic process	0.213675	8.39934e-05		30	GO:1902222	BP	erythrose 4-phosphate/phosphoenolpyruvate family amino acid catabolic process	0.38961	0.000140556		17	GO:0080167	BP	response to karrikin	0.369565	0.000150863
	20	GO:0009723	BP	response to ethylene	0.217391	8.39934e-05		28	GO:0006012	BP	galactose metabolic process	0.383562	0.000140556		22	GO:0070542	BP	response to fatty acid	0.360656	0.000150863
	20	GO:0009084	BP	glutamine family amino acid biosynthetic process	0.217391	8.39934e-05		25	GO:0009065	BP	glutamine family amino acid catabolic process	0.462963	0.000140556		23	GO:0006559	BP	L-phenylalanine catabolic process	0.298701	0.000150863
	45	GO:0042401	BP	cellular biogenic amine biosynthetic process	0.3125	8.39934e-05		13	GO:1902644	BP	tertiary alcohol metabolic process	0.722222	0.000140556		23	GO:1902222	BP	erythrose 4-phosphate/phosphoenolpyruvate family amino acid catabolic process	0.298701	0.000150863
	45	GO:0009309	BP	amine biosynthetic process	0.3125	8.39934e-05		13	GO:0009687	BP	abscisic acid metabolic process	0.722222	0.000140556		47	GO:0031668	BP	cellular response to extracellular stimulus	0.26257	0.000150863
	23	GO:0120254	BP	olefinic compound metabolic process	0.27381	8.39934e-05		13	GO:0043288	BP	apocarotenoid metabolic process	0.722222	0.000140556		6	GO:0010188	BP	response to microbial phytotoxin	1	0.000150863
	13	GO:0002237	BP	response to molecule of bacterial origin	0.448276	8.39934e-05		31	GO:0009753	BP	response to jasmonic acid	0.534483	0.000140556		6	GO:0006998	BP	nuclear envelope organization	1	0.000150863
	17	GO:1900150	BP	regulation of defense response to fungus	0.246377	8.39934e-05		45	GO:0009084	BP	glutamine family amino acid biosynthetic process	0.48913	0.000140556		37	GO:0009267	BP	cellular response to starvation	0.266187	0.000150863
	26	GO:0046942	BP	carboxylic acid transport	0.191176	8.39934e-05		37	GO:0006586	BP	indolalkylamine metabolic process	0.377551	0.000140556		48	GO:0009066	BP	aspartate family amino acid metabolic process	0.219178	0.000150863
	20	GO:0006559	BP	L-phenylalanine catabolic process	0.25974	8.39934e-05		37	GO:0006568	BP	tryptophan metabolic process	0.377551	0.000140556		40	GO:0034440	BP	lipid oxidation	0.285714	0.000150863
	20	GO:1902222	BP	erythrose 4-phosphate/phosphoenolpyruvate family amino acid catabolic process	0.25974	8.39934e-05		33	GO:0009751	BP	response to salicylic acid	0.402439	0.000140556		22	GO:0006829	BP	zinc ion transport	0.328358	0.000150863
	18	GO:0042435	BP	indole-containing compound biosynthetic process	0.233766	8.39934e-05		28	GO:0072525	BP	pyridine-containing compound biosynthetic process	0.4	0.000140556		26	GO:0051156	BP	glucose 6-phosphate metabolic process	0.292135	0.000150863
	23	GO:0006555	BP	methionine metabolic process	0.247312	8.39934e-05		43	GO:0008219	BP	cell death	0.417476	0.000140556		76	GO:0009064	BP	glutamine family amino acid metabolic process	0.291188	0.000150863
	32	GO:0000096	BP	sulfur amino acid metabolic process	0.195122	8.39934e-05		38	GO:0005985	BP	sucrose metabolic process	0.327586	0.000140556		39	GO:0009639	BP	response to red or far red light	0.29771	0.000150863
	36	GO:0016998	BP	cell wall macromolecule catabolic process	0.17734	8.39934e-05		24	GO:0043562	BP	cellular response to nitrogen levels	0.436364	0.000140556		40	GO:0014070	BP	response to organic cyclic compound	0.268456	0.000150863
	29	GO:0000097	BP	sulfur amino acid biosynthetic process	0.19863	8.39934e-05		21	GO:0006995	BP	cellular response to nitrogen starvation	0.567568	0.000140556		18	GO:0009640	BP	photomorphogenesis	0.346154	0.000150863
	32	GO:1990748	BP	cellular detoxification	0.173913	8.39934e-05		18	GO:0009423	BP	chorismate biosynthetic process	0.486486	0.000140556		30	GO:1903825	BP	organic acid transmembrane transport	0.280374	0.000150863
	34	GO:0098754	BP	detoxification	0.175258	8.39934e-05		41	GO:0006558	BP	L-phenylalanine metabolic process	0.369369	0.000140556		34	GO:0009074	BP	aromatic amino acid family catabolic process	0.317757	0.000150863
	39	GO:0002831	BP	regulation of response to biotic stimulus	0.182243	8.39934e-05		41	GO:1902221	BP	erythrose 4-phosphate/phosphoenolpyruvate family amino acid metabolic process	0.369369	0.000140556		30	GO:1905039	BP	carboxylic acid transmembrane transport	0.280374	0.000150863
	31	GO:0006558	BP	L-phenylalanine metabolic process	0.279279	8.39934e-05		58	GO:0031668	BP	cellular response to extracellular stimulus	0.324022	0.000140556		14	GO:0002237	BP	response to molecule of bacterial origin	0.482759	0.000150863
	31	GO:1902221	BP	erythrose 4-phosphate/phosphoenolpyruvate family amino acid metabolic process	0.279279	8.39934e-05		32	GO:0120255	BP	olefinic compound biosynthetic process	0.405063	0.000140556		60	GO:0044242	BP	cellular lipid catabolic process	0.218182	0.000150863
	16	GO:0043062	BP	extracellular structure organization	0.253968	8.39934e-05		52	GO:0031669	BP	cellular response to nutrient levels	0.33121	0.000140556		44	GO:0005984	BP	disaccharide metabolic process	0.227979	0.000150863
	16	GO:0030198	BP	extracellular matrix organization	0.253968	8.39934e-05		30	GO:0012501	BP	programmed cell death	0.4	0.000140556		43	GO:0042886	BP	amide transport	0.222798	0.000150863
	31	GO:0006541	BP	glutamine metabolic process	0.224638	8.39934e-05		39	GO:0042430	BP	indole-containing compound metabolic process	0.333333	0.000140556		60	GO:0042908	BP	xenobiotic transport	0.283019	0.000150863
	43	GO:0031408	BP	oxylipin biosynthetic process	0.333333	8.39934e-05		26	GO:0044403	BP	biological process involved in symbiotic interaction	0.38806	0.000140556		48	GO:0071496	BP	cellular response to external stimulus	0.263736	0.000150863
	43	GO:0031407	BP	oxylipin metabolic process	0.333333	8.39934e-05		27	GO:0009850	BP	auxin metabolic process	0.402985	0.000140556		45	GO:0098754	BP	detoxification	0.231959	0.000150863
	12	GO:0042762	BP	regulation of sulfur metabolic process	0.4	8.39934e-05		17	GO:0018195	BP	peptidyl-arginine modification	0.5	0.000140556		42	GO:0031669	BP	cellular response to nutrient levels	0.267516	0.000150863
	30	GO:0006040	BP	amino sugar metabolic process	0.191083	8.39934e-05		40	GO:0042537	BP	benzene-containing compound metabolic process	0.32	0.000140556		79	GO:1901606	BP	alpha-amino acid catabolic process	0.308594	0.000150863
	24	GO:0006022	BP	aminoglycan metabolic process	0.214286	8.39934e-05		19	GO:0009626	BP	plant-type hypersensitive response	0.463415	0.000140556		58	GO:0046618	BP	xenobiotic export from cell	0.285714	0.000150863
	32	GO:0043094	BP	cellular metabolic compound salvage	0.191617	8.39934e-05		19	GO:0034050	BP	programmed cell death induced by symbiont	0.463415	0.000140556		58	GO:1990961	BP	xenobiotic detoxification by transmembrane export across the plasma membrane	0.285714	0.000150863
	20	GO:0120255	BP	olefinic compound biosynthetic process	0.253165	8.39934e-05		50	GO:0006541	BP	glutamine metabolic process	0.362319	0.000140556		29	GO:0046496	BP	nicotinamide nucleotide metabolic process	0.254386	0.000150863
	29	GO:0015833	BP	peptide transport	0.163842	8.39934e-05		22	GO:0009631	BP	cold acclimation	0.423077	0.000140556		52	GO:0000302	BP	response to reactive oxygen species	0.281081	0.000150863
	29	GO:0006857	BP	oligopeptide transport	0.163842	8.39934e-05		53	GO:0072329	BP	monocarboxylic acid catabolic process	0.348684	0.000140556		62	GO:0006090	BP	pyruvate metabolic process	0.203947	0.000150863
	5	GO:0010438	BP	cellular response to sulfur starvation	1	8.39934e-05		50	GO:0072524	BP	pyridine-containing compound metabolic process	0.328947	0.000140556		79	GO:0006865	BP	amino acid transport	0.270548	0.000150863
	50	GO:1901606	BP	alpha-amino acid catabolic process	0.195312	8.39934e-05		61	GO:0002831	BP	regulation of response to biotic stimulus	0.285047	0.000140556		61	GO:0008202	BP	steroid metabolic process	0.208904	0.000150863
	18	GO:0009739	BP	response to gibberellin	0.28125	8.39934e-05		63	GO:0006813	BP	potassium ion transport	0.294393	0.000140556		103	GO:0009415	BP	response to water	0.235698	0.000150863
	51	GO:0009699	BP	phenylpropanoid biosynthetic process	0.258883	8.39934e-05		52	GO:0009639	BP	response to red or far red light	0.396947	0.000140556		43	GO:0015833	BP	peptide transport	0.242938	0.000150863
	31	GO:0009073	BP	aromatic amino acid family biosynthetic process	0.208054	8.39934e-05		11	GO:0097164	BP	ammonium ion metabolic process	0.6875	0.000140556		43	GO:0006857	BP	oligopeptide transport	0.242938	0.000150863
	27	GO:0014070	BP	response to organic cyclic compound	0.181208	8.39934e-05		11	GO:0008615	BP	pyridoxine biosynthetic process	0.6875	0.000140556		64	GO:0043648	BP	dicarboxylic acid metabolic process	0.259109	0.000150863
	13	GO:0010200	BP	response to chitin	0.52	8.39934e-05		11	GO:0009098	BP	leucine biosynthetic process	0.6875	0.000140556		14	GO:0006560	BP	proline metabolic process	0.411765	0.000150863
	25	GO:0009834	BP	plant-type secondary cell wall biogenesis	0.19084	8.39934e-05		39	GO:1903825	BP	organic acid transmembrane transport	0.364486	0.000140556		59	GO:0031667	BP	response to nutrient levels	0.261062	0.000150863
	32	GO:0072350	BP	tricarboxylic acid metabolic process	0.444444	8.39934e-05		40	GO:0009074	BP	aromatic amino acid family catabolic process	0.373832	0.000140556		88	GO:0009409	BP	response to cold	0.25656	0.000150863
	14	GO:0016132	BP	brassinosteroid biosynthetic process	0.28	8.39934e-05		39	GO:1905039	BP	carboxylic acid transmembrane transport	0.364486	0.000140556		63	GO:0140115	BP	export across plasma membrane	0.231618	0.000150863
	14	GO:0120178	BP	steroid hormone biosynthetic process	0.28	8.39934e-05		44	GO:0061919	BP	process utilizing autophagic mechanism	0.316547	0.000140556		40	GO:0006541	BP	glutamine metabolic process	0.289855	0.000150863
	57	GO:0006576	BP	cellular biogenic amine metabolic process	0.261468	8.39934e-05		49	GO:0009267	BP	cellular response to starvation	0.352518	0.000140556		69	GO:0008643	BP	carbohydrate transport	0.224026	0.000150863
	57	GO:0044106	BP	cellular amine metabolic process	0.261468	8.39934e-05		44	GO:0006914	BP	autophagy	0.316547	0.000140556		62	GO:0006766	BP	vitamin metabolic process	0.201299	0.000150863
	15	GO:0071916	MF	dipeptide transmembrane transporter activity	0.454545	8.39934e-05		16	GO:0046184	BP	aldehyde biosynthetic process	0.516129	0.000140556		67	GO:0044272	BP	sulfur compound biosynthetic process	0.18663	0.000150863
	15	GO:0042937	MF	tripeptide transmembrane transporter activity	0.454545	8.39934e-05		58	GO:0071496	BP	cellular response to external stimulus	0.318681	0.000140556		64	GO:0009991	BP	response to extracellular stimulus	0.25498	0.000150863
	21	GO:0043295	MF	glutathione binding	0.256098	8.39934e-05		45	GO:0071805	BP	potassium ion transmembrane transport	0.310345	0.000140556		44	GO:0009069	BP	serine family amino acid metabolic process	0.269939	0.000150863
	21	GO:1900750	MF	oligopeptide binding	0.256098	8.39934e-05		29	GO:0015749	BP	monosaccharide transmembrane transport	0.381579	0.000140556		95	GO:0006575	BP	cellular modified amino acid metabolic process	0.17148	0.000150863
	9	GO:0004356	MF	glutamate-ammonia ligase activity	0.5	8.39934e-05		48	GO:0034440	BP	lipid oxidation	0.342857	0.000140556		47	GO:0046031	BP	ADP metabolic process	0.204348	0.000150863
	9	GO:0016211	MF	ammonia ligase activity	0.5	8.39934e-05		40	GO:1901616	BP	organic hydroxy compound catabolic process	0.314961	0.000140556		47	GO:0006096	BP	glycolytic process	0.204348	0.000150863
	21	GO:0016841	MF	ammonia-lyase activity	0.304348	8.39934e-05		74	GO:0031667	BP	response to nutrient levels	0.327434	0.000140556		47	GO:0009135	BP	purine nucleoside diphosphate metabolic process	0.204348	0.000150863
	30	GO:0004568	MF	chitinase activity	0.220588	8.39934e-05		12	GO:0042149	BP	cellular response to glucose starvation	0.631579	0.000140556		47	GO:0009179	BP	purine ribonucleoside diphosphate metabolic process	0.204348	0.000150863
	9	GO:0016165	MF	linoleate 13S-lipoxygenase activity	0.473684	8.39934e-05		40	GO:0009070	BP	serine family amino acid biosynthetic process	0.330579	0.000140556		53	GO:0009311	BP	oligosaccharide metabolic process	0.230435	0.000150863
	10	GO:0005313	MF	L-glutamate transmembrane transporter activity	0.416667	8.39934e-05		43	GO:0015748	BP	organophosphate ester transport	0.355372	0.000140556		47	GO:0006757	BP	ATP generation from ADP	0.204348	0.000150863
	10	GO:0015172	MF	acidic amino acid transmembrane transporter activity	0.416667	8.39934e-05		60	GO:0000302	BP	response to reactive oxygen species	0.324324	0.000140556		89	GO:1901617	BP	organic hydroxy compound biosynthetic process	0.214458	0.000150863
	20	GO:0045548	MF	phenylalanine ammonia-lyase activity	0.363636	8.39934e-05		58	GO:0005984	BP	disaccharide metabolic process	0.300518	0.000140556		34	GO:0000097	BP	sulfur amino acid biosynthetic process	0.232877	0.000150863
	39	GO:0035673	MF	oligopeptide transmembrane transporter activity	0.25	8.39934e-05		34	GO:0043650	BP	dicarboxylic acid biosynthetic process	0.390805	0.000140556		92	GO:0009651	BP	response to salt stress	0.228856	0.000150863
	39	GO:1904680	MF	peptide transmembrane transporter activity	0.25	8.39934e-05		48	GO:0009069	BP	serine family amino acid metabolic process	0.294479	0.000140556		113	GO:0046395	BP	carboxylic acid catabolic process	0.270983	0.000150863
	22	GO:0071771	MF	aldehyde decarbonylase activity	0.213592	8.39934e-05		81	GO:0044242	BP	cellular lipid catabolic process	0.294545	0.000140556		80	GO:0019318	BP	hexose metabolic process	0.191847	0.000150863
	22	GO:1990465	MF	aldehyde oxygenase (deformylating) activity	0.213592	8.39934e-05		68	GO:0006576	BP	cellular biogenic amine metabolic process	0.311927	0.000140556		78	GO:0009063	BP	cellular amino acid catabolic process	0.29771	0.000150863
	22	GO:0009924	MF	octadecanal decarbonylase activity	0.213592	8.39934e-05		68	GO:0044106	BP	cellular amine metabolic process	0.311927	0.000140556		38	GO:0000096	BP	sulfur amino acid metabolic process	0.231707	0.000150863
	21	GO:0072341	MF	modified amino acid binding	0.203883	8.39934e-05		103	GO:1901606	BP	alpha-amino acid catabolic process	0.402344	0.000140556		43	GO:0042594	BP	response to starvation	0.262195	0.000150863
	23	GO:0080043	MF	quercetin 3-O-glucosyltransferase activity	0.205357	8.39934e-05		69	GO:0048584	BP	positive regulation of response to stimulus	0.269531	0.000140556		72	GO:0009072	BP	aromatic amino acid family metabolic process	0.250871	0.000150863
	23	GO:0080044	MF	quercetin 7-O-glucosyltransferase activity	0.205357	8.39934e-05		40	GO:0016126	BP	sterol biosynthetic process	0.3125	0.000140556		53	GO:0030258	BP	lipid modification	0.200758	0.000150863
	7	GO:0047216	MF	inositol 3-alpha-galactosyltransferase activity	0.636364	8.39934e-05		55	GO:0009073	BP	aromatic amino acid family biosynthetic process	0.369128	0.000140556		85	GO:0009737	BP	response to abscisic acid	0.243553	0.000150863
	7	GO:0009978	MF	allene oxide synthase activity	0.636364	8.39934e-05		45	GO:0014070	BP	response to organic cyclic compound	0.302013	0.000140556		125	GO:0048878	BP	chemical homeostasis	0.17337	0.000150863
	42	GO:0042887	MF	amide transmembrane transporter activity	0.237288	8.39934e-05		79	GO:0010038	BP	response to metal ion	0.266892	0.000140556		103	GO:0033993	BP	response to lipid	0.221505	0.000150863
	30	GO:0016840	MF	carbon-nitrogen lyase activity	0.169492	8.39934e-05		56	GO:0042594	BP	response to starvation	0.341463	0.000140556		123	GO:0016054	BP	organic acid catabolic process	0.273333	0.000150863
	14	GO:0008028	MF	monocarboxylic acid transmembrane transporter activity	0.325581	8.39934e-05		97	GO:0043648	BP	dicarboxylic acid metabolic process	0.392713	0.000140556		129	GO:0009416	BP	response to light stimulus	0.182979	0.000150863
	27	GO:0016854	MF	racemase and epimerase activity	0.192857	8.39934e-05		67	GO:0042908	BP	xenobiotic transport	0.316038	0.000140556		44	GO:0006694	BP	steroid biosynthetic process	0.207547	0.000150863
	30	GO:0072351	BP	tricarboxylic acid biosynthetic process	0.810811	8.42349e-05		61	GO:0046618	BP	xenobiotic export from cell	0.300493	0.000140556		65	GO:0009698	BP	phenylpropanoid metabolic process	0.19174	0.000150863
	30	GO:0030417	BP	nicotianamine metabolic process	0.810811	8.42349e-05		61	GO:1990961	BP	xenobiotic detoxification by transmembrane export across the plasma membrane	0.300493	0.000140556		101	GO:0006970	BP	response to osmotic stress	0.216738	0.000150863
	30	GO:0030418	BP	nicotianamine biosynthetic process	0.810811	8.42349e-05		101	GO:0009737	BP	response to abscisic acid	0.289398	0.000140556		85	GO:0097305	BP	response to alcohol	0.240793	0.000150863
	30	GO:0030410	MF	nicotianamine synthase activity	0.810811	8.42349e-05		103	GO:0009072	BP	aromatic amino acid family metabolic process	0.358885	0.000140556		40	GO:1990748	BP	cellular detoxification	0.217391	0.000150863
	30	GO:0009808	BP	lignin metabolic process	0.167598	8.68027e-05		68	GO:0009311	BP	oligosaccharide metabolic process	0.295652	0.000140556		52	GO:1903046	BP	meiotic cell cycle process	0.19403	0.000150863
	42	GO:0009066	BP	aspartate family amino acid metabolic process	0.191781	8.68027e-05		91	GO:0008643	BP	carbohydrate transport	0.295455	0.000140556		29	GO:0019362	BP	pyridine nucleotide metabolic process	0.247863	0.000150863
	42	GO:0043648	BP	dicarboxylic acid metabolic process	0.17004	8.68027e-05		55	GO:0098656	BP	anion transmembrane transport	0.279188	0.000140556		102	GO:0005996	BP	monosaccharide metabolic process	0.179894	0.000150863
	29	GO:0016702	MF	oxidoreductase activity, acting on single donors with incorporation of molecular oxygen, incorporation of two atoms of oxygen	0.18125	8.68027e-05		101	GO:0097305	BP	response to alcohol	0.286119	0.000140556		125	GO:0009266	BP	response to temperature stimulus	0.180375	0.000150863
	57	GO:0035251	MF	UDP-glucosyltransferase activity	0.150794	8.68027e-05		132	GO:0009415	BP	response to water	0.302059	0.000140556		72	GO:0055082	BP	cellular chemical homeostasis	0.18799	0.000150863
	19	GO:0006012	BP	galactose metabolic process	0.260274	8.73972e-05		107	GO:0009409	BP	response to cold	0.311953	0.000140556		96	GO:0015849	BP	organic acid transport	0.241814	0.000150863
	34	GO:0009067	BP	aspartate family amino acid biosynthetic process	0.188889	8.73972e-05		55	GO:0015711	BP	organic anion transport	0.277778	0.000140556		47	GO:0007154	BP	cell communication	0.208889	0.000150863
	20	GO:0009800	BP	cinnamic acid biosynthetic process	0.344828	8.73972e-05		171	GO:0016054	BP	organic acid catabolic process	0.38	0.000140556		135	GO:0009314	BP	response to radiation	0.184175	0.000150863
	20	GO:0009803	BP	cinnamic acid metabolic process	0.344828	8.73972e-05		80	GO:0009991	BP	response to extracellular stimulus	0.318725	0.000140556		103	GO:0001101	BP	response to acid chemical	0.23356	0.000150863
	24	GO:0009753	BP	response to jasmonic acid	0.413793	8.73972e-05		101	GO:0009064	BP	glutamine family amino acid metabolic process	0.386973	0.000140556		83	GO:0009414	BP	response to water deprivation	0.208543	0.000150863
	50	GO:0009611	BP	response to wounding	0.149701	8.73972e-05		130	GO:0009651	BP	response to salt stress	0.323383	0.000140556		32	GO:0104004	BP	cellular response to environmental stimulus	0.238806	0.000150863
	47	GO:0009064	BP	glutamine family amino acid metabolic process	0.180077	8.73972e-05		126	GO:0033993	BP	response to lipid	0.270968	0.000140556		32	GO:0071214	BP	cellular response to abiotic stimulus	0.238806	0.000150863
	45	GO:0050832	BP	defense response to fungus	0.155172	8.73972e-05		85	GO:0031347	BP	regulation of defense response	0.292096	0.000140556		47	GO:0016125	BP	sterol metabolic process	0.207965	0.000150863
	22	GO:0006586	BP	indolalkylamine metabolic process	0.22449	8.73972e-05		106	GO:0009063	BP	cellular amino acid catabolic process	0.40458	0.000140556		231	GO:1901605	BP	alpha-amino acid metabolic process	0.256098	0.000150863
	22	GO:0006568	BP	tryptophan metabolic process	0.22449	8.73972e-05		88	GO:0070887	BP	cellular response to chemical stimulus	0.255072	0.000140556		122	GO:0098662	BP	inorganic cation transmembrane transport	0.174785	0.000150863
	53	GO:0031347	BP	regulation of defense response	0.182131	8.73972e-05		87	GO:0009734	BP	auxin-activated signaling pathway	0.252174	0.000140556		166	GO:0044282	BP	small molecule catabolic process	0.237822	0.000150863
	48	GO:0009063	BP	cellular amino acid catabolic process	0.183206	8.73972e-05		146	GO:0006970	BP	response to osmotic stress	0.313305	0.000140556		83	GO:0019748	BP	secondary metabolic process	0.174737	0.000150863
	44	GO:0006865	BP	amino acid transport	0.150685	8.73972e-05		75	GO:0008202	BP	steroid metabolic process	0.256849	0.000140556		8	GO:0006537	BP	glutamate biosynthetic process	0.666667	0.000150863
	45	GO:0008202	BP	steroid metabolic process	0.15411	8.73972e-05		101	GO:0006865	BP	amino acid transport	0.34589	0.000140556		8	GO:0042454	BP	ribonucleoside catabolic process	0.666667	0.000150863
	20	GO:0009086	BP	methionine biosynthetic process	0.222222	8.73972e-05		112	GO:0042742	BP	defense response to bacterium	0.246696	0.000140556		51	GO:0006767	BP	water-soluble vitamin metabolic process	0.196154	0.000150863
	31	GO:0009074	BP	aromatic amino acid family catabolic process	0.28972	8.73972e-05		114	GO:1901617	BP	organic hydroxy compound biosynthetic process	0.274699	0.000140556		166	GO:0034220	BP	ion transmembrane transport	0.178687	0.000150863
	48	GO:0016836	MF	hydro-lyase activity	0.158416	8.73972e-05		132	GO:0001101	BP	response to acid chemical	0.29932	0.000140556		66	GO:0009308	BP	amine metabolic process	0.183844	0.000150863
	72	GO:0004364	MF	glutathione transferase activity	0.196721	8.73972e-05		120	GO:0006820	BP	anion transport	0.263736	0.000140556		49	GO:0006165	BP	nucleoside diphosphate phosphorylation	0.196787	0.000150863
	30	GO:0046943	MF	carboxylic acid transmembrane transporter activity	0.175439	8.73972e-05		117	GO:0080134	BP	regulation of response to stress	0.257143	0.000140556		114	GO:0140352	BP	export from cell	0.210332	0.000150863
	30	GO:0005342	MF	organic acid transmembrane transporter activity	0.175439	8.73972e-05		161	GO:0046395	BP	carboxylic acid catabolic process	0.386091	0.000140556		139	GO:0098660	BP	inorganic ion transmembrane transport	0.177522	0.000150863
	38	GO:0070008	MF	serine-type exopeptidase activity	0.152	8.73972e-05		122	GO:0019318	BP	hexose metabolic process	0.292566	0.000140556		129	GO:0098655	BP	cation transmembrane transport	0.17362	0.000150863
	38	GO:0004185	MF	serine-type carboxypeptidase activity	0.160338	8.73972e-05		96	GO:0006066	BP	alcohol metabolic process	0.244275	0.000140556		165	GO:0042592	BP	homeostatic process	0.154206	0.000150863
	34	GO:0016701	MF	oxidoreductase activity, acting on single donors with incorporation of molecular oxygen	0.169154	8.73972e-05		82	GO:0006090	BP	pyruvate metabolic process	0.269737	0.000140556		69	GO:0042579	CC	microbody	0.207831	0.000150863
	31	GO:0042537	BP	benzene-containing compound metabolic process	0.248	8.8594e-05		80	GO:0005777	CC	peroxisome	0.286738	0.000140556		13	GO:0012511	CC	monolayer-surrounded lipid storage body	0.433333	0.000150863
	38	GO:0009832	BP	plant-type cell wall biogenesis	0.171171	8.8594e-05		65	GO:0005887	CC	integral component of plasma membrane	0.276596	0.000140556		132	GO:0009570	CC	chloroplast stroma	0.162362	0.000150863
	34	GO:0006694	BP	steroid biosynthetic process	0.160377	8.8594e-05		12	GO:0031588	CC	nucleotide-activated protein kinase complex	0.631579	0.000140556		42	GO:0000145	CC	exocyst	0.216495	0.000150863
	36	GO:0002229	BP	defense response to oomycetes	0.142857	8.8594e-05		101	GO:0042579	CC	microbody	0.304217	0.000140556		9	GO:0047216	MF	inositol 3-alpha-galactosyltransferase activity	0.818182	0.000150863
	42	GO:0015144	MF	carbohydrate transmembrane transporter activity	0.143345	8.8594e-05		152	GO:0009941	CC	chloroplast envelope	0.238994	0.000140556		10	GO:0051538	MF	3 iron, 4 sulfur cluster binding	0.666667	0.000150863
	54	GO:0015293	MF	symporter activity	0.145946	8.8594e-05		11	GO:0047216	MF	inositol 3-alpha-galactosyltransferase activity	1	0.000140556		16	GO:0016157	MF	sucrose synthase activity	0.470588	0.000150863
	28	GO:0050662	MF	obsolete coenzyme binding	0.183007	8.8594e-05		24	GO:0050897	MF	cobalt ion binding	0.461538	0.000140556		18	GO:0035250	MF	UDP-galactosyltransferase activity	0.409091	0.000150863
	72	GO:0009698	BP	phenylpropanoid metabolic process	0.212389	9.29334e-05		13	GO:0003973	MF	(S)-2-hydroxy-acid oxidase activity	0.65	0.000140556		17	GO:0004032	MF	alditol:NADP+ 1-oxidoreductase activity	0.386364	0.000150863
	9	GO:0016880	MF	acid-ammonia (or amide) ligase activity	0.428571	9.29334e-05		17	GO:0016208	MF	AMP binding	0.53125	0.000140556		17	GO:0008106	MF	alcohol dehydrogenase (NADP+) activity	0.386364	0.000150863
	33	GO:0042886	BP	amide transport	0.170984	9.69725e-05		24	GO:0015215	MF	nucleotide transmembrane transporter activity	0.45283	0.000140556		12	GO:0000104	MF	succinate dehydrogenase activity	0.521739	0.000150863
	41	GO:0010038	BP	response to metal ion	0.138514	9.73811e-05		19	GO:0004029	MF	aldehyde dehydrogenase (NAD+) activity	0.575758	0.000140556		10	GO:0009001	MF	serine O-acetyltransferase activity	0.769231	0.000150863
	73	GO:0009308	BP	amine metabolic process	0.203343	9.76964e-05		19	GO:0004030	MF	aldehyde dehydrogenase [NAD(P)+] activity	0.575758	0.000140556		10	GO:0016412	MF	serine O-acyltransferase activity	0.769231	0.000150863
	48	GO:0044272	BP	sulfur compound biosynthetic process	0.133705	9.76964e-05		16	GO:0016597	MF	amino acid binding	0.533333	0.000140556		15	GO:0016208	MF	AMP binding	0.46875	0.000150863
	39	GO:0016125	BP	sterol metabolic process	0.172566	9.80077e-05		22	GO:0015295	MF	solute:proton symporter activity	0.431373	0.000140556		12	GO:0016703	MF	oxidoreductase activity, acting on single donors with incorporation of molecular oxygen, incorporation of one atom of oxygen (internal monooxygenases or internal mixed function oxidases)	0.5	0.000150863
	40	GO:0032101	BP	regulation of response to external stimulus	0.174672	0.000100322		15	GO:0016703	MF	oxidoreductase activity, acting on single donors with incorporation of molecular oxygen, incorporation of one atom of oxygen (internal monooxygenases or internal mixed function oxidases)	0.625	0.000140556		31	GO:0047834	MF	D-threo-aldose 1-dehydrogenase activity	0.252033	0.000150863
	34	GO:0009873	BP	ethylene-activated signaling pathway	0.148472	0.000100322		21	GO:0035250	MF	UDP-galactosyltransferase activity	0.477273	0.000140556		28	GO:0015145	MF	monosaccharide transmembrane transporter activity	0.318182	0.000150863
	59	GO:0006970	BP	response to osmotic stress	0.126609	0.000100322		32	GO:0016405	MF	CoA-ligase activity	0.385542	0.000140556		21	GO:0016638	MF	oxidoreductase activity, acting on the CH-NH2 group of donors	0.344262	0.000150863
	104	GO:0008652	BP	cellular amino acid biosynthetic process	0.164818	0.000100322		65	GO:0046943	MF	carboxylic acid transmembrane transporter activity	0.380117	0.000140556		47	GO:0046943	MF	carboxylic acid transmembrane transporter activity	0.274854	0.000150863
	38	GO:0002239	BP	response to oomycetes	0.148438	0.000100322		65	GO:0005342	MF	organic acid transmembrane transporter activity	0.380117	0.000140556		47	GO:0005342	MF	organic acid transmembrane transporter activity	0.274854	0.000150863
	49	GO:0009409	BP	response to cold	0.142857	0.000100322		25	GO:0015294	MF	solute:cation symporter activity	0.396825	0.000140556		25	GO:0016405	MF	CoA-ligase activity	0.301205	0.000150863
	77	GO:0016054	BP	organic acid catabolic process	0.171111	0.000100322		30	GO:0015605	MF	organophosphate ester transmembrane transporter activity	0.422535	0.000140556		37	GO:0015171	MF	amino acid transmembrane transporter activity	0.298387	0.000150863
	14	GO:0015977	BP	carbon fixation	0.264151	0.000100322		21	GO:0019239	MF	deaminase activity	0.4375	0.000140556		16	GO:0004029	MF	aldehyde dehydrogenase (NAD+) activity	0.484848	0.000150863
	60	GO:0015849	BP	organic acid transport	0.151134	0.000100322		48	GO:0015171	MF	amino acid transmembrane transporter activity	0.387097	0.000140556		16	GO:0004030	MF	aldehyde dehydrogenase [NAD(P)+] activity	0.484848	0.000150863
	50	GO:0009620	BP	response to fungus	0.158228	0.000100322		17	GO:0016157	MF	sucrose synthase activity	0.5	0.000140556		53	GO:0016701	MF	oxidoreductase activity, acting on single donors with incorporation of molecular oxygen	0.263682	0.000150863
	62	GO:0042546	BP	cell wall biogenesis	0.143187	0.000100322		67	GO:0051119	MF	sugar transmembrane transporter activity	0.352632	0.000140556		61	GO:0042910	MF	xenobiotic transmembrane transporter activity	0.240157	0.000150863
	64	GO:0009072	BP	aromatic amino acid family metabolic process	0.222997	0.000100322		65	GO:0008514	MF	organic anion transmembrane transporter activity	0.369318	0.000140556		39	GO:0008514	MF	organic anion transmembrane transporter activity	0.221591	0.000150863
	92	GO:1901607	BP	alpha-amino acid biosynthetic process	0.174242	0.000100322		56	GO:0042887	MF	amide transmembrane transporter activity	0.316384	0.000140556		95	GO:0035251	MF	UDP-glucosyltransferase activity	0.251323	0.000150863
	43	GO:0051273	BP	beta-glucan metabolic process	0.129518	0.000100322		70	GO:0042910	MF	xenobiotic transmembrane transporter activity	0.275591	0.000140556		48	GO:0016769	MF	transferase activity, transferring nitrogenous groups	0.26087	0.000150863
	63	GO:0042742	BP	defense response to bacterium	0.138767	0.000100322		52	GO:0035091	MF	phosphatidylinositol binding	0.307692	0.000140556		48	GO:0008483	MF	transaminase activity	0.26087	0.000150863
	70	GO:0000272	BP	polysaccharide catabolic process	0.117845	0.000100322		61	GO:0016769	MF	transferase activity, transferring nitrogenous groups	0.331522	0.000140556		47	GO:0016620	MF	oxidoreductase activity, acting on the aldehyde or oxo group of donors, NAD or NADP as acceptor	0.251337	0.000150863
	68	GO:0046395	BP	carboxylic acid catabolic process	0.16307	0.000100322		61	GO:0008483	MF	transaminase activity	0.331522	0.000140556		22	GO:0005385	MF	zinc ion transmembrane transporter activity	0.297297	0.000150863
	66	GO:0080134	BP	regulation of response to stress	0.145055	0.000100322		73	GO:0016879	MF	ligase activity, forming carbon-nitrogen bonds	0.296748	0.000140556		61	GO:0016903	MF	oxidoreductase activity, acting on the aldehyde or oxo group of donors	0.246964	0.000150863
	86	GO:0006073	BP	cellular glucan metabolic process	0.117326	0.000100322		59	GO:0015932	MF	nucleobase-containing compound transmembrane transporter activity	0.279621	0.000140556		86	GO:0015144	MF	carbohydrate transmembrane transporter activity	0.293515	0.000150863
	40	GO:0008171	MF	O-methyltransferase activity	0.164609	0.000100322		51	GO:0051537	MF	2 iron, 2 sulfur cluster binding	0.310976	0.000140556		95	GO:0015293	MF	symporter activity	0.256757	0.000150863
	35	GO:0046915	MF	transition metal ion transmembrane transporter activity	0.152174	0.000100322		68	GO:0016903	MF	oxidoreductase activity, acting on the aldehyde or oxo group of donors	0.275304	0.000140556		53	GO:0051119	MF	sugar transmembrane transporter activity	0.278947	0.000150863
	10	GO:0015189	MF	L-lysine transmembrane transporter activity	0.37037	0.000100322		33	GO:0015145	MF	monosaccharide transmembrane transporter activity	0.375	0.000140556		75	GO:0051213	MF	dioxygenase activity	0.180288	0.000150863
	10	GO:0015174	MF	basic amino acid transmembrane transporter activity	0.37037	0.000100322		24	GO:0016638	MF	oxidoreductase activity, acting on the CH-NH2 group of donors	0.393443	0.000140556		100	GO:0019842	MF	vitamin binding	0.185529	0.000150863
	56	GO:0051213	MF	dioxygenase activity	0.134615	0.000100322		108	GO:0030170	MF	pyridoxal phosphate binding	0.263415	0.000140556		133	GO:0046527	MF	glucosyltransferase activity	0.246296	0.000150863
	123	GO:0016765	MF	transferase activity, transferring alkyl or aryl (other than methyl) groups	0.179825	0.000100322		108	GO:0070279	MF	vitamin B6 binding	0.263415	0.000140556		63	GO:0051287	MF	NAD binding	0.1875	0.000150863
	39	GO:0004180	MF	carboxypeptidase activity	0.142857	0.000100322		26	GO:0005372	MF	water transmembrane transporter activity	0.376812	0.000140556		47	GO:0051537	MF	2 iron, 2 sulfur cluster binding	0.286585	0.000150863
	29	GO:0008514	MF	organic anion transmembrane transporter activity	0.164773	0.000100322		26	GO:0015250	MF	water channel activity	0.376812	0.000140556		18	GO:0004033	MF	aldo-keto reductase (NADP) activity	0.333333	0.000150863
	76	GO:0006749	BP	glutathione metabolic process	0.174713	0.000101415		66	GO:0004675	MF	transmembrane receptor protein serine/threonine kinase activity	0.275	0.000140556		58	GO:0016836	MF	hydro-lyase activity	0.191419	0.000150863
	84	GO:0016616	MF	oxidoreductase activity, acting on the CH-OH group of donors, NAD or NADP as acceptor	0.126888	0.000101415		63	GO:1901505	MF	carbohydrate derivative transmembrane transporter activity	0.282511	0.000140556		84	GO:0030170	MF	pyridoxal phosphate binding	0.204878	0.000150863
	69	GO:0009617	BP	response to bacterium	0.133981	0.000101613		115	GO:0004722	MF	protein serine/threonine phosphatase activity	0.263158	0.000140556		84	GO:0070279	MF	vitamin B6 binding	0.204878	0.000150863
	95	GO:0019748	BP	secondary metabolic process	0.2	0.000101613		69	GO:0016627	MF	oxidoreductase activity, acting on the CH-CH group of donors	0.264368	0.000140556		149	GO:0042626	MF	ATPase-coupled transmembrane transporter activity	0.174678	0.000150863
	94	GO:0006575	BP	cellular modified amino acid metabolic process	0.169675	0.000101613		155	GO:0015297	MF	antiporter activity	0.270035	0.000140556		7	GO:0016710	MF	trans-cinnamate 4-monooxygenase activity	0.777778	0.000150863
	65	GO:0044550	BP	secondary metabolite biosynthetic process	0.235507	0.000101613		10	GO:0010179	MF	IAA-Ala conjugate hydrolase activity	0.714286	0.000140556		7	GO:0015930	MF	glutamate synthase activity	0.777778	0.000150863
	82	GO:0044036	BP	cell wall macromolecule metabolic process	0.131621	0.000101613		10	GO:0010178	MF	IAA-amino acid conjugate hydrolase activity	0.714286	0.000140556		104	GO:0140359	MF	ABC-type transporter activity	0.227074	0.000150863
	62	GO:0016830	MF	carbon-carbon lyase activity	0.115456	0.000101613		118	GO:0004888	MF	transmembrane signaling receptor activity	0.234127	0.000140556		111	GO:0051540	MF	metal cluster binding	0.17817	0.000150863
	64	GO:0140359	MF	ABC-type transporter activity	0.139738	0.000101613		137	GO:0004721	MF	phosphoprotein phosphatase activity	0.238261	0.000140556		111	GO:0051536	MF	iron-sulfur cluster binding	0.17817	0.000150863
	12	GO:0016744	MF	transketolase or transaldolase activity	0.3	0.000101802		100	GO:0035251	MF	UDP-glucosyltransferase activity	0.26455	0.000140556		124	GO:0016616	MF	oxidoreductase activity, acting on the CH-OH group of donors, NAD or NADP as acceptor	0.187311	0.000150863
	51	GO:0009651	BP	response to salt stress	0.126866	0.000101917		88	GO:0016836	MF	hydro-lyase activity	0.290429	0.000140556		114	GO:0015297	MF	antiporter activity	0.198606	0.000150863
	92	GO:0072330	BP	monocarboxylic acid biosynthetic process	0.137725	0.000101917		101	GO:0015144	MF	carbohydrate transmembrane transporter activity	0.34471	0.000140556		37	GO:0016702	MF	oxidoreductase activity, acting on single donors with incorporation of molecular oxygen, incorporation of two atoms of oxygen	0.23125	0.000150863
	47	GO:0009505	CC	plant-type cell wall	0.127717	0.000101917		105	GO:0019199	MF	transmembrane receptor protein kinase activity	0.244186	0.000140556		118	GO:0046873	MF	metal ion transmembrane transporter activity	0.177711	0.000150863
	80	GO:0046527	MF	glucosyltransferase activity	0.148148	0.000103498		115	GO:0015293	MF	symporter activity	0.310811	0.000140556		68	GO:0016810	MF	hydrolase activity, acting on carbon-nitrogen (but not peptide) bonds	0.182796	0.000150863
	109	GO:0044282	BP	small molecule catabolic process	0.15616	0.000105938		125	GO:0008509	MF	anion transmembrane transporter activity	0.239464	0.000140556		115	GO:0019725	BP	cellular homeostasis	0.15884	0.000150975
	156	GO:1901605	BP	alpha-amino acid metabolic process	0.172949	0.000105938		70	GO:0030258	BP	lipid modification	0.265152	0.000142799		159	GO:0008652	BP	cellular amino acid biosynthetic process	0.251981	0.000150975
	87	GO:0042744	BP	hydrogen peroxide catabolic process	0.109296	0.000105938		98	GO:0009308	BP	amine metabolic process	0.272981	0.000142799		110	GO:0072330	BP	monocarboxylic acid biosynthetic process	0.164671	0.000150975
	87	GO:0042743	BP	hydrogen peroxide metabolic process	0.109296	0.000105938		164	GO:0048878	BP	chemical homeostasis	0.227462	0.000143274		140	GO:1901607	BP	alpha-amino acid biosynthetic process	0.265152	0.000150975
	50	GO:0071669	BP	plant-type cell wall organization or biogenesis	0.127877	0.000105938		46	GO:0006081	BP	cellular aldehyde metabolic process	0.300654	0.000143274		147	GO:1901615	BP	organic hydroxy compound metabolic process	0.191656	0.000150975
	59	GO:0010383	BP	cell wall polysaccharide metabolic process	0.116832	0.000105938		126	GO:0006575	BP	cellular modified amino acid metabolic process	0.227437	0.000143274		10	GO:0042149	BP	cellular response to glucose starvation	0.526316	0.000150975
	157	GO:0043207	BP	response to external biotic stimulus	0.114934	0.000105938		147	GO:0005996	BP	monosaccharide metabolic process	0.259259	0.000143274		76	GO:0042546	BP	cell wall biogenesis	0.17552	0.000150975
	85	GO:0031226	CC	intrinsic component of plasma membrane	0.121083	0.000105938		15	GO:0042816	BP	vitamin B6 metabolic process	0.517241	0.000143274		47	GO:0006887	BP	exocytosis	0.20524	0.000150975
	60	GO:0031225	CC	anchored component of membrane	0.118577	0.000105938		15	GO:0042819	BP	vitamin B6 biosynthetic process	0.517241	0.000143274		156	GO:0098542	BP	defense response to other organism	0.151309	0.000150975
	106	GO:0004601	MF	peroxidase activity	0.117517	0.000105938		152	GO:0009526	CC	plastid envelope	0.23676	0.000143274		45	GO:0006576	BP	cellular biogenic amine metabolic process	0.206422	0.000150975
	107	GO:0016209	MF	antioxidant activity	0.1083	0.000105938		102	GO:0016810	MF	hydrolase activity, acting on carbon-nitrogen (but not peptide) bonds	0.274194	0.000143274		45	GO:0044106	BP	cellular amine metabolic process	0.206422	0.000150975
	106	GO:0106310	MF	protein serine kinase activity	0.104024	0.000105938		127	GO:0019842	MF	vitamin binding	0.235622	0.000143274		210	GO:0006812	BP	cation transport	0.16055	0.000150975
	94	GO:0016614	MF	oxidoreductase activity, acting on CH-OH group of donors	0.117207	0.000105938		116	GO:0140359	MF	ABC-type transporter activity	0.253275	0.000143274		236	GO:0032787	BP	monocarboxylic acid metabolic process	0.184087	0.000150975
	52	GO:0030170	MF	pyridoxal phosphate binding	0.126829	0.000105938		129	GO:0015849	BP	organic acid transport	0.324937	0.000143507		147	GO:0005774	CC	vacuolar membrane	0.169355	0.000150975
	52	GO:0070279	MF	vitamin B6 binding	0.126829	0.000105938		180	GO:0009266	BP	response to temperature stimulus	0.25974	0.000143507		10	GO:0031588	CC	nucleotide-activated protein kinase complex	0.526316	0.000150975
	106	GO:0016684	MF	oxidoreductase activity, acting on peroxide as acceptor	0.116869	0.000105938		178	GO:1901607	BP	alpha-amino acid biosynthetic process	0.337121	0.000143507		39	GO:0042887	MF	amide transmembrane transporter activity	0.220339	0.000150975
	153	GO:0006790	BP	sulfur compound metabolic process	0.137343	0.000107961		111	GO:0009414	BP	response to water deprivation	0.278894	0.000143507		117	GO:0050660	MF	flavin adenine dinucleotide binding	0.160714	0.000150975
	99	GO:0016052	BP	carbohydrate catabolic process	0.105544	0.000107961		164	GO:0098655	BP	cation transmembrane transport	0.220727	0.000143507		10	GO:0016165	MF	linoleate 13S-lipoxygenase activity	0.526316	0.000150975
	120	GO:0071554	BP	cell wall organization or biogenesis	0.101954	0.000107961		207	GO:0008652	BP	cellular amino acid biosynthetic process	0.328051	0.000143507		12	GO:0004373	MF	glycogen (starch) synthase activity	0.444444	0.000150975
	112	GO:0044264	BP	cellular polysaccharide metabolic process	0.112337	0.000107961		62	GO:0032101	BP	regulation of response to external stimulus	0.270742	0.000143507		142	GO:0008289	MF	lipid binding	0.154853	0.000150975
	112	GO:0015291	MF	secondary active transmembrane transporter activity	0.103226	0.000107961		132	GO:0009617	BP	response to bacterium	0.256311	0.000143507		71	GO:0006066	BP	alcohol metabolic process	0.180662	0.000152653
	234	GO:0046394	BP	carboxylic acid biosynthetic process	0.161826	0.000109737		41	GO:0104004	BP	cellular response to environmental stimulus	0.30597	0.000143507		116	GO:0006073	BP	cellular glucan metabolic process	0.158254	0.000154143
	151	GO:0005976	BP	polysaccharide metabolic process	0.10942	0.000111399		41	GO:0071214	BP	cellular response to abiotic stimulus	0.30597	0.000143507		31	GO:0031408	BP	oxylipin biosynthetic process	0.24031	0.000154143
	130	GO:0098542	BP	defense response to other organism	0.126091	0.000111694		61	GO:0009135	BP	purine nucleoside diphosphate metabolic process	0.265217	0.000143507		31	GO:0031407	BP	oxylipin metabolic process	0.24031	0.000154143
	38	GO:1901698	BP	response to nitrogen compound	0.141264	0.000111694		61	GO:0046031	BP	ADP metabolic process	0.265217	0.000143507		157	GO:0030001	BP	metal ion transport	0.191932	0.000154143
	154	GO:0032787	BP	monocarboxylic acid metabolic process	0.120125	0.000111694		61	GO:0006096	BP	glycolytic process	0.265217	0.000143507		77	GO:0006820	BP	anion transport	0.169231	0.000154143
	15	GO:0009685	BP	gibberellin metabolic process	0.238095	0.000111694		61	GO:0009179	BP	purine ribonucleoside diphosphate metabolic process	0.265217	0.000143507		84	GO:0016042	BP	lipid catabolic process	0.167331	0.000154143
	155	GO:0051707	BP	response to other organism	0.114815	0.000111694		61	GO:0006757	BP	ATP generation from ADP	0.265217	0.000143507		183	GO:0006790	BP	sulfur compound metabolic process	0.164273	0.000154143
	116	GO:0045229	BP	external encapsulating structure organization	0.10302	0.000111694		11	GO:0015850	BP	organic hydroxy compound transport	0.647059	0.000143507		132	GO:0009532	CC	plastid stroma	0.161963	0.000154143
	118	GO:0006979	BP	response to oxidative stress	0.101988	0.000111694		11	GO:0009854	BP	oxidative photosynthetic carbon pathway	0.647059	0.000143507		11	GO:0016813	MF	hydrolase activity, acting on carbon-nitrogen (but not peptide) bonds, in linear amidines	0.478261	0.000154143
	37	GO:0030243	BP	cellulose metabolic process	0.137037	0.000111694		65	GO:0006165	BP	nucleoside diphosphate phosphorylation	0.261044	0.000143507		226	GO:0015291	MF	secondary active transmembrane transporter activity	0.208295	0.000154143
	156	GO:0044419	BP	biological process involved in interspecies interaction between organisms	0.112473	0.000111694		240	GO:0044282	BP	small molecule catabolic process	0.34384	0.000143507		149	GO:0044264	BP	cellular polysaccharide metabolic process	0.149448	0.000157866
	6	GO:0016710	MF	trans-cinnamate 4-monooxygenase activity	0.666667	0.000111694		209	GO:0030001	BP	metal ion transport	0.255501	0.000143507		198	GO:0042578	MF	phosphoric ester hydrolase activity	0.146667	0.000157866
	7	GO:0004566	MF	beta-glucuronidase activity	0.538462	0.000111694		175	GO:0098660	BP	inorganic ion transmembrane transport	0.223499	0.000143507		224	GO:1901700	BP	response to oxygen-containing compound	0.195976	0.000159264
	200	GO:0008194	MF	UDP-glycosyltransferase activity	0.13089	0.000111694		194	GO:0009314	BP	response to radiation	0.264666	0.000143507		116	GO:0044042	BP	glucan metabolic process	0.156757	0.000159264
	86	GO:0044042	BP	glucan metabolic process	0.116216	0.000112255		204	GO:1901615	BP	organic hydroxy compound metabolic process	0.265971	0.000143507		139	GO:0016051	BP	carbohydrate biosynthetic process	0.149142	0.000159264
	90	GO:0030001	BP	metal ion transport	0.110024	0.000113362		243	GO:0009570	CC	chloroplast stroma	0.298893	0.000143507		148	GO:0016614	MF	oxidoreductase activity, acting on CH-OH group of donors	0.184539	0.000159264
	76	GO:0009266	BP	response to temperature stimulus	0.109668	0.000113362		30	GO:0009654	CC	photosystem II oxygen evolving complex	0.348837	0.000143507		54	GO:0005777	CC	peroxisome	0.193548	0.000159599
	84	GO:1901615	BP	organic hydroxy compound metabolic process	0.109518	0.000113362		137	GO:0046527	MF	glucosyltransferase activity	0.253704	0.000143507		186	GO:0010035	BP	response to inorganic substance	0.199143	0.000161098
	26	GO:1901681	MF	sulfur compound binding	0.161491	0.000113652		182	GO:0016616	MF	oxidoreductase activity, acting on the CH-OH group of donors, NAD or NADP as acceptor	0.274924	0.000143507		239	GO:0044262	BP	cellular carbohydrate metabolic process	0.169144	0.000161098
	140	GO:0005618	CC	cell wall	0.110759	0.000116551		159	GO:0046873	MF	metal ion transmembrane transporter activity	0.239458	0.000143507		233	GO:1901565	BP	organonitrogen compound catabolic process	0.164664	0.00016306
	203	GO:0016758	MF	hexosyltransferase activity	0.122585	0.000117917		198	GO:0042626	MF	ATPase-coupled transmembrane transporter activity	0.232122	0.000143507		290	GO:0046394	BP	carboxylic acid biosynthetic process	0.200553	0.00016306
	229	GO:0016798	MF	hydrolase activity, acting on glycosyl bonds	0.113479	0.000117917		215	GO:0016614	MF	oxidoreductase activity, acting on CH-OH group of donors	0.26808	0.000143507		241	GO:0065008	BP	regulation of biological quality	0.143197	0.00016306
	97	GO:0010035	BP	response to inorganic substance	0.103854	0.000118603		143	GO:0051540	MF	metal cluster binding	0.229535	0.000145002		206	GO:0055086	BP	nucleobase-containing small molecule metabolic process	0.142167	0.00016306
	87	GO:0072593	BP	reactive oxygen species metabolic process	0.102353	0.000118603		143	GO:0051536	MF	iron-sulfur cluster binding	0.229535	0.000145002		23	GO:0120254	BP	olefinic compound metabolic process	0.27381	0.00016306
	196	GO:0009605	BP	response to external stimulus	0.109989	0.000118603		13	GO:0051503	BP	adenine nucleotide transport	0.565217	0.000147406		63	GO:0006873	BP	cellular ion homeostasis	0.182609	0.00016306
	151	GO:0044262	BP	cellular carbohydrate metabolic process	0.106865	0.000118603		13	GO:0009164	BP	nucleoside catabolic process	0.565217	0.000147406		193	GO:0043207	BP	response to external biotic stimulus	0.141288	0.00016306
	183	GO:0009607	BP	response to biotic stimulus	0.120395	0.000118603		13	GO:0015868	BP	purine ribonucleotide transport	0.565217	0.000147406		252	GO:0004553	MF	hydrolase activity, hydrolyzing O-glycosyl compounds	0.146939	0.00016306
	246	GO:0016053	BP	organic acid biosynthetic process	0.165545	0.000118603		13	GO:0015865	BP	purine nucleotide transport	0.565217	0.000147406		35	GO:0035673	MF	oligopeptide transmembrane transporter activity	0.224359	0.00016306
	272	GO:0044283	BP	small molecule biosynthetic process	0.142259	0.000118603		13	GO:0034656	BP	nucleobase-containing small molecule catabolic process	0.565217	0.000147406		35	GO:1904680	MF	peptide transmembrane transporter activity	0.224359	0.00016306
	54	GO:0010410	BP	hemicellulose metabolic process	0.116631	0.000118603		256	GO:0010035	BP	response to inorganic substance	0.27409	0.000147406		164	GO:0016791	MF	phosphatase activity	0.145261	0.00016306
	186	GO:0006520	BP	cellular amino acid metabolic process	0.113553	0.000118603		12	GO:0010277	MF	chlorophyllide a oxygenase [overall] activity	0.6	0.000147406		326	GO:0016758	MF	hexosyltransferase activity	0.19686	0.00016306
	60	GO:0006633	BP	fatty acid biosynthetic process	0.114286	0.000118603		185	GO:0009416	BP	response to light stimulus	0.262411	0.000147485		13	GO:0015217	MF	ADP transmembrane transporter activity	0.40625	0.000164843
	146	GO:0030312	CC	external encapsulating structure	0.113973	0.000118603		238	GO:0006790	BP	sulfur compound metabolic process	0.213645	0.000147485		295	GO:0016053	BP	organic acid biosynthetic process	0.19852	0.00016807
	13	GO:0016984	MF	ribulose-bisphosphate carboxylase activity	0.265306	0.000118603		37	GO:0019252	BP	starch biosynthetic process	0.321739	0.000147485		25	GO:0034219	BP	carbohydrate transmembrane transport	0.260417	0.00016807
	171	GO:0016829	MF	lyase activity	0.110039	0.000118603		201	GO:0048583	BP	regulation of response to stimulus	0.223333	0.000148266		211	GO:0008324	MF	cation transmembrane transporter activity	0.139458	0.00016807
	202	GO:0043565	MF	sequence-specific DNA binding	0.0954631	0.000118603		21	GO:0046219	BP	indolalkylamine biosynthetic process	0.411765	0.000148266		301	GO:0006520	BP	cellular amino acid metabolic process	0.183761	0.000169992
	5	GO:0004801	MF	transaldolase activity	0.833333	0.000118603		21	GO:0000162	BP	tryptophan biosynthetic process	0.411765	0.000148266		211	GO:0009607	BP	response to biotic stimulus	0.138816	0.000169992
	5	GO:0004781	MF	sulfate adenylyltransferase (ATP) activity	0.833333	0.000118603		169	GO:0031975	CC	envelope	0.233425	0.000148266		189	GO:0051707	BP	response to other organism	0.14	0.000169992
	5	GO:1990136	MF	linoleate 9S-lipoxygenase activity	0.833333	0.000118603		169	GO:0031967	CC	organelle envelope	0.233425	0.000148266		251	GO:0008610	BP	lipid biosynthetic process	0.137233	0.000169992
	5	GO:0004779	MF	sulfate adenylyltransferase activity	0.833333	0.000118603		302	GO:1901605	BP	alpha-amino acid metabolic process	0.334812	0.000151582		85	GO:0050801	BP	ion homeostasis	0.16537	0.000169992
	210	GO:0004553	MF	hydrolase activity, hydrolyzing O-glycosyl compounds	0.122449	0.000118603		66	GO:0002229	BP	defense response to oomycetes	0.261905	0.000153055		9	GO:0006572	BP	tyrosine catabolic process	0.5625	0.000169992
	237	GO:0005506	MF	iron ion binding	0.111425	0.000118603		293	GO:1901700	BP	response to oxygen-containing compound	0.256343	0.000153456		219	GO:0010033	BP	response to organic substance	0.140836	0.000169992
	239	GO:0016705	MF	oxidoreductase activity, acting on paired donors, with incorporation or reduction of molecular oxygen	0.109936	0.000118671		123	GO:0140352	BP	export from cell	0.226937	0.000153456		316	GO:0044255	BP	cellular lipid metabolic process	0.138596	0.000169992
	55	GO:0033993	BP	response to lipid	0.11828	0.000119493		298	GO:1901565	BP	organonitrogen compound catabolic process	0.210601	0.000153456		296	GO:0006811	BP	ion transport	0.158458	0.000169992
	138	GO:0005509	MF	calcium ion binding	0.0923077	0.000120032		43	GO:0042401	BP	cellular biogenic amine biosynthetic process	0.298611	0.000153456		47	GO:0009185	BP	ribonucleoside diphosphate metabolic process	0.197479	0.000169992
	250	GO:0004497	MF	monooxygenase activity	0.116932	0.000120032		43	GO:0009309	BP	amine biosynthetic process	0.298611	0.000153456		309	GO:0005506	MF	iron ion binding	0.145275	0.000169992
	216	GO:0042221	BP	response to chemical	0.0862275	0.000120111		9	GO:0042454	BP	ribonucleoside catabolic process	0.75	0.000153456		288	GO:0015318	MF	inorganic molecular entity transmembrane transporter activity	0.139265	0.000169992
	189	GO:0009628	BP	response to abiotic stimulus	0.0920156	0.000120254		205	GO:0005774	CC	vacuolar membrane	0.236175	0.000153456		304	GO:0004497	MF	monooxygenase activity	0.142189	0.000169992
	55	GO:0046658	CC	anchored component of plasma membrane	0.117773	0.000120739		243	GO:0009532	CC	plastid stroma	0.29816	0.000153456		306	GO:0016705	MF	oxidoreductase activity, acting on paired donors, with incorporation or reduction of molecular oxygen	0.140754	0.000169992
	187	GO:0030246	MF	carbohydrate binding	0.101245	0.000120739		9	GO:0070905	MF	serine binding	0.75	0.000153456		288	GO:0019637	BP	organophosphate metabolic process	0.136752	0.000170008
	63	GO:0008037	BP	cell recognition	0.110526	0.000123404		282	GO:0016887	MF	ATP hydrolysis activity	0.202586	0.000153456		309	GO:0008194	MF	UDP-glycosyltransferase activity	0.202225	0.000170008
	63	GO:0048544	BP	recognition of pollen	0.110526	0.000123404		302	GO:0015291	MF	secondary active transmembrane transporter activity	0.278341	0.000154303		262	GO:1901135	BP	carbohydrate derivative metabolic process	0.142391	0.000172339
	118	GO:0009755	BP	hormone-mediated signaling pathway	0.0930599	0.000129202		150	GO:0098662	BP	inorganic cation transmembrane transport	0.2149	0.000155125		304	GO:0015075	MF	ion transmembrane transporter activity	0.141659	0.000174003
	304	GO:0016757	MF	glycosyltransferase activity	0.109274	0.000129202		46	GO:0005982	BP	starch metabolic process	0.289308	0.000155125		372	GO:0044283	BP	small molecule biosynthetic process	0.194561	0.000175929
	66	GO:0016835	MF	carbon-oxygen lyase activity	0.110184	0.000131229		215	GO:0034220	BP	ion transmembrane transport	0.231432	0.000155179		270	GO:0009605	BP	response to external stimulus	0.151515	0.000175929
	164	GO:0006811	BP	ion transport	0.0877944	0.000132457		301	GO:0042578	MF	phosphoric ester hydrolase activity	0.222963	0.000155179		6	GO:0005639	CC	integral component of nuclear inner membrane	0.857143	0.000177637
	290	GO:0006629	BP	lipid metabolic process	0.0887121	0.000132457		254	GO:0016791	MF	phosphatase activity	0.224978	0.000155179		6	GO:0031229	CC	intrinsic component of nuclear inner membrane	0.857143	0.000177637
	109	GO:1901700	BP	response to oxygen-containing compound	0.0953631	0.000132543		352	GO:0046394	BP	carboxylic acid biosynthetic process	0.24343	0.000156622		293	GO:0016798	MF	hydrolase activity, acting on glycosyl bonds	0.145193	0.00017812
	381	GO:0006082	BP	organic acid metabolic process	0.120417	0.000133047		235	GO:0042592	BP	homeostatic process	0.219626	0.000157925		375	GO:0009628	BP	response to abiotic stimulus	0.182571	0.000178994
	362	GO:0019752	BP	carboxylic acid metabolic process	0.118185	0.00013561		281	GO:0006812	BP	cation transport	0.214832	0.000158791		24	GO:0006563	BP	L-serine metabolic process	0.263736	0.00018021
	316	GO:0046906	MF	tetrapyrrole binding	0.106649	0.000138036		43	GO:0042180	BP	cellular ketone metabolic process	0.296552	0.000159251		547	GO:0019752	BP	carboxylic acid metabolic process	0.178583	0.000181139
	292	GO:0020037	MF	heme binding	0.105874	0.000138844		214	GO:0098542	BP	defense response to other organism	0.207565	0.000159251		86	GO:0008509	MF	anion transmembrane transporter activity	0.164751	0.000181139
	99	GO:0071555	BP	cell wall organization	0.0963973	0.000141288		67	GO:0002239	BP	response to oomycetes	0.261719	0.000159251		35	GO:0005982	BP	starch metabolic process	0.220126	0.000181965
	381	GO:0055085	BP	transmembrane transport	0.106128	0.00014214		71	GO:0009132	BP	nucleoside diphosphate metabolic process	0.257246	0.000159251		373	GO:0042221	BP	response to chemical	0.148902	0.000184082
	355	GO:0044248	BP	cellular catabolic process	0.0805354	0.000143013		19	GO:0051702	BP	biological process involved in interaction with symbiont	0.431818	0.000161803		572	GO:0006082	BP	organic acid metabolic process	0.180784	0.000184082
	74	GO:0006631	BP	fatty acid metabolic process	0.105413	0.000143013		79	GO:0005543	MF	phospholipid binding	0.247649	0.000161803		10	GO:1902074	BP	response to salt	0.5	0.000184082
	323	GO:0005576	CC	extracellular region	0.10646	0.000143013		388	GO:0016758	MF	hexosyltransferase activity	0.2343	0.000161981		54	GO:0009110	BP	vitamin biosynthetic process	0.186851	0.000184082
	60	GO:0019842	MF	vitamin binding	0.111317	0.000143269		273	GO:0044419	BP	biological process involved in interspecies interaction between organisms	0.196828	0.000163569		49	GO:0046939	BP	nucleotide phosphorylation	0.193676	0.000184082
	397	GO:0005886	CC	plasma membrane	0.0912854	0.00014354		310	GO:0044262	BP	cellular carbohydrate metabolic process	0.219391	0.000165996		480	GO:0016757	MF	glycosyltransferase activity	0.172538	0.000184082
	364	GO:0043436	BP	oxoacid metabolic process	0.117609	0.000144957		272	GO:0043207	BP	response to external biotic stimulus	0.199122	0.000165996		11	GO:0016635	MF	oxidoreductase activity, acting on the CH-CH group of donors, quinone or related compound as acceptor	0.458333	0.000184082
	375	GO:0004674	MF	protein serine/threonine kinase activity	0.0887364	0.000145373		428	GO:0006520	BP	cellular amino acid metabolic process	0.261294	0.000166694		512	GO:0071702	BP	organic substance transport	0.137302	0.000189619
	7	GO:0006556	BP	S-adenosylmethionine biosynthetic process	0.5	0.000145631		355	GO:0016053	BP	organic acid biosynthetic process	0.238896	0.000166694		54	GO:0050832	BP	defense response to fungus	0.186207	0.000189837
	7	GO:0004478	MF	methionine adenosyltransferase activity	0.5	0.000145631		298	GO:0008324	MF	cation transmembrane transporter activity	0.19696	0.000166694		558	GO:0043436	BP	oxoacid metabolic process	0.180291	0.000189837
	412	GO:0005975	BP	carbohydrate metabolic process	0.108507	0.000148039		75	GO:0042802	MF	identical protein binding	0.250836	0.000166893		266	GO:0051716	BP	cellular response to stimulus	0.132338	0.000189837
	352	GO:0140110	MF	transcription regulator activity	0.0856865	0.000148039		151	GO:0038023	MF	signaling receptor activity	0.212377	0.000171336		420	GO:0005829	CC	cytosol	0.145581	0.000189837
	20	GO:0016759	MF	cellulose synthase activity	0.183486	0.000148626		268	GO:0051707	BP	response to other organism	0.198519	0.000171547		392	GO:0022804	MF	active transmembrane transporter activity	0.16561	0.000189837
	20	GO:0016760	MF	cellulose synthase (UDP-forming) activity	0.183486	0.000148626		305	GO:0032787	BP	monocarboxylic acid metabolic process	0.23791	0.000171547		148	GO:0106310	MF	protein serine kinase activity	0.14524	0.000189837
	84	GO:0030247	MF	polysaccharide binding	0.100599	0.000148626		17	GO:0006714	BP	sesquiterpenoid metabolic process	0.459459	0.000171547		192	GO:0044419	BP	biological process involved in interspecies interaction between organisms	0.138428	0.000190172
	13	GO:0046219	BP	indolalkylamine biosynthetic process	0.254902	0.000149542		298	GO:0009607	BP	response to biotic stimulus	0.196053	0.000171547		34	GO:0072329	BP	monocarboxylic acid catabolic process	0.223684	0.000190172
	13	GO:0000162	BP	tryptophan biosynthetic process	0.254902	0.000149542		293	GO:0055086	BP	nucleobase-containing small molecule metabolic process	0.202208	0.000173998		584	GO:0005975	BP	carbohydrate metabolic process	0.153806	0.000192972
	540	GO:0044281	BP	small molecule metabolic process	0.104875	0.000151047		188	GO:0005789	CC	endoplasmic reticulum membrane	0.206593	0.000174273		13	GO:0042938	BP	dipeptide transport	0.393939	0.00019611
	160	GO:0008610	BP	lipid biosynthetic process	0.0874795	0.000152189		381	GO:0009605	BP	response to external stimulus	0.213805	0.000174301		13	GO:0071916	MF	dipeptide transmembrane transporter activity	0.393939	0.00019611
	369	GO:1901362	BP	organic cyclic compound biosynthetic process	0.0814929	0.000152496		379	GO:0033554	BP	cellular response to stress	0.206202	0.000174301		13	GO:0042937	MF	tripeptide transmembrane transporter activity	0.393939	0.00019611
	348	GO:0003700	MF	DNA-binding transcription factor activity	0.0925778	0.000152496		370	GO:1901135	BP	carbohydrate derivative metabolic process	0.201087	0.000174301		18	GO:0006740	BP	NADPH regeneration	0.310345	0.000199069
	354	GO:1901575	BP	organic substance catabolic process	0.0805094	0.000152819		423	GO:0006811	BP	ion transport	0.226445	0.000174301		20	GO:0005372	MF	water transmembrane transporter activity	0.289855	0.000201553
	26	GO:0010243	BP	response to organonitrogen compound	0.155689	0.000156883		195	GO:0016853	MF	isomerase activity	0.205479	0.000174301		20	GO:0015250	MF	water channel activity	0.289855	0.000201553
	198	GO:0022804	MF	active transmembrane transporter activity	0.0836502	0.000156883		57	GO:0015079	MF	potassium ion transmembrane transporter activity	0.267606	0.000174301		84	GO:0009617	BP	response to bacterium	0.163107	0.000201639
	93	GO:0048046	CC	apoplast	0.0974843	0.000156909		407	GO:0015318	MF	inorganic molecular entity transmembrane transporter activity	0.196809	0.000174338		700	GO:0055085	BP	transmembrane transport	0.194986	0.000204016
	476	GO:0005215	MF	transporter activity	0.0878391	0.000160395		421	GO:0051716	BP	cellular response to stimulus	0.209453	0.000174347		51	GO:1901698	BP	response to nitrogen compound	0.189591	0.000204016
	248	GO:0007165	BP	signal transduction	0.0802329	0.000161248		355	GO:0008194	MF	UDP-glycosyltransferase activity	0.23233	0.000174523		475	GO:0006629	BP	lipid metabolic process	0.145304	0.000204197
	451	GO:0009056	BP	catabolic process	0.0842833	0.000162039		366	GO:0065008	BP	regulation of biological quality	0.217469	0.000175249		600	GO:1901575	BP	organic substance catabolic process	0.136457	0.000204937
	456	GO:0046914	MF	transition metal ion binding	0.0763563	0.000162377		25	GO:0031349	BP	positive regulation of defense response	0.367647	0.000175249		106	GO:0034637	BP	cellular carbohydrate biosynthetic process	0.155425	0.000205676
	548	GO:0006468	BP	protein phosphorylation	0.0941419	0.000163309		24	GO:0002833	BP	positive regulation of response to biotic stimulus	0.375	0.000176179		639	GO:0005886	CC	plasma membrane	0.14693	0.000205676
	6	GO:0015942	BP	formate metabolic process	0.6	0.000163309		417	GO:0019637	BP	organophosphate metabolic process	0.198006	0.000176179		588	GO:0044248	BP	cellular catabolic process	0.133394	0.000207504
	467	GO:0022857	MF	transmembrane transporter activity	0.0882798	0.000163309		402	GO:0017111	MF	ribonucleoside triphosphate phosphatase activity	0.199405	0.000176179		17	GO:0006098	BP	pentose-phosphate shunt	0.320755	0.000207504
	6	GO:0071917	MF	triose-phosphate transmembrane transporter activity	0.6	0.000163309		82	GO:0051287	MF	NAD binding	0.244048	0.000176179		212	GO:0016829	MF	lyase activity	0.136422	0.000207504
	33	GO:0004675	MF	transmembrane receptor protein serine/threonine kinase activity	0.1375	0.000163309		335	GO:0004553	MF	hydrolase activity, hydrolyzing O-glycosyl compounds	0.195335	0.000177273		862	GO:0044281	BP	small molecule metabolic process	0.167411	0.000213607
	440	GO:2001141	BP	regulation of RNA biosynthetic process	0.0753941	0.000163742		190	GO:0008289	MF	lipid binding	0.207197	0.000177273		16	GO:0006862	BP	nucleotide transport	0.333333	0.000217041
	440	GO:0006355	BP	regulation of DNA-templated transcription	0.0753941	0.000163742		534	GO:0009628	BP	response to abiotic stimulus	0.259981	0.00017791		43	GO:0006813	BP	potassium ion transport	0.200935	0.000217843
	440	GO:1903506	BP	regulation of nucleic acid-templated transcription	0.0753941	0.000163742		14	GO:0071051	BP	polyadenylation-dependent snoRNA 3'-end processing	0.518519	0.00017791		517	GO:0004674	MF	protein serine/threonine kinase activity	0.122338	0.000217843
	10	GO:0006528	BP	asparagine metabolic process	0.322581	0.000164819		461	GO:0044283	BP	small molecule biosynthetic process	0.241109	0.00017791		716	GO:0009056	BP	catabolic process	0.133807	0.000218971
	9	GO:0016174	MF	NAD(P)H oxidase H2O2-forming activity	0.36	0.00016918		69	GO:0140115	BP	export across plasma membrane	0.253676	0.00017791		869	GO:0022857	MF	transmembrane transporter activity	0.164272	0.000218971
	575	GO:0004672	MF	protein kinase activity	0.085962	0.000170122		391	GO:0098588	CC	bounding membrane of organelle	0.190639	0.00017791		888	GO:0005215	MF	transporter activity	0.163868	0.000221365
	650	GO:0016301	MF	kinase activity	0.0806452	0.000170356		447	GO:0016817	MF	hydrolase activity, acting on acid anhydrides	0.194771	0.00017791		5	GO:0062034	BP	L-pipecolic acid biosynthetic process	1	0.000232027
	576	GO:0016310	BP	phosphorylation	0.0905945	0.000170858		45	GO:0035673	MF	oligopeptide transmembrane transporter activity	0.288462	0.00017791		746	GO:0006468	BP	protein phosphorylation	0.128157	0.000232027
	602	GO:0051179	BP	localization	0.0764444	0.000170858		45	GO:1904680	MF	peptide transmembrane transporter activity	0.288462	0.00017791		5	GO:0031405	MF	lipoic acid binding	1	0.000232027
	701	GO:0006793	BP	phosphorus metabolic process	0.081797	0.00017238		30	GO:1901264	BP	carbohydrate derivative transport	0.337079	0.000178898		462	GO:0003700	MF	DNA-binding transcription factor activity	0.122905	0.000234065
	13	GO:0050897	MF	cobalt ion binding	0.25	0.00017238		428	GO:0015075	MF	ion transmembrane transporter activity	0.199441	0.000178898		48	GO:0019751	BP	polyol metabolic process	0.192	0.000236375
	586	GO:0051234	BP	establishment of localization	0.0769938	0.000173087		65	GO:0046939	BP	nucleotide phosphorylation	0.256917	0.000180355		819	GO:0016310	BP	phosphorylation	0.128814	0.000236416
	583	GO:0006810	BP	transport	0.0773312	0.000176891		10	GO:0004615	MF	phosphomannomutase activity	0.666667	0.000182902		20	GO:0072525	BP	pyridine-containing compound biosynthetic process	0.285714	0.000236416
	700	GO:1901576	BP	organic substance biosynthetic process	0.0732831	0.000177594		153	GO:0019725	BP	cellular homeostasis	0.211326	0.000183284		18	GO:0019344	BP	cysteine biosynthetic process	0.305085	0.000237078
	620	GO:0016773	MF	phosphotransferase activity, alcohol group as acceptor	0.0851999	0.000178625		442	GO:0016462	MF	pyrophosphatase activity	0.196794	0.000184489		163	GO:0006979	BP	response to oxidative stress	0.140882	0.000237078
	26	GO:0046686	BP	response to cadmium ion	0.153846	0.000178827		422	GO:0044255	BP	cellular lipid metabolic process	0.185088	0.00018565		1224	GO:0051179	BP	localization	0.155429	0.000239799
	12	GO:1901002	BP	positive regulation of response to salt stress	0.266667	0.000181015		530	GO:0042221	BP	response to chemical	0.211577	0.00018691		792	GO:0005737	CC	cytoplasm	0.122867	0.000240923
	14	GO:0019685	BP	photosynthesis, dark reaction	0.233333	0.000181015		59	GO:0007154	BP	cell communication	0.262222	0.000188509		1180	GO:0051234	BP	establishment of localization	0.155039	0.000245815
	14	GO:0019253	BP	reductive pentose-phosphate cycle	0.233333	0.000181015		445	GO:0016818	MF	hydrolase activity, acting on acid anhydrides, in phosphorus-containing anhydrides	0.194578	0.000189969		385	GO:0007165	BP	signal transduction	0.124555	0.000245815
	799	GO:0016491	MF	oxidoreductase activity	0.095746	0.000181246		298	GO:0010033	BP	response to organic substance	0.19164	0.0001903		1174	GO:0006810	BP	transport	0.155724	0.000245815
	692	GO:0006796	BP	phosphate-containing compound metabolic process	0.0817484	0.000185179		390	GO:0016798	MF	hydrolase activity, acting on glycosyl bonds	0.193261	0.0001903		1083	GO:0006796	BP	phosphate-containing compound metabolic process	0.127939	0.000245815
	739	GO:0009058	BP	biosynthetic process	0.0732626	0.000189301		587	GO:0016757	MF	glycosyltransferase activity	0.210999	0.0001903		9	GO:0072506	BP	trivalent inorganic anion homeostasis	0.529412	0.000245815
	681	GO:0016772	MF	transferase activity, transferring phosphorus-containing groups	0.0744914	0.000195042		32	GO:0034219	BP	carbohydrate transmembrane transport	0.333333	0.000195789		9	GO:0055062	BP	phosphate ion homeostasis	0.529412	0.000245815
	818	GO:0050896	BP	response to stimulus	0.0753362	0.000200275		189	GO:0016051	BP	carbohydrate biosynthetic process	0.20279	0.000195789		27	GO:0080044	MF	quercetin 7-O-glucosyltransferase activity	0.241071	0.000245815
	22	GO:0009639	BP	response to red or far red light	0.167939	0.000202041		576	GO:0071705	BP	nitrogen compound transport	0.191553	0.000196385		27	GO:0080043	MF	quercetin 3-O-glucosyltransferase activity	0.241071	0.000245815
	23	GO:1901657	BP	glycosyl compound metabolic process	0.163121	0.000209619		482	GO:0140657	MF	ATP-dependent activity	0.183759	0.000196385		9	GO:0008177	MF	succinate dehydrogenase (ubiquinone) activity	0.529412	0.000245815
	21	GO:0009116	BP	nucleoside metabolic process	0.172131	0.000212624		616	GO:0006629	BP	lipid metabolic process	0.188437	0.00019705		375	GO:0071705	BP	nitrogen compound transport	0.124709	0.000246476
	1084	GO:0043169	MF	cation binding	0.0775449	0.000212624		238	GO:0006753	BP	nucleoside phosphate metabolic process	0.19751	0.00019705		787	GO:0004672	MF	protein kinase activity	0.117656	0.000246625
	15	GO:1901000	BP	regulation of response to salt stress	0.217391	0.000213603		274	GO:0022890	MF	inorganic cation transmembrane transporter activity	0.193777	0.000197089		711	GO:0051252	BP	regulation of RNA metabolic process	0.118028	0.000247111
	14	GO:0016129	BP	phytosteroid biosynthetic process	0.229508	0.000214427		520	GO:0022804	MF	active transmembrane transporter activity	0.219687	0.000198083		692	GO:0006355	BP	regulation of DNA-templated transcription	0.118574	0.000247111
	1078	GO:0046872	MF	metal ion binding	0.0775484	0.000218921		764	GO:0006082	BP	organic acid metabolic process	0.241466	0.00019898		692	GO:1903506	BP	regulation of nucleic acid-templated transcription	0.118574	0.000247111
	974	GO:0005524	MF	ATP binding	0.0699713	0.000220596		11	GO:0055129	BP	L-proline biosynthetic process	0.611111	0.000200268		692	GO:2001141	BP	regulation of RNA biosynthetic process	0.118574	0.000247111
	1131	GO:0016020	CC	membrane	0.0783892	0.000227626		750	GO:0043436	BP	oxoacid metabolic process	0.242326	0.000201089		1099	GO:0006793	BP	phosphorus metabolic process	0.128238	0.000247111
	997	GO:0030554	MF	adenyl nucleotide binding	0.0690539	0.000229118		740	GO:0019752	BP	carboxylic acid metabolic process	0.241593	0.000204145		17	GO:0009065	BP	glutamine family amino acid catabolic process	0.314815	0.000247112
	1215	GO:0036094	MF	small molecule binding	0.0698919	0.000233159		20	GO:0046417	BP	chorismate metabolic process	0.408163	0.000204286		57	GO:0009620	BP	response to fungus	0.18038	0.000247959
	1139	GO:1901265	MF	nucleoside phosphate binding	0.0681709	0.000233385		58	GO:0009066	BP	aspartate family amino acid metabolic process	0.26484	0.000204286		870	GO:0016773	MF	phosphotransferase activity, alcohol group as acceptor	0.119555	0.000247959
	1139	GO:0000166	MF	nucleotide binding	0.0681709	0.000233385		639	GO:0005829	CC	cytosol	0.22149	0.000204286		1176	GO:0016491	MF	oxidoreductase activity	0.140923	0.000248018
	21	GO:0047834	MF	D-threo-aldose 1-dehydrogenase activity	0.170732	0.000233991		25	GO:0140828	MF	metal cation:monoatomic cation antiporter activity	0.362319	0.000204286		45	GO:0046915	MF	transition metal ion transmembrane transporter activity	0.195652	0.00025134
	991	GO:0032559	MF	adenyl ribonucleotide binding	0.0687812	0.000241739		25	GO:0051139	MF	metal cation:proton antiporter activity	0.362319	0.000204286		33	GO:0009073	BP	aromatic amino acid family biosynthetic process	0.221477	0.00025165
	1504	GO:0016740	MF	transferase activity	0.0834304	0.000241739		36	GO:0009062	BP	fatty acid catabolic process	0.310345	0.000207821		33	GO:0016762	MF	xyloglucan:xyloglucosyl transferase activity	0.221477	0.00025165
	1341	GO:1901564	BP	organonitrogen compound metabolic process	0.0699713	0.000241988		99	GO:0008237	MF	metallopeptidase activity	0.228111	0.000212078		943	GO:0016301	MF	kinase activity	0.116998	0.000253714
	46	GO:0008238	MF	exopeptidase activity	0.117949	0.000241988		929	GO:0005886	CC	plasma membrane	0.213612	0.000213833		1106	GO:1901576	BP	organic substance biosynthetic process	0.115787	0.000255749
	13	GO:0004033	MF	aldo-keto reductase (NADP) activity	0.240741	0.000241988		912	GO:0055085	BP	transmembrane transport	0.254039	0.000215923		40	GO:0009699	BP	phenylpropanoid biosynthetic process	0.203046	0.00025634
	907	GO:0140096	MF	catalytic activity, acting on a protein	0.0690574	0.000241988		805	GO:0005975	BP	carbohydrate metabolic process	0.212009	0.000216635		14	GO:0006544	BP	glycine metabolic process	0.358974	0.000262023
	1210	GO:0043168	MF	anion binding	0.0711514	0.000242004		556	GO:0007165	BP	signal transduction	0.179877	0.000216635		543	GO:1901362	BP	organic cyclic compound biosynthetic process	0.11992	0.000264552
	1060	GO:0097367	MF	carbohydrate derivative binding	0.0681541	0.000245739		826	GO:0044248	BP	cellular catabolic process	0.187387	0.000218575		50	GO:0032940	BP	secretion by cell	0.187266	0.000267125
	14	GO:0016131	BP	brassinosteroid metabolic process	0.225806	0.000247606		64	GO:0019751	BP	polyol metabolic process	0.256	0.000218937		1171	GO:0009058	BP	biosynthetic process	0.11609	0.000273908
	72	GO:0009416	BP	response to light stimulus	0.102128	0.000250418		666	GO:1901566	BP	organonitrogen compound biosynthetic process	0.176799	0.000218937		725	GO:0019219	BP	regulation of nucleobase-containing compound metabolic process	0.116747	0.000279676
	74	GO:0009314	BP	response to radiation	0.100955	0.000255658		15	GO:0018216	BP	peptidyl-arginine methylation	0.483871	0.000218937		75	GO:0080134	BP	regulation of response to stress	0.164835	0.00028064
	5287	GO:0003674	MF	molecular_function	0.0669902	0.000256503		15	GO:0006551	BP	leucine metabolic process	0.483871	0.000218937		192	GO:0022890	MF	inorganic cation transmembrane transporter activity	0.135785	0.000283729
	1939	GO:0044237	BP	cellular metabolic process	0.0681642	0.000261651		751	GO:0071702	BP	organic substance transport	0.201394	0.000220087		29	GO:0042537	BP	benzene-containing compound metabolic process	0.232	0.000284438
	897	GO:0016787	MF	hydrolase activity	0.0689046	0.000261651		141	GO:0006457	BP	protein folding	0.213313	0.000222701		1047	GO:0044249	BP	cellular biosynthetic process	0.113447	0.000296106
	27	GO:0016769	MF	transferase activity, transferring nitrogenous groups	0.146739	0.000261651		1199	GO:0044281	BP	small molecule metabolic process	0.232861	0.000225204		1528	GO:0016787	MF	hydrolase activity	0.117376	0.000296106
	27	GO:0008483	MF	transaminase activity	0.146739	0.000261651		991	GO:0009056	BP	catabolic process	0.185199	0.000225204		1512	GO:0140096	MF	catalytic activity, acting on a protein	0.115121	0.000296106
	10	GO:0009937	BP	regulation of gibberellic acid mediated signaling pathway	0.30303	0.000262337		851	GO:1901575	BP	organic substance catabolic process	0.193541	0.000225204		1953	GO:0016020	CC	membrane	0.135362	0.000301546
	2168	GO:0043167	MF	ion binding	0.075249	0.00026348		6	GO:0019285	BP	glycine betaine biosynthetic process from choline	1	0.000225204		1599	GO:0065007	BP	biological regulation	0.113485	0.000303021
	72	GO:0038023	MF	signaling receptor activity	0.101266	0.000267652		6	GO:0006578	BP	amino-acid betaine biosynthetic process	1	0.000225204		266	GO:0098588	CC	bounding membrane of organelle	0.129693	0.000303021
	25	GO:0030244	BP	cellulose biosynthetic process	0.152439	0.000272014		6	GO:0019695	BP	choline metabolic process	1	0.000225204		1650	GO:0043169	MF	cation binding	0.118034	0.000303021
	2046	GO:0044238	BP	primary metabolic process	0.0663618	0.000279076		6	GO:0031455	BP	glycine betaine metabolic process	1	0.000225204		1626	GO:0046872	MF	metal ion binding	0.11697	0.000309049
	1004	GO:0035639	MF	purine ribonucleoside triphosphate binding	0.0680263	0.000279076		6	GO:0031456	BP	glycine betaine biosynthetic process	1	0.000225204		1962	GO:0036094	MF	small molecule binding	0.112862	0.000315462
	29	GO:0046618	BP	xenobiotic export from cell	0.142857	0.000279726		6	GO:0006577	BP	amino-acid betaine metabolic process	1	0.000225204		1896	GO:0043168	MF	anion binding	0.11149	0.000319836
	29	GO:1990961	BP	xenobiotic detoxification by transmembrane export across the plasma membrane	0.142857	0.000279726		6	GO:0034355	BP	NAD salvage	1	0.000225204		49	GO:0016627	MF	oxidoreductase activity, acting on the CH-CH group of donors	0.187739	0.000319836
	2291	GO:0071704	BP	organic substance metabolic process	0.069888	0.000279726		6	GO:0052923	MF	all-trans-nonaprenyl-diphosphate synthase (geranyl-diphosphate specific) activity	1	0.000225204		1217	GO:0050896	BP	response to stimulus	0.112083	0.000332086
	3380	GO:0003824	MF	catalytic activity	0.0807222	0.000279726		6	GO:0004516	MF	nicotinate phosphoribosyltransferase activity	1	0.000225204		2234	GO:1901564	BP	organonitrogen compound metabolic process	0.116567	0.000332086
	6	GO:1990841	MF	promoter-specific chromatin binding	0.545455	0.000279726		746	GO:0004674	MF	protein serine/threonine kinase activity	0.176526	0.000226464		1848	GO:1901265	MF	nucleoside phosphate binding	0.110606	0.000332086
	1045	GO:0032553	MF	ribonucleotide binding	0.0677955	0.000279726		51	GO:0016620	MF	oxidoreductase activity, acting on the aldehyde or oxo group of donors, NAD or NADP as acceptor	0.272727	0.000228665		1848	GO:0000166	MF	nucleotide binding	0.110606	0.000332086
	4102	GO:0008150	BP	biological_process	0.0685151	0.000283957		295	GO:0016829	MF	lyase activity	0.189833	0.000230572		2259	GO:0016740	MF	transferase activity	0.125312	0.000338411
	2530	GO:0008152	BP	metabolic process	0.0693189	0.000283957		53	GO:1990542	BP	mitochondrial transmembrane transport	0.270408	0.000231458		11	GO:0006545	BP	glycine biosynthetic process	0.423077	0.000341993
	14	GO:0009813	BP	flavonoid biosynthetic process	0.222222	0.000285446		1140	GO:0022857	MF	transmembrane transporter activity	0.215501	0.000234317		51	GO:0009132	BP	nucleoside diphosphate metabolic process	0.184783	0.000344195
	9	GO:0006878	BP	cellular copper ion homeostasis	0.333333	0.000287284		241	GO:0005783	CC	endoplasmic reticulum	0.194198	0.000234897		8756	GO:0003674	MF	molecular_function	0.110945	0.000357344
	2754	GO:0009987	BP	cellular process	0.0674025	0.000287495		1093	GO:0006468	BP	protein phosphorylation	0.187768	0.000237935		3298	GO:0043167	MF	ion binding	0.11447	0.000376269
	55	GO:0016042	BP	lipid catabolic process	0.109562	0.000290581		230	GO:0009117	BP	nucleotide metabolic process	0.195412	0.000240209		2880	GO:0006807	BP	nitrogen compound metabolic process	0.109485	0.000380863
	29	GO:0016763	MF	pentosyltransferase activity	0.142157	0.000290958		1101	GO:0009889	BP	regulation of biosynthetic process	0.17083	0.000240209		44	GO:0009873	BP	ethylene-activated signaling pathway	0.19214	0.000380863
	604	GO:0006950	BP	response to stress	0.070892	0.00029288		1014	GO:2001141	BP	regulation of RNA biosynthetic process	0.173749	0.000240209		3553	GO:0044238	BP	primary metabolic process	0.115241	0.000380863
	440	GO:0051252	BP	regulation of RNA metabolic process	0.0730412	0.000301375		1014	GO:0006355	BP	regulation of DNA-templated transcription	0.173749	0.000240209		3240	GO:0044237	BP	cellular metabolic process	0.1139	0.000380863
	42	GO:0016709	MF	oxidoreductase activity, acting on paired donors, with incorporation or reduction of molecular oxygen, NAD(P)H as one donor, and incorporation of one atom of oxygen	0.121387	0.00030359		1014	GO:1903506	BP	regulation of nucleic acid-templated transcription	0.173749	0.000240209		9	GO:0015866	BP	ADP transport	0.5	0.000380863
	7	GO:0009625	BP	response to insect	0.4375	0.000319256		1282	GO:0005737	CC	cytoplasm	0.198883	0.000240209		9	GO:0006542	BP	glutamine biosynthetic process	0.5	0.000380863
	7	GO:1900426	BP	positive regulation of defense response to bacterium	0.4375	0.000319256		1173	GO:0005215	MF	transporter activity	0.216461	0.000240209		9	GO:0004356	MF	glutamate-ammonia ligase activity	0.5	0.000380863
	15	GO:0009833	BP	plant-type primary cell wall biogenesis	0.208333	0.000319256		41	GO:0016854	MF	racemase and epimerase activity	0.292857	0.000240209		9	GO:0016211	MF	ammonia ligase activity	0.5	0.000380863
	15	GO:0047484	BP	regulation of response to osmotic stress	0.208333	0.000319256		1162	GO:0004672	MF	protein kinase activity	0.173718	0.000242793		3843	GO:0071704	BP	organic substance metabolic process	0.117233	0.000385743
	10	GO:0015743	BP	malate transport	0.294118	0.000329389		1193	GO:0016310	BP	phosphorylation	0.187638	0.000246124		32	GO:0098869	BP	cellular oxidant detoxification	0.217687	0.000391617
	10	GO:0015740	BP	C4-dicarboxylate transport	0.294118	0.000329389		1055	GO:0051252	BP	regulation of RNA metabolic process	0.175133	0.000246124		71	GO:0006869	BP	lipid transport	0.166667	0.000394168
	89	GO:0016051	BP	carbohydrate biosynthetic process	0.0954936	0.000335102		280	GO:0005794	CC	Golgi apparatus	0.190736	0.000246124		12	GO:0033179	CC	proton-transporting V-type ATPase, V0 domain	0.387097	0.000400669
	22	GO:0042973	MF	glucan endo-1,3-beta-D-glucosidase activity	0.160584	0.000352817		1096	GO:0031326	BP	regulation of cellular biosynthetic process	0.170557	0.000249742		4152	GO:0008152	BP	metabolic process	0.11376	0.000408015
	23	GO:0098869	BP	cellular oxidant detoxification	0.156463	0.000356262		1086	GO:0019219	BP	regulation of nucleobase-containing compound metabolic process	0.174879	0.000252622		4774	GO:0009987	BP	cellular process	0.116841	0.000408015
	12	GO:0046417	BP	chorismate metabolic process	0.244898	0.000382304		866	GO:0031090	CC	organelle membrane	0.171316	0.000253575		6823	GO:0008150	BP	biological_process	0.113964	0.000418557
	60	GO:0005996	BP	monosaccharide metabolic process	0.10582	0.000390806		1275	GO:0016773	MF	phosphotransferase activity, alcohol group as acceptor	0.17521	0.000254749		5254	GO:0003824	MF	catalytic activity	0.125478	0.000419024
	464	GO:0031326	BP	regulation of cellular biosynthetic process	0.0722067	0.000401808		1262	GO:0080090	BP	regulation of primary metabolic process	0.168829	0.0002563		1413	GO:0050789	BP	regulation of biological process	0.110356	0.000439538
	465	GO:0009889	BP	regulation of biosynthetic process	0.072149	0.000411838		1659	GO:0006810	BP	transport	0.220056	0.0002563		27	GO:0019252	BP	starch biosynthetic process	0.234783	0.000449276
	28	GO:0015711	BP	organic anion transport	0.141414	0.000418821		1078	GO:0010556	BP	regulation of macromolecule biosynthetic process	0.169978	0.0002563		1230	GO:0050794	BP	regulation of cellular process	0.111161	0.000452376
	10	GO:0046500	BP	S-adenosylmethionine metabolic process	0.285714	0.000423855		164	GO:0060089	MF	molecular transducer activity	0.205	0.0002563		24	GO:0006586	BP	indolalkylamine metabolic process	0.244898	0.000452376
	47	GO:1901617	BP	organic hydroxy compound biosynthetic process	0.113253	0.000432657		1414	GO:0016301	MF	kinase activity	0.175434	0.000256964		24	GO:0006568	BP	tryptophan metabolic process	0.244898	0.000452376
	23	GO:0016762	MF	xyloglucan:xyloglucosyl transferase activity	0.154362	0.000435117		1665	GO:0051234	BP	establishment of localization	0.218762	0.000257502		24	GO:0005811	CC	lipid droplet	0.244898	0.000452376
	29	GO:0042908	BP	xenobiotic transport	0.136792	0.000479922		22	GO:0009501	CC	amyloplast	0.37931	0.000258312		43	GO:1901505	MF	carbohydrate derivative transmembrane transporter activity	0.192825	0.000452376
	22	GO:0034440	BP	lipid oxidation	0.157143	0.000479922		1717	GO:0051179	BP	localization	0.218032	0.000258427		20	GO:0055074	BP	calcium ion homeostasis	0.27027	0.000455102
	23	GO:0102726	MF	DIMBOA glucoside beta-D-glucosidase activity	0.153333	0.000479922		1507	GO:0016491	MF	oxidoreductase activity	0.180587	0.000259766		20	GO:0006874	BP	cellular calcium ion homeostasis	0.27027	0.000455102
	6	GO:1900908	BP	regulation of olefin metabolic process	0.5	0.000481782		1222	GO:0010468	BP	regulation of gene expression	0.168343	0.000262714		22	GO:0006534	BP	cysteine metabolic process	0.255814	0.000467545
	6	GO:0010364	BP	regulation of ethylene biosynthetic process	0.5	0.000481782		1244	GO:0051171	BP	regulation of nitrogen compound metabolic process	0.168336	0.000264947		65	GO:0009250	BP	glucan biosynthetic process	0.167959	0.00047882
	6	GO:0031335	BP	regulation of sulfur amino acid metabolic process	0.5	0.000481782		61	GO:0009185	BP	ribonucleoside diphosphate metabolic process	0.256303	0.000267221		1139	GO:0036211	BP	protein modification process	0.11159	0.000486363
	6	GO:1900911	BP	regulation of olefin biosynthetic process	0.5	0.000481782		9	GO:1902645	BP	tertiary alcohol biosynthetic process	0.692308	0.000267221		32	GO:0006099	BP	tricarboxylic acid cycle	0.213333	0.000517669
	82	GO:0042626	MF	ATPase-coupled transmembrane transporter activity	0.0961313	0.000488737		9	GO:0009688	BP	abscisic acid biosynthetic process	0.692308	0.000267221		238	GO:0033554	BP	cellular response to stress	0.129489	0.000535613
	31	GO:1901136	BP	carbohydrate derivative catabolic process	0.134783	0.00049621		9	GO:0043289	BP	apocarotenoid biosynthetic process	0.692308	0.000267221		54	GO:0030003	BP	cellular cation homeostasis	0.177049	0.000547423
	9	GO:0004024	MF	alcohol dehydrogenase activity, zinc-dependent	0.310345	0.000501155		143	GO:0034637	BP	cellular carbohydrate biosynthetic process	0.209677	0.000269083		10	GO:0051503	BP	adenine nucleotide transport	0.434783	0.000564938
	9	GO:0051903	MF	S-(hydroxymethyl)glutathione dehydrogenase activity	0.310345	0.000501155		1608	GO:0006796	BP	phosphate-containing compound metabolic process	0.189959	0.00026972		10	GO:0015868	BP	purine ribonucleotide transport	0.434783	0.000564938
	24	GO:0003993	MF	acid phosphatase activity	0.149068	0.000512379		1247	GO:0031323	BP	regulation of cellular metabolic process	0.169498	0.00026972		10	GO:0015865	BP	purine nucleotide transport	0.434783	0.000564938
	10	GO:0009686	BP	gibberellin biosynthetic process	0.277778	0.000533881		1603	GO:1901576	BP	organic substance biosynthetic process	0.167818	0.000274055		89	GO:0004721	MF	phosphoprotein phosphatase activity	0.154783	0.000593581
	85	GO:0048583	BP	regulation of response to stimulus	0.0944444	0.000576012		1626	GO:0006793	BP	phosphorus metabolic process	0.189732	0.000276561		198	GO:0005509	MF	calcium ion binding	0.132441	0.000604334
	1027	GO:0017076	MF	purine nucleotide binding	0.0671945	0.000576012		1418	GO:0019222	BP	regulation of metabolic process	0.166627	0.000277268		1025	GO:0016772	MF	transferase activity, transferring phosphorus-containing groups	0.11212	0.000624013
	15	GO:0015749	BP	monosaccharide transmembrane transport	0.197368	0.00057641		153	GO:0022853	MF	active ion transmembrane transporter activity	0.207598	0.000277268		71	GO:0008237	MF	metallopeptidase activity	0.163594	0.000628921
	15	GO:0010427	MF	abscisic acid binding	0.197368	0.00057641		1545	GO:0016772	MF	transferase activity, transferring phosphorus-containing groups	0.169	0.000277268		739	GO:0009889	BP	regulation of biosynthetic process	0.114663	0.000648068
	50	GO:0006820	BP	anion transport	0.10989	0.000586986		1541	GO:0044249	BP	cellular biosynthetic process	0.166974	0.000280257		736	GO:0031326	BP	regulation of cellular biosynthetic process	0.114535	0.000688789
	16	GO:0006730	BP	one-carbon metabolic process	0.188235	0.000590202		1767	GO:0036211	BP	protein modification process	0.173116	0.00028037		41	GO:0015079	MF	potassium ion transmembrane transporter activity	0.192488	0.000771039
	11	GO:0035250	MF	UDP-galactosyltransferase activity	0.25	0.000626936		1825	GO:0050896	BP	response to stimulus	0.168079	0.000283477		26	GO:0042542	BP	response to hydrogen peroxide	0.230088	0.000780773
	11	GO:0004032	MF	alditol:NADP+ 1-oxidoreductase activity	0.25	0.000626936		1894	GO:0043412	BP	macromolecule modification	0.170538	0.000283477		13	GO:0043649	BP	dicarboxylic acid catabolic process	0.342105	0.000785034
	11	GO:0008106	MF	alcohol dehydrogenase (NADP+) activity	0.25	0.000626936		1694	GO:0009058	BP	biosynthetic process	0.167939	0.000286964		487	GO:0140110	MF	transcription regulator activity	0.118549	0.000808051
	47	GO:0019318	BP	hexose metabolic process	0.11271	0.000628556		1358	GO:0060255	BP	regulation of macromolecule metabolic process	0.16565	0.000303291		70	GO:0019199	MF	transmembrane receptor protein kinase activity	0.162791	0.000810173
	13	GO:0005200	MF	structural constituent of cytoskeleton	0.216667	0.000659203		12	GO:0008614	BP	pyridoxine metabolic process	0.545455	0.000306573		5	GO:1990136	MF	linoleate 9S-lipoxygenase activity	0.833333	0.000928204
	12	GO:0009640	BP	photomorphogenesis	0.230769	0.00066391		2188	GO:0050789	BP	regulation of biological process	0.170884	0.000308561		5	GO:0004801	MF	transaldolase activity	0.833333	0.000928204
	18	GO:0016857	MF	racemase and epimerase activity, acting on carbohydrates and derivatives	0.171429	0.000722575		1884	GO:0050794	BP	regulation of cellular process	0.170267	0.0003087		5	GO:0033201	MF	alpha-1,4-glucan synthase activity	0.833333	0.000928204
	446	GO:0019219	BP	regulation of nucleobase-containing compound metabolic process	0.0718196	0.000722774		10	GO:0015772	BP	oligosaccharide transport	0.625	0.000312128		9	GO:0010277	MF	chlorophyllide a oxygenase [overall] activity	0.45	0.000976309
	8	GO:0004664	MF	prephenate dehydratase activity	0.333333	0.000742964		10	GO:0015770	BP	sucrose transport	0.625	0.000312128		14	GO:0000295	MF	adenine nucleotide transmembrane transporter activity	0.318182	0.000981832
	34	GO:0140115	BP	export across plasma membrane	0.125	0.000743507		10	GO:0015766	BP	disaccharide transport	0.625	0.000312128		14	GO:0015216	MF	purine nucleotide transmembrane transporter activity	0.318182	0.000981832
	13	GO:0016638	MF	oxidoreductase activity, acting on the CH-NH2 group of donors	0.213115	0.00078374		2329	GO:0016787	MF	hydrolase activity	0.178906	0.000312128		14	GO:0005346	MF	purine ribonucleotide transmembrane transporter activity	0.318182	0.000981832
	6	GO:0035434	BP	copper ion transmembrane transport	0.461538	0.000799669		2475	GO:0065007	BP	biological regulation	0.175656	0.000312248		8	GO:0015772	BP	oligosaccharide transport	0.5	0.000994007
	6	GO:0045544	MF	gibberellin 20-oxidase activity	0.461538	0.000799669		37	GO:0047834	MF	D-threo-aldose 1-dehydrogenase activity	0.300813	0.000312442		8	GO:0015770	BP	sucrose transport	0.5	0.000994007
	1021	GO:0032555	MF	purine ribonucleotide binding	0.066964	0.000807713		2276	GO:0140096	MF	catalytic activity, acting on a protein	0.173291	0.000312442		8	GO:0015766	BP	disaccharide transport	0.5	0.000994007
	10	GO:0008272	BP	sulfate transport	0.263158	0.0008473		2122	GO:0005634	CC	nucleus	0.164918	0.000313651		25	GO:0072507	BP	divalent inorganic cation homeostasis	0.231481	0.00100027
	16	GO:0015145	MF	monosaccharide transmembrane transporter activity	0.181818	0.00088409		23	GO:0006298	BP	mismatch repair	0.365079	0.000313797		6	GO:0046130	BP	purine ribonucleoside catabolic process	0.666667	0.00103364
	15	GO:0019840	MF	isoprenoid binding	0.189873	0.000884755		2333	GO:0005524	MF	ATP binding	0.167601	0.000313797		6	GO:0015744	BP	succinate transport	0.666667	0.00103364
	4	GO:0070547	MF	L-tyrosine aminotransferase activity	0.8	0.000891444		19	GO:0030983	MF	mismatched DNA binding	0.404255	0.000313797		6	GO:2000068	BP	regulation of defense response to insect	0.666667	0.00103364
	4	GO:0004838	MF	L-tyrosine:2-oxoglutarate aminotransferase activity	0.8	0.000891444		2396	GO:0030554	MF	adenyl nucleotide binding	0.165951	0.000315243		6	GO:0052862	MF	glucan endo-1,4-beta-glucanase activity, C-3 substituted reducing group	0.666667	0.00103364
	114	GO:0006812	BP	cation transport	0.087156	0.000901856		2491	GO:0035639	MF	purine ribonucleoside triphosphate binding	0.168778	0.000316776		6	GO:0052861	MF	glucan endo-1,3-beta-glucanase activity, C-3 substituted reducing group	0.666667	0.00103364
	640	GO:0044249	BP	cellular biosynthetic process	0.0693466	0.000901856		2555	GO:0017076	MF	purine nucleotide binding	0.167168	0.000316776		6	GO:0015141	MF	succinate transmembrane transporter activity	0.666667	0.00103364
	132	GO:0010033	BP	response to organic substance	0.0848875	0.000907382		68	GO:0005623	CC	obsolete cell	0.246377	0.000322962		6	GO:0009011	MF	starch synthase activity	0.666667	0.00103364
	15	GO:0009812	BP	flavonoid metabolic process	0.1875	0.00101674		21	GO:0045548	MF	phenylalanine ammonia-lyase activity	0.381818	0.000323478		6	GO:0052736	MF	beta-glucanase activity	0.666667	0.00103364
	7	GO:0009268	BP	response to pH	0.368421	0.00104012		2385	GO:0032559	MF	adenyl ribonucleotide binding	0.165533	0.000324641		6	GO:0043495	MF	protein-membrane adaptor activity	0.666667	0.00103364
	7	GO:0032963	BP	collagen metabolic process	0.368421	0.00104012		2543	GO:0032555	MF	purine ribonucleotide binding	0.166787	0.000325651		103	GO:0006631	BP	fatty acid metabolic process	0.146724	0.00103628
	10	GO:0015179	MF	L-amino acid transmembrane transporter activity	0.25641	0.00105631		2470	GO:0019538	BP	protein metabolic process	0.165328	0.0003262		103	GO:0031226	CC	intrinsic component of plasma membrane	0.146724	0.00103628
	13	GO:0080163	BP	regulation of protein serine/threonine phosphatase activity	0.206349	0.00108089		2824	GO:0016020	CC	membrane	0.195731	0.0003262		38	GO:0098656	BP	anion transmembrane transport	0.192893	0.00106295
	9	GO:0046292	BP	formaldehyde metabolic process	0.28125	0.00109237		2866	GO:1901265	MF	nucleoside phosphate binding	0.171535	0.000327164		183	GO:0005976	BP	polysaccharide metabolic process	0.132609	0.00106321
	9	GO:0046294	BP	formaldehyde catabolic process	0.28125	0.00109237		2866	GO:0000166	MF	nucleotide binding	0.171535	0.000327164		20	GO:0120255	BP	olefinic compound biosynthetic process	0.253165	0.00112524
	9	GO:0110095	BP	cellular detoxification of aldehyde	0.28125	0.00109237		2580	GO:0032553	MF	ribonucleotide binding	0.16738	0.00033249		74	GO:0098771	BP	inorganic ion homeostasis	0.15812	0.00114108
	5	GO:0052865	BP	1-deoxy-D-xylulose 5-phosphate biosynthetic process	0.555556	0.00110446		2258	GO:0043169	MF	cation binding	0.161528	0.00033336		1515	GO:0005524	MF	ATP binding	0.108836	0.00115771
	5	GO:0052863	BP	1-deoxy-D-xylulose 5-phosphate metabolic process	0.555556	0.00110446		2912	GO:0043168	MF	anion binding	0.171234	0.00033519		723	GO:0010556	BP	regulation of macromolecule biosynthetic process	0.114002	0.00120002
	5	GO:0032889	BP	regulation of vacuole fusion, non-autophagic	0.555556	0.00110446		2602	GO:0097367	MF	carbohydrate derivative binding	0.167299	0.000335743		10	GO:2001057	BP	reactive nitrogen species metabolic process	0.4	0.00120688
	5	GO:0015744	BP	succinate transport	0.555556	0.00110446		3019	GO:0036094	MF	small molecule binding	0.173665	0.000337738		10	GO:0010200	BP	response to chitin	0.4	0.00120688
	5	GO:0042183	BP	formate catabolic process	0.555556	0.00110446		58	GO:0016125	BP	sterol metabolic process	0.256637	0.00033866		10	GO:0006561	BP	proline biosynthetic process	0.4	0.00120688
	5	GO:0009326	CC	formate dehydrogenase complex	0.555556	0.00110446		3171	GO:0016740	MF	transferase activity	0.175903	0.000341347		10	GO:0042126	BP	nitrate metabolic process	0.4	0.00120688
	5	GO:0008661	MF	1-deoxy-D-xylulose-5-phosphate synthase activity	0.555556	0.00110446		243	GO:0009755	BP	hormone-mediated signaling pathway	0.19164	0.000343863		10	GO:0042128	BP	nitrate assimilation	0.4	0.00120688
	5	GO:0015141	MF	succinate transmembrane transporter activity	0.555556	0.00110446		3417	GO:1901564	BP	organonitrogen compound metabolic process	0.178294	0.000355883		72	GO:0042742	BP	defense response to bacterium	0.15859	0.00122047
	11	GO:0050664	MF	oxidoreductase activity, acting on NAD(P)H, oxygen as acceptor	0.234043	0.00112299		30	GO:0009723	BP	response to ethylene	0.326087	0.000355883		24	GO:0008219	BP	cell death	0.23301	0.00127138
	452	GO:0010556	BP	regulation of macromolecule biosynthetic process	0.0712709	0.00114255		39	GO:0062197	BP	cellular response to chemical stress	0.293233	0.000369235		34	GO:0035091	MF	phosphatidylinositol binding	0.201183	0.00127138
	30	GO:0005887	CC	integral component of plasma membrane	0.12766	0.00118927		3898	GO:0043227	CC	membrane-bounded organelle	0.165647	0.000369647		29	GO:0042973	MF	glucan endo-1,3-beta-D-glucosidase activity	0.211679	0.00127138
	83	GO:1901361	BP	organic cyclic compound catabolic process	0.0929451	0.00121826		17	GO:0034427	BP	nuclear-transcribed mRNA catabolic process, exonucleolytic, 3'-5'	0.425	0.000374512		24	GO:0071771	MF	aldehyde decarbonylase activity	0.23301	0.00127138
	29	GO:0010411	BP	xyloglucan metabolic process	0.130045	0.00123386		33	GO:0034599	BP	cellular response to oxidative stress	0.314286	0.000374512		24	GO:1990465	MF	aldehyde oxygenase (deformylating) activity	0.23301	0.00127138
	6	GO:0002238	BP	response to molecule of fungal origin	0.428571	0.00125091		4182	GO:0043229	CC	intracellular organelle	0.164097	0.000374512		24	GO:0009924	MF	octadecanal decarbonylase activity	0.23301	0.00127138
	6	GO:0004106	MF	chorismate mutase activity	0.428571	0.00125091		17	GO:0005347	MF	ATP transmembrane transporter activity	0.425	0.000374512		21	GO:0071478	BP	cellular response to radiation	0.244186	0.00127904
	25	GO:0016860	MF	intramolecular oxidoreductase activity	0.138889	0.00126688		4183	GO:0043226	CC	organelle	0.163872	0.000375381		21	GO:0006739	BP	NADP metabolic process	0.244186	0.00127904
	10	GO:0016716	MF	oxidoreductase activity, acting on paired donors, with incorporation or reduction of molecular oxygen, another compound as one donor, and incorporation of one atom of oxygen	0.25	0.00128233		3892	GO:0043231	CC	intracellular membrane-bounded organelle	0.165857	0.000375381		13	GO:0005347	MF	ATP transmembrane transporter activity	0.325	0.00130299
	14	GO:0016128	BP	phytosteroid metabolic process	0.191781	0.0012995		4426	GO:0006807	BP	nitrogen compound metabolic process	0.168257	0.000378073		322	GO:0140657	MF	ATP-dependent activity	0.12276	0.00130299
	24	GO:0010181	MF	FMN binding	0.143713	0.00131315		3745	GO:0043170	BP	macromolecule metabolic process	0.15801	0.00038144		20	GO:0072503	BP	cellular divalent inorganic cation homeostasis	0.25	0.00130969
	9	GO:0005375	MF	copper ion transmembrane transporter activity	0.272727	0.00136876		53	GO:0016701	MF	oxidoreductase activity, acting on single donors with incorporation of molecular oxygen	0.263682	0.000382905		162	GO:0006753	BP	nucleoside phosphate metabolic process	0.13444	0.0013243
	57	GO:0033692	BP	cellular polysaccharide biosynthetic process	0.101064	0.00156697		4819	GO:0043167	MF	ion binding	0.167263	0.000382905		12	GO:0042138	BP	meiotic DNA double-strand break formation	0.342857	0.00134443
	80	GO:0019439	BP	aromatic compound catabolic process	0.0925926	0.00167446		12891	GO:0003674	MF	molecular_function	0.163338	0.000382905		28	GO:0009312	BP	oligosaccharide biosynthetic process	0.215385	0.00135467
	25	GO:0000302	BP	response to reactive oxygen species	0.135135	0.00176646		4867	GO:0044237	BP	cellular metabolic process	0.171096	0.000386611		93	GO:0044036	BP	cell wall macromolecule metabolic process	0.149278	0.00140269
	24	GO:0033293	MF	monocarboxylic acid binding	0.138728	0.00176823		1772	GO:1901360	BP	organic cyclic compound metabolic process	0.162256	0.0003886		9	GO:0006121	BP	mitochondrial electron transport, succinate to ubiquinone	0.428571	0.00140704
	31	GO:0009991	BP	response to extracellular stimulus	0.123506	0.00185871		5294	GO:0044238	BP	primary metabolic process	0.17171	0.000393866		9	GO:0015867	BP	ATP transport	0.428571	0.00140704
	31	GO:0009738	BP	abscisic acid-activated signaling pathway	0.123506	0.00185871		18	GO:0000295	MF	adenine nucleotide transmembrane transporter activity	0.409091	0.000393866		9	GO:0016880	MF	acid-ammonia (or amide) ligase activity	0.428571	0.00140704
	6	GO:0015812	BP	gamma-aminobutyric acid transport	0.4	0.00190504		18	GO:0005346	MF	purine ribonucleotide transmembrane transporter activity	0.409091	0.000393866		78	GO:0004888	MF	transmembrane signaling receptor activity	0.154762	0.00145116
	6	GO:0022858	MF	alanine transmembrane transporter activity	0.4	0.00190504		18	GO:0015216	MF	purine nucleotide transmembrane transporter activity	0.409091	0.000393866		7	GO:0010030	BP	positive regulation of seed germination	0.538462	0.00147334
	6	GO:0015180	MF	L-alanine transmembrane transporter activity	0.4	0.00190504		231	GO:0003729	MF	mRNA binding	0.192821	0.000400623		4	GO:0019676	BP	ammonia assimilation cycle	1	0.00149813
	52	GO:0004888	MF	transmembrane signaling receptor activity	0.103175	0.00190504		5702	GO:0071704	BP	organic substance metabolic process	0.173942	0.000401364		4	GO:0002215	BP	defense response to nematode	1	0.00149813
	120	GO:1901565	BP	organonitrogen compound catabolic process	0.0848057	0.00195364		55	GO:0006694	BP	steroid biosynthetic process	0.259434	0.000403615		4	GO:0045181	MF	glutamate synthase activity, NAD(P)H as acceptor	1	0.00149813
	28	GO:0051274	BP	beta-glucan biosynthetic process	0.127854	0.00197153		5357	GO:0097159	MF	organic cyclic compound binding	0.156286	0.000403615		4	GO:0016040	MF	glutamate synthase (NADH) activity	1	0.00149813
	5	GO:0044088	BP	regulation of vacuole organization	0.5	0.00198269		134	GO:0031984	CC	organelle subcompartment	0.210361	0.00041035		8	GO:0046503	BP	glycerolipid catabolic process	0.470588	0.00153835
	5	GO:0103045	MF	methione N-acyltransferase activity	0.5	0.00198269		7506	GO:0003824	MF	catalytic activity	0.179261	0.000410842		113	GO:0015267	MF	channel activity	0.142497	0.00154043
	16	GO:0009765	BP	photosynthesis, light harvesting	0.168421	0.00204901		6205	GO:0008152	BP	metabolic process	0.170009	0.00041494		113	GO:0022803	MF	passive transmembrane transporter activity	0.142497	0.00154043
	9	GO:0034485	MF	phosphatidylinositol-3,4,5-trisphosphate 5-phosphatase activity	0.257143	0.00216288		10228	GO:0008150	BP	biological_process	0.170837	0.00041494		18	GO:0019400	BP	alditol metabolic process	0.26087	0.0015459
	15	GO:0042562	MF	hormone binding	0.174419	0.00216658		5347	GO:1901363	MF	heterocyclic compound binding	0.156108	0.00041494		18	GO:0006071	BP	glycerol metabolic process	0.26087	0.0015459
	696	GO:0036211	BP	protein modification process	0.0681885	0.00221803		2229	GO:0046872	MF	metal ion binding	0.160348	0.00041494		158	GO:0009117	BP	nucleotide metabolic process	0.13424	0.00157508
	4	GO:1900367	BP	positive regulation of defense response to insect	0.666667	0.00226852		7177	GO:0009987	BP	cellular process	0.175653	0.000424078		54	GO:0005543	MF	phospholipid binding	0.169279	0.00157508
	4	GO:0097054	BP	L-glutamate biosynthetic process	0.666667	0.00226852		8492	GO:0005488	MF	binding	0.153905	0.000425101		10	GO:0048236	BP	plant-type sporogenesis	0.384615	0.00164327
	4	GO:0015939	BP	pantothenate metabolic process	0.666667	0.00226852		109	GO:0016042	BP	lipid catabolic process	0.217131	0.000475505		10	GO:0034293	BP	sexual sporulation	0.384615	0.00164327
	4	GO:0015940	BP	pantothenate biosynthetic process	0.666667	0.00226852		26	GO:0042435	BP	indole-containing compound biosynthetic process	0.337662	0.000475505		10	GO:0043934	BP	sporulation	0.384615	0.00164327
	4	GO:0010295	MF	(+)-abscisic acid 8'-hydroxylase activity	0.666667	0.00226852		12	GO:0016813	MF	hydrolase activity, acting on carbon-nitrogen (but not peptide) bonds, in linear amidines	0.521739	0.000475505		10	GO:0016207	MF	4-coumarate-CoA ligase activity	0.384615	0.00164327
	4	GO:0004795	MF	threonine synthase activity	0.666667	0.00226852		84	GO:0031969	CC	chloroplast membrane	0.229508	0.00051377		15	GO:0050897	MF	cobalt ion binding	0.288462	0.00165919
	16	GO:0043178	MF	alcohol binding	0.166667	0.00227681		14	GO:0005351	MF	carbohydrate:proton symporter activity	0.466667	0.000519097		30	GO:0006006	BP	glucose metabolic process	0.208333	0.00168553
	12	GO:0006536	BP	glutamate metabolic process	0.2	0.00249755		14	GO:0005402	MF	carbohydrate:cation symporter activity	0.466667	0.000519097		50	GO:0031347	BP	regulation of defense response	0.171821	0.0017245
	3	GO:0050000	BP	chromosome localization	1	0.0026064		9	GO:0006565	BP	L-serine catabolic process	0.642857	0.000527218		20	GO:0000325	CC	plant-type vacuole	0.243902	0.00176845
	3	GO:0080141	BP	regulation of jasmonic acid biosynthetic process	1	0.0026064		9	GO:0016855	MF	racemase and epimerase activity, acting on amino acids and derivatives	0.642857	0.000527218		16	GO:0009501	CC	amyloplast	0.275862	0.00176845
	3	GO:0080140	BP	regulation of jasmonic acid metabolic process	1	0.0026064		18	GO:0016180	BP	snRNA processing	0.4	0.000537037		30	GO:0071805	BP	potassium ion transmembrane transport	0.206897	0.00177053
	3	GO:1901997	BP	negative regulation of indoleacetic acid biosynthetic process via tryptophan	1	0.0026064		19	GO:0044804	BP	autophagy of nucleus	0.387755	0.000547901		63	GO:0099023	CC	vesicle tethering complex	0.161538	0.00178014
	3	GO:1901996	BP	regulation of indoleacetic acid biosynthetic process via tryptophan	1	0.0026064		769	GO:1901362	BP	organic cyclic compound biosynthetic process	0.169832	0.00056498		19	GO:0071482	BP	cellular response to light stimulus	0.25	0.00181153
	3	GO:0046885	BP	regulation of hormone biosynthetic process	1	0.0026064		111	GO:0050801	BP	ion homeostasis	0.215953	0.000567221		51	GO:0046903	BP	secretion	0.172297	0.0018227
	3	GO:0045763	BP	negative regulation of cellular amino acid metabolic process	1	0.0026064		15	GO:0031126	BP	sno(s)RNA 3'-end processing	0.441176	0.000611644		839	GO:0080090	BP	regulation of primary metabolic process	0.112241	0.00184418
	3	GO:1990388	BP	xylem-to-phloem iron transport	1	0.0026064		33	GO:0019395	BP	fatty acid oxidation	0.3	0.000635107		41	GO:0006875	BP	cellular metal ion homeostasis	0.182222	0.00184784
	3	GO:0072765	BP	centromere localization	1	0.0026064		183	GO:0019693	BP	ribose phosphate metabolic process	0.197411	0.000645248		21	GO:1901264	BP	carbohydrate derivative transport	0.235955	0.00197238
	3	GO:0033239	BP	negative regulation of cellular amine metabolic process	1	0.0026064		7	GO:0010258	BP	NADH dehydrogenase complex (plastoquinone) assembly	0.777778	0.000658959		43	GO:0042364	BP	water-soluble vitamin biosynthetic process	0.178423	0.00205905
	3	GO:0090356	BP	negative regulation of auxin metabolic process	1	0.0026064		7	GO:2000068	BP	regulation of defense response to insect	0.777778	0.000658959		19	GO:0061982	BP	meiosis I cell cycle process	0.246753	0.00214315
	3	GO:0010728	BP	regulation of hydrogen peroxide biosynthetic process	1	0.0026064		25	GO:0016878	MF	acid-thiol ligase activity	0.337838	0.000661286		160	GO:0009719	BP	response to endogenous stimulus	0.133222	0.00214315
	3	GO:0033274	BP	response to vitamin B2	1	0.0026064		24	GO:1900150	BP	regulation of defense response to fungus	0.347826	0.000704117		27	GO:0016126	BP	sterol biosynthetic process	0.210938	0.00219047
	3	GO:0033273	BP	response to vitamin	1	0.0026064		21	GO:0009800	BP	cinnamic acid biosynthetic process	0.362069	0.000704117		158	GO:0009725	BP	response to hormone	0.133333	0.00233035
	3	GO:0032351	BP	negative regulation of hormone metabolic process	1	0.0026064		21	GO:0006743	BP	ubiquinone metabolic process	0.362069	0.000704117		11	GO:0016115	BP	terpenoid catabolic process	0.34375	0.00233035
	3	GO:0032353	BP	negative regulation of hormone biosynthetic process	1	0.0026064		21	GO:0009803	BP	cinnamic acid metabolic process	0.362069	0.000704117		7	GO:0006522	BP	alanine metabolic process	0.5	0.00247027
	3	GO:0010439	BP	regulation of glucosinolate biosynthetic process	1	0.0026064		21	GO:0006744	BP	ubiquinone biosynthetic process	0.362069	0.000704117		7	GO:0009078	BP	pyruvate family amino acid metabolic process	0.5	0.00247027
	3	GO:0010600	BP	regulation of auxin biosynthetic process	1	0.0026064		89	GO:0010817	BP	regulation of hormone levels	0.225316	0.000712506		42	GO:0005887	CC	integral component of plasma membrane	0.178723	0.00247027
	3	GO:1903426	BP	regulation of reactive oxygen species biosynthetic process	1	0.0026064		20	GO:0004033	MF	aldo-keto reductase (NADP) activity	0.37037	0.000727134		13	GO:0008889	MF	glycerophosphodiester phosphodiesterase activity	0.302326	0.00264756
	3	GO:0098653	BP	centromere clustering	1	0.0026064		40	GO:0006006	BP	glucose metabolic process	0.277778	0.000782179		827	GO:0051171	BP	regulation of nitrogen compound metabolic process	0.111908	0.00287809
	3	GO:0000802	CC	transverse filament	1	0.0026064		198	GO:0106310	MF	protein serine kinase activity	0.194308	0.000801684		9	GO:0055081	BP	anion homeostasis	0.391304	0.0029364
	11	GO:0004970	MF	ionotropic glutamate receptor activity	0.211538	0.0026064		180	GO:0072521	BP	purine-containing compound metabolic process	0.196937	0.000833607		41	GO:0032101	BP	regulation of response to external stimulus	0.179039	0.00304252
	11	GO:0005230	MF	extracellular ligand-gated ion channel activity	0.211538	0.0026064		22	GO:0009735	BP	response to cytokinin	0.349206	0.000876593		15	GO:0045548	MF	phenylalanine ammonia-lyase activity	0.272727	0.00310272
	11	GO:0030594	MF	neurotransmitter receptor activity	0.211538	0.0026064		78	GO:0009698	BP	phenylpropanoid metabolic process	0.230088	0.000910405		1554	GO:0032559	MF	adenyl ribonucleotide binding	0.107857	0.00310936
	11	GO:0022835	MF	transmitter-gated channel activity	0.211538	0.0026064		56	GO:0015698	BP	inorganic anion transport	0.251121	0.000915956		10	GO:0005471	MF	ATP:ADP antiporter activity	0.357143	0.00314648
	11	GO:0008066	MF	glutamate receptor activity	0.211538	0.0026064		34	GO:0046164	BP	alcohol catabolic process	0.293103	0.000916689		16	GO:0009809	BP	lignin biosynthetic process	0.262295	0.00316217
	11	GO:0022824	MF	transmitter-gated ion channel activity	0.211538	0.0026064		11	GO:0015867	BP	ATP transport	0.52381	0.000924397		332	GO:0020037	MF	heme binding	0.120377	0.00324029
	30	GO:0016879	MF	ligase activity, forming carbon-nitrogen bonds	0.121951	0.0026064		24	GO:0032103	BP	positive regulation of response to external stimulus	0.338028	0.000927196		23	GO:0034599	BP	cellular response to oxidative stress	0.219048	0.00329136
	3	GO:0036381	MF	pyridoxal 5'-phosphate synthase (glutamine hydrolysing) activity	1	0.0026064		335	GO:0048518	BP	positive regulation of biological process	0.181375	0.000932475		60	GO:0015926	MF	glucosidase activity	0.160858	0.00334123
	3	GO:0106313	MF	methylenetetrahydrofolate reductase NADPH activity	1	0.0026064		277	GO:0005509	MF	calcium ion binding	0.185284	0.000933952		43	GO:0016879	MF	ligase activity, forming carbon-nitrogen bonds	0.174797	0.00341477
	3	GO:0010326	MF	methionine-oxo-acid transaminase activity	1	0.0026064		25	GO:0009787	BP	regulation of abscisic acid-activated signaling pathway	0.328947	0.000936634		25	GO:0042430	BP	indole-containing compound metabolic process	0.213675	0.00344829
	3	GO:0018658	MF	salicylate 1-monooxygenase activity	1	0.0026064		25	GO:1905957	BP	regulation of cellular response to alcohol	0.328947	0.000936634		1556	GO:0030554	MF	adenyl nucleotide binding	0.107771	0.00349022
	3	GO:0033855	MF	nicotianamine aminotransferase activity	1	0.0026064		25	GO:0071482	BP	cellular response to light stimulus	0.328947	0.000936634		34	GO:0000041	BP	transition metal ion transport	0.187845	0.00355148
	3	GO:0046523	MF	S-methyl-5-thioribose-1-phosphate isomerase activity	1	0.0026064		25	GO:1901419	BP	regulation of response to alcohol	0.328947	0.000936634		8	GO:0042822	BP	pyridoxal phosphate metabolic process	0.421053	0.00355148
	3	GO:0106312	MF	methylenetetrahydrofolate reductase NADH activity	1	0.0026064		20	GO:0000422	BP	autophagy of mitochondrion	0.363636	0.000936634		8	GO:0042823	BP	pyridoxal phosphate biosynthetic process	0.421053	0.00355148
	3	GO:0004489	MF	methylenetetrahydrofolate reductase (NAD(P)H) activity	1	0.0026064		20	GO:0061726	BP	mitochondrion disassembly	0.363636	0.000936634		8	GO:0009268	BP	response to pH	0.421053	0.00355148
	6	GO:0030574	BP	collagen catabolic process	0.375	0.00261421		50	GO:0098754	BP	detoxification	0.257732	0.000936634		8	GO:0032963	BP	collagen metabolic process	0.421053	0.00355148
	6	GO:0015175	MF	neutral amino acid transmembrane transporter activity	0.375	0.00261421		52	GO:0061077	BP	chaperone-mediated protein folding	0.254902	0.000936634		8	GO:0009514	CC	glyoxysome	0.421053	0.00355148
	19	GO:0016126	BP	sterol biosynthetic process	0.148438	0.00266612		6	GO:0052723	MF	inositol hexakisphosphate 1-kinase activity	0.857143	0.000936634		18	GO:0016878	MF	acid-thiol ligase activity	0.243243	0.00361135
	303	GO:0019438	BP	aromatic compound biosynthetic process	0.0734367	0.00269462		6	GO:0052724	MF	inositol hexakisphosphate 3-kinase activity	0.857143	0.000936634		28	GO:0016628	MF	oxidoreductase activity, acting on the CH-CH group of donors, NAD or NADP as acceptor	0.202899	0.0036405
	13	GO:0019187	MF	beta-1,4-mannosyltransferase activity	0.185714	0.00278129		6	GO:0000832	MF	inositol hexakisphosphate 5-kinase activity	0.857143	0.000936634		17	GO:1902936	MF	phosphatidylinositol bisphosphate binding	0.25	0.00371977
	13	GO:0051753	MF	mannan synthase activity	0.185714	0.00278129		6	GO:0033857	MF	diphosphoinositol-pentakisphosphate kinase activity	0.857143	0.000936634		56	GO:0009734	BP	auxin-activated signaling pathway	0.162319	0.00373293
	15	GO:0004864	MF	protein phosphatase inhibitor activity	0.168539	0.00292042		6	GO:0000827	MF	inositol-1,3,4,5,6-pentakisphosphate kinase activity	0.857143	0.000936634		6	GO:0005355	MF	glucose transmembrane transporter activity	0.545455	0.00383879
	9	GO:0009423	BP	chorismate biosynthetic process	0.243243	0.00308267		6	GO:0000828	MF	inositol hexakisphosphate kinase activity	0.857143	0.000936634		6	GO:0015149	MF	hexose transmembrane transporter activity	0.545455	0.00383879
	9	GO:0000254	MF	C-4 methylsterol oxidase activity	0.243243	0.00308267		6	GO:0000829	MF	inositol heptakisphosphate kinase activity	0.857143	0.000936634		6	GO:1990841	MF	promoter-specific chromatin binding	0.545455	0.00383879
	10	GO:0042278	BP	purine nucleoside metabolic process	0.222222	0.00314808		6	GO:0102092	MF	5-diphosphoinositol pentakisphosphate 3-kinase activity	0.857143	0.000936634		21	GO:0009723	BP	response to ethylene	0.228261	0.00389251
	13	GO:0032103	BP	positive regulation of response to external stimulus	0.183099	0.0031791		20	GO:0140323	MF	solute:anion antiporter activity	0.363636	0.000936634		821	GO:0031323	BP	regulation of cellular metabolic process	0.111594	0.00394889
	7	GO:0047769	MF	arogenate dehydratase activity	0.304348	0.00335094		52	GO:0016866	MF	intramolecular transferase activity	0.254902	0.000936634		7	GO:0033120	BP	positive regulation of RNA splicing	0.466667	0.00396371
	8	GO:0016639	MF	oxidoreductase activity, acting on the CH-NH2 group of donors, NAD or NADP as acceptor	0.266667	0.00339501		8	GO:0004420	MF	hydroxymethylglutaryl-CoA reductase (NADPH) activity	0.666667	0.000936634		7	GO:0050685	BP	positive regulation of mRNA processing	0.466667	0.00396371
	81	GO:0070161	CC	anchoring junction	0.0898004	0.00352836		8	GO:0004473	MF	malate dehydrogenase (decarboxylating) (NADP+) activity	0.666667	0.000936634		7	GO:0048026	BP	positive regulation of mRNA splicing, via spliceosome	0.466667	0.00396371
	81	GO:0009506	CC	plasmodesma	0.0898004	0.00352836		41	GO:0016877	MF	ligase activity, forming carbon-sulfur bonds	0.275168	0.000936634		7	GO:0008157	MF	protein phosphatase 1 binding	0.466667	0.00396371
	81	GO:0005911	CC	cell-cell junction	0.0898004	0.00352836		13	GO:0046655	BP	folic acid metabolic process	0.464286	0.000963673		11	GO:0071941	BP	nitrogen cycle metabolic process	0.323529	0.0039808
	6	GO:0019740	BP	nitrogen utilization	0.352941	0.00370987		13	GO:0016106	BP	sesquiterpenoid biosynthetic process	0.464286	0.000963673		83	GO:0033692	BP	cellular polysaccharide biosynthetic process	0.147163	0.0039808
	6	GO:0031012	CC	extracellular matrix	0.352941	0.00370987		18	GO:0071028	BP	nuclear mRNA surveillance	0.382979	0.000969627		9	GO:0072530	BP	purine-containing compound transmembrane transport	0.375	0.00400289
	81	GO:0030054	CC	cell junction	0.089404	0.00370987		23	GO:0009082	BP	branched-chain amino acid biosynthetic process	0.348485	0.000970227		9	GO:0042436	BP	indole-containing compound catabolic process	0.375	0.00400289
	10	GO:0080167	BP	response to karrikin	0.217391	0.00372562		10	GO:0006542	BP	glutamine biosynthetic process	0.555556	0.000990091		9	GO:0006569	BP	tryptophan catabolic process	0.375	0.00400289
	10	GO:0072348	BP	sulfur compound transport	0.217391	0.00372562		10	GO:0015866	BP	ADP transport	0.555556	0.000990091		9	GO:0045283	CC	fumarate reductase complex	0.375	0.00400289
	10	GO:0009095	BP	aromatic amino acid family biosynthetic process, prephenate pathway	0.217391	0.00372562		10	GO:0004356	MF	glutamate-ammonia ligase activity	0.555556	0.000990091		9	GO:0005749	CC	mitochondrial respiratory chain complex II, succinate dehydrogenase complex (ubiquinone)	0.375	0.00400289
	9	GO:0004022	MF	alcohol dehydrogenase (NAD+) activity	0.236842	0.00372562		10	GO:0016211	MF	ammonia ligase activity	0.555556	0.000990091		9	GO:0045257	CC	succinate dehydrogenase complex (ubiquinone)	0.375	0.00400289
	9	GO:0034594	MF	phosphatidylinositol trisphosphate phosphatase activity	0.236842	0.00372562		5	GO:0062034	BP	L-pipecolic acid biosynthetic process	1	0.00100913		10	GO:0006538	BP	glutamate catabolic process	0.344828	0.00410342
	9	GO:0018455	MF	alcohol dehydrogenase [NAD(P)+] activity	0.236842	0.00372562		5	GO:0015669	BP	gas transport	1	0.00100913		10	GO:0042044	BP	fluid transport	0.344828	0.00410342
	28	GO:0031667	BP	response to nutrient levels	0.123894	0.00375875		5	GO:0015671	BP	oxygen transport	1	0.00100913		10	GO:0006833	BP	water transport	0.344828	0.00410342
	143	GO:0016747	MF	acyltransferase activity, transferring groups other than amino-acyl groups	0.0803822	0.00386179		5	GO:0031405	MF	lipoic acid binding	1	0.00100913		44	GO:0002239	BP	response to oomycetes	0.171875	0.00424991
	22	GO:0009069	BP	serine family amino acid metabolic process	0.134969	0.00394773		9	GO:0033120	BP	positive regulation of RNA splicing	0.6	0.00100995		12	GO:0016744	MF	transketolase or transaldolase activity	0.3	0.00463988
	15	GO:0019212	MF	phosphatase inhibitor activity	0.163043	0.00405569		9	GO:0050685	BP	positive regulation of mRNA processing	0.6	0.00100995		27	GO:0062197	BP	cellular response to chemical stress	0.203008	0.00472129
	31	GO:0030258	BP	lipid modification	0.117424	0.00406313		9	GO:0019264	BP	glycine biosynthetic process from serine	0.6	0.00100995		62	GO:0010817	BP	regulation of hormone levels	0.156962	0.00472129
	12	GO:0002833	BP	positive regulation of response to biotic stimulus	0.1875	0.0041557		9	GO:0048026	BP	positive regulation of mRNA splicing, via spliceosome	0.6	0.00100995		32	GO:0010243	BP	response to organonitrogen compound	0.191617	0.00483356
	8	GO:1902223	BP	erythrose 4-phosphate/phosphoenolpyruvate family amino acid biosynthetic process	0.258065	0.00420104		9	GO:0010275	BP	NAD(P)H dehydrogenase complex assembly	0.6	0.00100995		67	GO:0004722	MF	protein serine/threonine phosphatase activity	0.153318	0.00500205
	8	GO:0009094	BP	L-phenylalanine biosynthetic process	0.258065	0.00420104		9	GO:0004372	MF	glycine hydroxymethyltransferase activity	0.6	0.00100995		13	GO:0009095	BP	aromatic amino acid family biosynthetic process, prephenate pathway	0.282609	0.00505145
	7	GO:0042436	BP	indole-containing compound catabolic process	0.291667	0.00431282		82	GO:0009408	BP	response to heat	0.226519	0.00106308		8	GO:0070417	BP	cellular response to cold	0.4	0.0050978
	7	GO:0006529	BP	asparagine biosynthetic process	0.291667	0.00431282		23	GO:0016073	BP	snRNA metabolic process	0.343284	0.00106378		11	GO:0030125	CC	clathrin vesicle coat	0.314286	0.00510853
	7	GO:0006569	BP	tryptophan catabolic process	0.291667	0.00431282		63	GO:0004222	MF	metalloendopeptidase activity	0.240458	0.00106499		11	GO:0030118	CC	clathrin coat	0.314286	0.00510853
	7	GO:0004066	MF	asparagine synthase (glutamine-hydrolyzing) activity	0.291667	0.00431282		41	GO:0008375	MF	acetylglucosaminyltransferase activity	0.271523	0.00106531		32	GO:0042446	BP	hormone biosynthetic process	0.189349	0.00517069
	10	GO:0010215	BP	cellulose microfibril organization	0.212766	0.00436061		193	GO:0044264	BP	cellular polysaccharide metabolic process	0.193581	0.00107324		100	GO:0038023	MF	signaling receptor activity	0.140647	0.00522816
	4	GO:0016629	MF	12-oxophytodienoate reductase activity	0.571429	0.00436061		25	GO:0090693	BP	plant organ senescence	0.324675	0.00108832		16	GO:0030136	CC	clathrin-coated vesicle	0.25	0.00523621
	4	GO:0015121	MF	phosphoenolpyruvate:phosphate antiporter activity	0.571429	0.00436061		14	GO:0034475	BP	U4 snRNA 3'-end processing	0.4375	0.00108832		15	GO:0009800	BP	cinnamic acid biosynthetic process	0.258621	0.00527712
	4	GO:0089721	MF	phosphoenolpyruvate transmembrane transporter activity	0.571429	0.00436061		14	GO:0016115	BP	terpenoid catabolic process	0.4375	0.00108832		15	GO:0048582	BP	positive regulation of post-embryonic development	0.258621	0.00527712
	4	GO:0042879	MF	aldonate transmembrane transporter activity	0.571429	0.00436061		14	GO:0015217	MF	ADP transmembrane transporter activity	0.4375	0.00108832		15	GO:0009803	BP	cinnamic acid metabolic process	0.258621	0.00527712
	4	GO:0015355	MF	secondary active monocarboxylate transmembrane transporter activity	0.571429	0.00436061		27	GO:0006730	BP	one-carbon metabolic process	0.317647	0.00110018		5	GO:0046464	BP	acylglycerol catabolic process	0.625	0.00527712
	9	GO:0055070	BP	copper ion homeostasis	0.230769	0.00445233		147	GO:0050660	MF	flavin adenine dinucleotide binding	0.201923	0.00111431		5	GO:0046461	BP	neutral lipid catabolic process	0.625	0.00527712
	11	GO:0010268	BP	brassinosteroid homeostasis	0.196429	0.00465643		101	GO:0098771	BP	inorganic ion homeostasis	0.215812	0.00114325		5	GO:0009962	BP	regulation of flavonoid biosynthetic process	0.625	0.00527712
	31	GO:0042445	BP	hormone metabolic process	0.115672	0.00469095		176	GO:0009259	BP	ribonucleotide metabolic process	0.19621	0.00116449		5	GO:0019433	BP	triglyceride catabolic process	0.625	0.00527712
	5	GO:0004640	MF	phosphoribosylanthranilate isomerase activity	0.416667	0.00469095		20	GO:0019213	MF	deacetylase activity	0.357143	0.00117717		5	GO:0006007	BP	glucose catabolic process	0.625	0.00527712
	5	GO:0008863	MF	formate dehydrogenase (NAD+) activity	0.416667	0.00469095		30	GO:0009081	BP	branched-chain amino acid metabolic process	0.30303	0.00118671		5	GO:0001561	BP	fatty acid alpha-oxidation	0.625	0.00527712
	5	GO:0052593	MF	tryptamine:oxygen oxidoreductase (deaminating) activity	0.416667	0.00469095		28	GO:0006563	BP	L-serine metabolic process	0.307692	0.00124279		10	GO:0005351	MF	carbohydrate:proton symporter activity	0.333333	0.00536712
	5	GO:0052596	MF	phenethylamine:oxygen oxidoreductase (deaminating) activity	0.416667	0.00469095		18	GO:0071027	BP	nuclear RNA surveillance	0.375	0.00126177		10	GO:0016597	MF	amino acid binding	0.333333	0.00536712
	5	GO:0052595	MF	aliphatic amine oxidase activity	0.416667	0.00469095		17	GO:0000176	CC	nuclear exosome (RNase complex)	0.386364	0.0012668		10	GO:0016639	MF	oxidoreductase activity, acting on the CH-NH2 group of donors, NAD or NADP as acceptor	0.333333	0.00536712
	5	GO:0052594	MF	aminoacetone:oxygen oxidoreductase(deaminating) activity	0.416667	0.00469095		17	GO:0022839	MF	ion gated channel activity	0.386364	0.0012668		10	GO:0005402	MF	carbohydrate:cation symporter activity	0.333333	0.00536712
	151	GO:0016746	MF	acyltransferase activity	0.0794737	0.00469095		17	GO:0005227	MF	calcium activated cation channel activity	0.386364	0.0012668		9	GO:0045281	CC	succinate dehydrogenase complex	0.36	0.00540046
	30	GO:0042910	MF	xenobiotic transmembrane transporter activity	0.11811	0.00488644		139	GO:0016765	MF	transferase activity, transferring alkyl or aryl (other than methyl) groups	0.203216	0.00128257		9	GO:0004611	MF	phosphoenolpyruvate carboxykinase activity	0.36	0.00540046
	64	GO:0034637	BP	cellular carbohydrate biosynthetic process	0.0938416	0.00496695		64	GO:1901698	BP	response to nitrogen compound	0.237918	0.00128579		9	GO:0016174	MF	NAD(P)H oxidase H2O2-forming activity	0.36	0.00540046
	6	GO:0061459	MF	L-arginine transmembrane transporter activity	0.333333	0.00496695		33	GO:0046496	BP	nicotinamide nucleotide metabolic process	0.289474	0.00129666		9	GO:0106290	MF	trans-cinnamate-CoA ligase activity	0.36	0.00540046
	6	GO:0015185	MF	gamma-aminobutyric acid transmembrane transporter activity	0.333333	0.00496695		62	GO:0006470	BP	protein dephosphorylation	0.24031	0.00129666		89	GO:0000271	BP	polysaccharide biosynthetic process	0.143548	0.00544378
	10	GO:0072523	BP	purine-containing compound catabolic process	0.208333	0.00506165		42	GO:0019898	CC	extrinsic component of membrane	0.269231	0.00129666		43	GO:0002229	BP	defense response to oomycetes	0.170635	0.00546276
	8	GO:0016115	BP	terpenoid catabolic process	0.25	0.00508709		81	GO:0044272	BP	sulfur compound biosynthetic process	0.225627	0.00129855		18	GO:0090693	BP	plant organ senescence	0.233766	0.00551308
	8	GO:0004629	MF	phospholipase C activity	0.25	0.00508709		86	GO:0009250	BP	glucan biosynthetic process	0.222222	0.00130101		4	GO:0015669	BP	gas transport	0.8	0.00551308
	24	GO:0016620	MF	oxidoreductase activity, acting on the aldehyde or oxo group of donors, NAD or NADP as acceptor	0.128342	0.00523938		38	GO:0016628	MF	oxidoreductase activity, acting on the CH-CH group of donors, NAD or NADP as acceptor	0.275362	0.00130962		4	GO:0015671	BP	oxygen transport	0.8	0.00551308
	15	GO:0015925	MF	galactosidase activity	0.157895	0.00545182		13	GO:0006538	BP	glutamate catabolic process	0.448276	0.00138373		4	GO:0010777	BP	meiotic mismatch repair involved in reciprocal meiotic recombination	0.8	0.00551308
	30	GO:0031406	MF	carboxylic acid binding	0.115385	0.00599343		13	GO:0042044	BP	fluid transport	0.448276	0.00138373		4	GO:0043073	CC	germ cell nucleus	0.8	0.00551308
	15	GO:0034219	BP	carbohydrate transmembrane transport	0.15625	0.00607785		13	GO:0006833	BP	water transport	0.448276	0.00138373		4	GO:0003852	MF	2-isopropylmalate synthase activity	0.8	0.00551308
	29	GO:0004620	MF	phospholipase activity	0.118852	0.00614421		11	GO:1901679	BP	nucleotide transmembrane transport	0.5	0.0013967		45	GO:0042445	BP	hormone metabolic process	0.16791	0.0055942
	34	GO:0008422	MF	beta-glucosidase activity	0.110749	0.00654922		11	GO:0045240	CC	dihydrolipoyl dehydrogenase complex	0.5	0.0013967		29	GO:0016877	MF	ligase activity, forming carbon-sulfur bonds	0.194631	0.0057678
	29	GO:0016903	MF	oxidoreductase activity, acting on the aldehyde or oxo group of donors	0.117409	0.00657819		44	GO:0031976	CC	plastid thylakoid	0.263473	0.00141373		17	GO:0015605	MF	organophosphate ester transmembrane transporter activity	0.239437	0.00577971
	14	GO:0043650	BP	dicarboxylic acid biosynthetic process	0.16092	0.00668234		44	GO:0009534	CC	chloroplast thylakoid	0.263473	0.00141373		7	GO:0009625	BP	response to insect	0.4375	0.00586499
	12	GO:0031349	BP	positive regulation of defense response	0.176471	0.00685172		50	GO:0009699	BP	phenylpropanoid biosynthetic process	0.253807	0.00145823		7	GO:0008615	BP	pyridoxine biosynthetic process	0.4375	0.00586499
	10	GO:1901568	BP	fatty acid derivative metabolic process	0.2	0.00687574		24	GO:0055074	BP	calcium ion homeostasis	0.324324	0.00145823		7	GO:0009098	BP	leucine biosynthetic process	0.4375	0.00586499
	5	GO:0051938	BP	L-glutamate import	0.384615	0.00690796		24	GO:0010150	BP	leaf senescence	0.324324	0.00145823		7	GO:0005310	MF	dicarboxylic acid transmembrane transporter activity	0.4375	0.00586499
	5	GO:0015800	BP	acidic amino acid transport	0.384615	0.00690796		24	GO:0006874	BP	cellular calcium ion homeostasis	0.324324	0.00145823		7	GO:0015556	MF	C4-dicarboxylate transmembrane transporter activity	0.4375	0.00586499
	5	GO:0008131	MF	primary amine oxidase activity	0.384615	0.00690796		50	GO:0005759	CC	mitochondrial matrix	0.253807	0.00145823		13	GO:0006535	BP	cysteine biosynthetic process from serine	0.276596	0.00595081
	72	GO:0060089	MF	molecular transducer activity	0.09	0.0074178		20	GO:0006525	BP	arginine metabolic process	0.350877	0.00148743		13	GO:0050664	MF	oxidoreductase activity, acting on NAD(P)H, oxygen as acceptor	0.276596	0.00595081
	8	GO:0046128	BP	purine ribonucleoside metabolic process	0.235294	0.00756504		166	GO:0097708	CC	intracellular vesicle	0.19645	0.00151868		14	GO:0015215	MF	nucleotide transmembrane transporter activity	0.264151	0.00612316
	4	GO:0015315	MF	organophosphate:inorganic phosphate antiporter activity	0.5	0.00772361		29	GO:0070588	BP	calcium ion transmembrane transport	0.302083	0.00160974		66	GO:0006749	BP	glutathione metabolic process	0.151724	0.00620379
	111	GO:0042578	MF	phosphoric ester hydrolase activity	0.0822222	0.00809733		15	GO:0010114	BP	response to red light	0.405405	0.00163631		6	GO:1900908	BP	regulation of olefin metabolic process	0.5	0.00620379
	40	GO:0009250	BP	glucan biosynthetic process	0.103359	0.00810515		10	GO:0042822	BP	pyridoxal phosphate metabolic process	0.526316	0.00163631		6	GO:0010364	BP	regulation of ethylene biosynthetic process	0.5	0.00620379
	14	GO:0051156	BP	glucose 6-phosphate metabolic process	0.157303	0.00824608		10	GO:0042823	BP	pyridoxal phosphate biosynthetic process	0.526316	0.00163631		6	GO:0031335	BP	regulation of sulfur amino acid metabolic process	0.5	0.00620379
	3	GO:0019676	BP	ammonia assimilation cycle	0.75	0.00842641		39	GO:0042026	BP	protein refolding	0.270833	0.00172723		6	GO:1900911	BP	regulation of olefin biosynthetic process	0.5	0.00620379
	3	GO:0010446	BP	response to alkaline pH	0.75	0.00842641		12	GO:0006545	BP	glycine biosynthetic process	0.461538	0.00176076		6	GO:0004420	MF	hydroxymethylglutaryl-CoA reductase (NADPH) activity	0.5	0.00620379
	3	GO:0050224	MF	prunasin beta-glucosidase activity	0.75	0.00842641		169	GO:0019439	BP	aromatic compound catabolic process	0.195602	0.0017816		6	GO:0004473	MF	malate dehydrogenase (decarboxylating) (NADP+) activity	0.5	0.00620379
	3	GO:0045181	MF	glutamate synthase activity, NAD(P)H as acceptor	0.75	0.00842641		9	GO:0006426	BP	glycyl-tRNA aminoacylation	0.5625	0.00182143		6	GO:0046857	MF	oxidoreductase activity, acting on other nitrogenous compounds as donors, with NAD or NADP as acceptor	0.5	0.00620379
	3	GO:0052684	MF	L-serine hydro-lyase (adding indole, L-tryptophan-forming) activity	0.75	0.00842641		9	GO:1900426	BP	positive regulation of defense response to bacterium	0.5625	0.00182143		6	GO:0070905	MF	serine binding	0.5	0.00620379
	3	GO:0018580	MF	nitronate monooxygenase activity	0.75	0.00842641		9	GO:0005310	MF	dicarboxylic acid transmembrane transporter activity	0.5625	0.00182143		46	GO:0044550	BP	secondary metabolite biosynthetic process	0.166667	0.00640269
	3	GO:0016040	MF	glutamate synthase (NADH) activity	0.75	0.00842641		9	GO:0004020	MF	adenylylsulfate kinase activity	0.5625	0.00182143		55	GO:0070887	BP	cellular response to chemical stimulus	0.15942	0.00657076
	3	GO:0047668	MF	amygdalin beta-glucosidase activity	0.75	0.00842641		9	GO:0004820	MF	glycine-tRNA ligase activity	0.5625	0.00182143		17	GO:0007131	BP	reciprocal meiotic recombination	0.236111	0.00665121
	7	GO:0035336	BP	long-chain fatty-acyl-CoA metabolic process	0.259259	0.00853226		9	GO:0015556	MF	C4-dicarboxylate transmembrane transporter activity	0.5625	0.00182143		17	GO:0140527	BP	reciprocal homologous recombination	0.236111	0.00665121
	12	GO:0016861	MF	intramolecular oxidoreductase activity, interconverting aldoses and ketoses	0.171429	0.00863514		8	GO:0032366	BP	intracellular sterol transport	0.615385	0.00185087		10	GO:0008215	BP	spermine metabolic process	0.322581	0.00678618
	6	GO:0006825	BP	copper ion transport	0.3	0.00867547		8	GO:0015918	BP	sterol transport	0.615385	0.00185087		10	GO:0006551	BP	leucine metabolic process	0.322581	0.00678618
	6	GO:0006152	BP	purine nucleoside catabolic process	0.3	0.00867547		8	GO:0010030	BP	positive regulation of seed germination	0.615385	0.00185087		10	GO:0046184	BP	aldehyde biosynthetic process	0.322581	0.00678618
	58	GO:0000271	BP	polysaccharide biosynthetic process	0.0935484	0.00867547		25	GO:0006595	BP	polyamine metabolic process	0.320513	0.00190309		8	GO:0051026	BP	chiasma assembly	0.380952	0.00685708
	145	GO:0006351	BP	DNA-templated transcription	0.0786761	0.00886525		26	GO:0032511	BP	late endosome to vacuole transport via multivesicular body sorting pathway	0.309524	0.00195199		8	GO:0016661	MF	oxidoreductase activity, acting on other nitrogenous compounds as donors	0.380952	0.00685708
	17	GO:0009070	BP	serine family amino acid biosynthetic process	0.140496	0.0088992		13	GO:1901658	BP	glycosyl compound catabolic process	0.433333	0.00201332		55	GO:0071949	MF	FAD binding	0.158046	0.00692992
	145	GO:0097659	BP	nucleic acid-templated transcription	0.0785908	0.00891252		126	GO:0000271	BP	polysaccharide biosynthetic process	0.203226	0.00217873		16	GO:0009082	BP	branched-chain amino acid biosynthetic process	0.242424	0.00693838
	5	GO:0016855	MF	racemase and epimerase activity, acting on amino acids and derivatives	0.357143	0.00970293		172	GO:0031982	CC	vesicle	0.193694	0.00217873		20	GO:0140612	MF	DNA damage sensor activity	0.21978	0.00698142
	95	GO:0016791	MF	phosphatase activity	0.0841453	0.00988641		14	GO:0016274	MF	protein-arginine N-methyltransferase activity	0.411765	0.00217873		20	GO:0140664	MF	ATP-dependent DNA damage sensor activity	0.21978	0.00698142
	11	GO:0004565	MF	beta-galactosidase activity	0.177419	0.0102195		14	GO:0016273	MF	arginine N-methyltransferase activity	0.411765	0.00217873		1581	GO:0035639	MF	purine ribonucleoside triphosphate binding	0.107121	0.00698142
	738	GO:0050794	BP	regulation of cellular process	0.0666968	0.0108072		173	GO:1901361	BP	organic cyclic compound catabolic process	0.193729	0.00223181		29	GO:0006081	BP	cellular aldehyde metabolic process	0.189542	0.00712948
	13	GO:0043666	BP	regulation of phosphoprotein phosphatase activity	0.156627	0.0124185		15	GO:0043144	BP	sno(s)RNA processing	0.394737	0.00225348		13	GO:0005546	MF	phosphatidylinositol-4,5-bisphosphate binding	0.270833	0.00714817
	4	GO:0010336	BP	gibberellic acid homeostasis	0.444444	0.0124185		15	GO:0016074	BP	sno(s)RNA metabolic process	0.394737	0.00225348		166	GO:0015399	MF	primary active transmembrane transporter activity	0.128483	0.00722278
	4	GO:0046130	BP	purine ribonucleoside catabolic process	0.444444	0.0124185		140	GO:0031226	CC	intrinsic component of plasma membrane	0.19943	0.00228765		33	GO:0009067	BP	aspartate family amino acid biosynthetic process	0.183333	0.00723708
	4	GO:0002213	BP	defense response to insect	0.444444	0.0124185		45	GO:0015833	BP	peptide transport	0.254237	0.00230416		96	GO:0016765	MF	transferase activity, transferring alkyl or aryl (other than methyl) groups	0.140351	0.00746568
	4	GO:0003999	MF	adenine phosphoribosyltransferase activity	0.444444	0.0124185		45	GO:0006857	BP	oligopeptide transport	0.254237	0.00230416		192	GO:0022414	BP	reproductive process	0.125902	0.00747686
	4	GO:0019825	MF	oxygen binding	0.444444	0.0124185		70	GO:0015931	BP	nucleobase-containing compound transport	0.228758	0.00231939		26	GO:0019200	MF	carbohydrate kinase activity	0.19697	0.00747686
	4	GO:0004352	MF	glutamate dehydrogenase (NAD+) activity	0.444444	0.0124185		33	GO:0019362	BP	pyridine nucleotide metabolic process	0.282051	0.0024579		234	GO:0016746	MF	acyltransferase activity	0.123158	0.00747686
	4	GO:0015930	MF	glutamate synthase activity	0.444444	0.0124185		12	GO:0009071	BP	serine family amino acid catabolic process	0.444444	0.00262276		17	GO:0035825	BP	homologous recombination	0.232877	0.00765122
	4	GO:0005344	MF	oxygen carrier activity	0.444444	0.0124185		12	GO:0004373	MF	glycogen (starch) synthase activity	0.444444	0.00262276		17	GO:0006012	BP	galactose metabolic process	0.232877	0.00765122
	8	GO:0009119	BP	ribonucleoside metabolic process	0.216216	0.0128257		61	GO:0006767	BP	water-soluble vitamin metabolic process	0.234615	0.00262406		11	GO:0009119	BP	ribonucleoside metabolic process	0.297297	0.0077496
	15	GO:0035304	BP	regulation of protein dephosphorylation	0.144231	0.0128393		31	GO:0006487	BP	protein N-linked glycosylation	0.284404	0.00265306		805	GO:0010468	BP	regulation of gene expression	0.110897	0.0077496
	7	GO:0071267	BP	L-methionine salvage	0.241379	0.0128393		10	GO:1902074	BP	response to salt	0.5	0.00268546		11	GO:0000254	MF	C-4 methylsterol oxidase activity	0.297297	0.0077496
	7	GO:0006538	BP	glutamate catabolic process	0.241379	0.0128393		10	GO:0006152	BP	purine nucleoside catabolic process	0.5	0.00268546		35	GO:1990542	BP	mitochondrial transmembrane transport	0.178571	0.00785642
	7	GO:0019509	BP	L-methionine salvage from methylthioadenosine	0.241379	0.0128393		6	GO:0001561	BP	fatty acid alpha-oxidation	0.75	0.00273318		41	GO:0004675	MF	transmembrane receptor protein serine/threonine kinase activity	0.170833	0.00802795
	7	GO:0043102	BP	amino acid salvage	0.241379	0.0128393		48	GO:0042886	BP	amide transport	0.248705	0.00273987		37	GO:0015932	MF	nucleobase-containing compound transmembrane transporter activity	0.175355	0.00810393
	24	GO:0016168	MF	chlorophyll binding	0.119403	0.0136166		18	GO:0016868	MF	intramolecular transferase activity, phosphotransferases	0.352941	0.00276333		15	GO:0016129	BP	phytosteroid biosynthetic process	0.245902	0.0083902
	9	GO:0006144	BP	purine nucleobase metabolic process	0.195652	0.0137111		27	GO:0042558	BP	pteridine-containing compound metabolic process	0.303371	0.0028287		7	GO:0019740	BP	nitrogen utilization	0.411765	0.00850279
	29	GO:0045491	BP	xylan metabolic process	0.111111	0.0140031		27	GO:0051156	BP	glucose 6-phosphate metabolic process	0.303371	0.0028287		13	GO:0010029	BP	regulation of seed germination	0.265306	0.00855735
	64	GO:0044085	BP	cellular component biogenesis	0.0891365	0.0146873		13	GO:0008215	BP	spermine metabolic process	0.419355	0.00287808		13	GO:0048268	BP	clathrin coat assembly	0.265306	0.00855735
	21	GO:0042446	BP	hormone biosynthetic process	0.12426	0.0151457		111	GO:0016830	MF	carbon-carbon lyase activity	0.206704	0.00293187		13	GO:0008300	BP	isoprenoid catabolic process	0.265306	0.00855735
	8	GO:0043649	BP	dicarboxylic acid catabolic process	0.210526	0.0151701		14	GO:0010044	BP	response to aluminum ion	0.4	0.0030203		13	GO:1900140	BP	regulation of seedling development	0.265306	0.00855735
	26	GO:0018298	BP	obsolete protein-chromophore linkage	0.116071	0.0151701		14	GO:0046500	BP	S-adenosylmethionine metabolic process	0.4	0.0030203		14	GO:0140323	MF	solute:anion antiporter activity	0.254545	0.00855735
	7	GO:0035337	BP	fatty-acyl-CoA metabolic process	0.233333	0.0156365		15	GO:0006544	BP	glycine metabolic process	0.384615	0.00305471		20	GO:0006555	BP	methionine metabolic process	0.215054	0.00856758
	10	GO:0004089	MF	carbonate dehydratase activity	0.178571	0.0156365		9	GO:0008177	MF	succinate dehydrogenase (ubiquinone) activity	0.529412	0.00316904		9	GO:0000245	BP	spliceosomal complex assembly	0.333333	0.0092305
	7	GO:0009044	MF	xylan 1,4-beta-xylosidase activity	0.233333	0.0156365		9	GO:0004823	MF	leucine-tRNA ligase activity	0.529412	0.00316904		9	GO:0009071	BP	serine family amino acid catabolic process	0.333333	0.0092305
	7	GO:0033897	MF	ribonuclease T2 activity	0.233333	0.0156365		62	GO:0042445	BP	hormone metabolic process	0.231343	0.00324752		9	GO:0015189	MF	L-lysine transmembrane transporter activity	0.333333	0.0092305
	17	GO:0015171	MF	amino acid transmembrane transporter activity	0.137097	0.0157957		91	GO:0006869	BP	lipid transport	0.213615	0.00325092		9	GO:0015174	MF	basic amino acid transmembrane transporter activity	0.333333	0.0092305
	9	GO:0042285	MF	xylosyltransferase activity	0.191489	0.0157957		22	GO:0016841	MF	ammonia-lyase activity	0.318841	0.00333099		8	GO:0080162	BP	endoplasmic reticulum to cytosol auxin transport	0.363636	0.00930935
	9	GO:0102965	MF	alcohol-forming fatty acyl-CoA reductase activity	0.191489	0.0157957		11	GO:0009789	BP	positive regulation of abscisic acid-activated signaling pathway	0.458333	0.00335144		8	GO:0008614	BP	pyridoxine metabolic process	0.363636	0.00930935
	9	GO:0080019	MF	fatty-acyl-CoA reductase (alcohol-forming) activity	0.191489	0.0157957		11	GO:0072530	BP	purine-containing compound transmembrane transport	0.458333	0.00335144		48	GO:0010038	BP	response to metal ion	0.162162	0.00930935
	60	GO:0046873	MF	metal ion transmembrane transporter activity	0.0903614	0.0161903		27	GO:0140612	MF	DNA damage sensor activity	0.296703	0.00337189		25	GO:1901616	BP	organic hydroxy compound catabolic process	0.19685	0.00930935
	35	GO:0016831	MF	carboxy-lyase activity	0.10355	0.0162357		27	GO:0140664	MF	ATP-dependent DNA damage sensor activity	0.296703	0.00337189		11	GO:0019359	BP	nicotinamide nucleotide biosynthetic process	0.289474	0.00930935
	13	GO:0008061	MF	chitin binding	0.151163	0.0165772		43	GO:0046686	BP	response to cadmium ion	0.254438	0.00347407		19	GO:0043650	BP	dicarboxylic acid biosynthetic process	0.218391	0.00930935
	15	GO:0000030	MF	mannosyltransferase activity	0.140187	0.0166439		7	GO:0071446	BP	cellular response to salicylic acid stimulus	0.636364	0.00347407		134	GO:0003006	BP	developmental process involved in reproduction	0.131501	0.00930935
	18	GO:0009267	BP	cellular response to starvation	0.129496	0.0173231		7	GO:0005350	MF	pyrimidine nucleobase transmembrane transporter activity	0.636364	0.00347407		32	GO:0046165	BP	alcohol biosynthetic process	0.180791	0.00930935
	6	GO:0072488	BP	ammonium transmembrane transport	0.26087	0.0179006		7	GO:0015210	MF	uracil transmembrane transporter activity	0.636364	0.00347407		13	GO:0016132	BP	brassinosteroid biosynthetic process	0.26	0.00930935
	6	GO:0009164	BP	nucleoside catabolic process	0.26087	0.0179006		8	GO:0006522	BP	alanine metabolic process	0.571429	0.00348771		13	GO:0120178	BP	steroid hormone biosynthetic process	0.26	0.00930935
	6	GO:0034656	BP	nucleobase-containing small molecule catabolic process	0.26087	0.0179006		8	GO:0009078	BP	pyruvate family amino acid metabolic process	0.571429	0.00348771		120	GO:0048583	BP	regulation of response to stimulus	0.133333	0.00930935
	6	GO:0008519	MF	ammonium transmembrane transporter activity	0.26087	0.0179006		18	GO:0009640	BP	photomorphogenesis	0.346154	0.00352362		38	GO:0009832	BP	plant-type cell wall biogenesis	0.171171	0.00930935
	5	GO:0010310	BP	regulation of hydrogen peroxide metabolic process	0.3125	0.0179218		163	GO:0031410	CC	cytoplasmic vesicle	0.193587	0.00353031		3	GO:0006593	BP	ornithine catabolic process	1	0.00930935
	5	GO:0005310	MF	dicarboxylic acid transmembrane transporter activity	0.3125	0.0179218		39	GO:0006099	BP	tricarboxylic acid cycle	0.26	0.00364397		3	GO:0050000	BP	chromosome localization	1	0.00930935
	5	GO:0004020	MF	adenylylsulfate kinase activity	0.3125	0.0179218		17	GO:0072523	BP	purine-containing compound catabolic process	0.354167	0.0037569		3	GO:0017014	BP	protein nitrosylation	1	0.00930935
	5	GO:0004042	MF	acetyl-CoA:L-glutamate N-acetyltransferase activity	0.3125	0.0179218		12	GO:0032365	BP	intracellular lipid transport	0.428571	0.00376919		3	GO:2000683	BP	regulation of cellular response to X-ray	1	0.00930935
	5	GO:0015556	MF	C4-dicarboxylate transmembrane transporter activity	0.3125	0.0179218		32	GO:0071985	BP	multivesicular body sorting pathway	0.275862	0.00390924		3	GO:2000685	BP	positive regulation of cellular response to X-ray	1	0.00930935
	3	GO:0120256	BP	olefinic compound catabolic process	0.6	0.0181796		26	GO:0071478	BP	cellular response to radiation	0.302326	0.00390924		3	GO:0050665	BP	hydrogen peroxide biosynthetic process	1	0.00930935
	3	GO:0042178	BP	xenobiotic catabolic process	0.6	0.0181796		16	GO:0004032	MF	alditol:NADP+ 1-oxidoreductase activity	0.363636	0.00392037		3	GO:0034486	BP	vacuolar transmembrane transport	1	0.00930935
	3	GO:0016107	BP	sesquiterpenoid catabolic process	0.6	0.0181796		16	GO:0008106	MF	alcohol dehydrogenase (NADP+) activity	0.363636	0.00392037		3	GO:1904975	BP	response to bleomycin	1	0.00930935
	3	GO:0010124	BP	phenylacetate catabolic process	0.6	0.0181796		68	GO:0044183	MF	protein folding chaperone	0.224422	0.00394584		3	GO:0080141	BP	regulation of jasmonic acid biosynthetic process	1	0.00930935
	3	GO:0015669	BP	gas transport	0.6	0.0181796		15	GO:0016716	MF	oxidoreductase activity, acting on paired donors, with incorporation or reduction of molecular oxygen, another compound as one donor, and incorporation of one atom of oxygen	0.375	0.00403759		3	GO:0080140	BP	regulation of jasmonic acid metabolic process	1	0.00930935
	3	GO:0043290	BP	apocarotenoid catabolic process	0.6	0.0181796		14	GO:0016122	BP	xanthophyll metabolic process	0.388889	0.00406267		3	GO:0042246	BP	tissue regeneration	1	0.00930935
	3	GO:0046345	BP	abscisic acid catabolic process	0.6	0.0181796		14	GO:0034472	BP	snRNA 3'-end processing	0.388889	0.00406267		3	GO:0006688	BP	glycosphingolipid biosynthetic process	1	0.00930935
	3	GO:0015671	BP	oxygen transport	0.6	0.0181796		10	GO:0016880	MF	acid-ammonia (or amide) ligase activity	0.47619	0.00416828		3	GO:0010304	BP	PSII associated light-harvesting complex II catabolic process	1	0.00930935
	3	GO:0046423	MF	allene-oxide cyclase activity	0.6	0.0181796		69	GO:0006766	BP	vitamin metabolic process	0.224026	0.00422426		3	GO:0048250	BP	iron import into the mitochondrion	1	0.00930935
	4	GO:1902358	BP	sulfate transmembrane transport	0.4	0.0184806		5	GO:0070150	BP	mitochondrial glycyl-tRNA aminoacylation	0.833333	0.00422426		3	GO:1901997	BP	negative regulation of indoleacetic acid biosynthetic process via tryptophan	1	0.00930935
	4	GO:0050898	BP	nitrile metabolic process	0.4	0.0184806		5	GO:0043335	BP	protein unfolding	0.833333	0.00422426		3	GO:1901996	BP	regulation of indoleacetic acid biosynthetic process via tryptophan	1	0.00930935
	4	GO:0080028	BP	nitrile biosynthetic process	0.4	0.0184806		88	GO:0016311	BP	dephosphorylation	0.213075	0.00422426		3	GO:1902171	BP	regulation of tocopherol cyclase activity	1	0.00930935
	4	GO:0004425	MF	indole-3-glycerol-phosphate synthase activity	0.4	0.0184806		5	GO:0010295	MF	(+)-abscisic acid 8'-hydroxylase activity	0.833333	0.00422426		3	GO:0019544	BP	arginine catabolic process to glutamate	1	0.00930935
	4	GO:0050734	MF	hydroxycinnamoyltransferase activity	0.4	0.0184806		5	GO:0015562	MF	efflux transmembrane transporter activity	0.833333	0.00422426		3	GO:0051127	BP	positive regulation of actin nucleation	1	0.00930935
	4	GO:0033949	MF	fructan beta-(2,6)-fructosidase activity	0.4	0.0184806		5	GO:0004781	MF	sulfate adenylyltransferase (ATP) activity	0.833333	0.00422426		3	GO:0051125	BP	regulation of actin nucleation	1	0.00930935
	10	GO:0010224	BP	response to UV-B	0.172414	0.0195067		5	GO:0004612	MF	phosphoenolpyruvate carboxykinase (ATP) activity	0.833333	0.00422426		3	GO:0046885	BP	regulation of hormone biosynthetic process	1	0.00930935
	59	GO:0007166	BP	cell surface receptor signaling pathway	0.0891239	0.020687		5	GO:0004779	MF	sulfate adenylyltransferase activity	0.833333	0.00422426		3	GO:0032074	BP	negative regulation of nuclease activity	1	0.00930935
	16	GO:0046164	BP	alcohol catabolic process	0.137931	0.0209371		20	GO:0046185	BP	aldehyde catabolic process	0.327869	0.00431565		3	GO:0046102	BP	inosine metabolic process	1	0.00930935
	16	GO:0055088	BP	lipid homeostasis	0.137931	0.0209371		20	GO:0009809	BP	lignin biosynthetic process	0.327869	0.00431565		3	GO:1901918	BP	negative regulation of exoribonuclease activity	1	0.00930935
	6	GO:0031221	BP	arabinan metabolic process	0.25	0.0217393		20	GO:0043628	BP	small regulatory ncRNA 3'-end processing	0.327869	0.00431565		3	GO:1901917	BP	regulation of exoribonuclease activity	1	0.00930935
	6	GO:0031222	BP	arabinan catabolic process	0.25	0.0217393		168	GO:0008236	MF	serine-type peptidase activity	0.191781	0.00442707		3	GO:0045763	BP	negative regulation of cellular amino acid metabolic process	1	0.00930935
	7	GO:0071265	BP	L-methionine biosynthetic process	0.21875	0.0219235		168	GO:0017171	MF	serine hydrolase activity	0.191781	0.00442707		3	GO:0009943	BP	adaxial/abaxial axis specification	1	0.00930935
	50	GO:0140352	BP	export from cell	0.0922509	0.0230568		21	GO:0006553	BP	lysine metabolic process	0.318182	0.00444094		3	GO:0009413	BP	response to flooding	1	0.00930935
	2151	GO:1901363	MF	heterocyclic compound binding	0.0627993	0.0236584		26	GO:1903008	BP	organelle disassembly	0.295455	0.00452198		3	GO:0080065	BP	4-alpha-methyl-delta7-sterol oxidation	1	0.00930935
	16	GO:0062012	BP	regulation of small molecule metabolic process	0.133333	0.0247204		17	GO:0008300	BP	isoprenoid catabolic process	0.346939	0.00474107		3	GO:0006842	BP	tricarboxylic acid transport	1	0.00930935
	19	GO:0072329	BP	monocarboxylic acid catabolic process	0.125	0.0250639		24	GO:0009220	BP	pyrimidine ribonucleotide biosynthetic process	0.3	0.00484061		3	GO:0072765	BP	centromere localization	1	0.00930935
	19	GO:0072524	BP	pyridine-containing compound metabolic process	0.125	0.0250639		24	GO:0009218	BP	pyrimidine ribonucleotide metabolic process	0.3	0.00484061		3	GO:0033274	BP	response to vitamin B2	1	0.00930935
	498	GO:0031323	BP	regulation of cellular metabolic process	0.0676906	0.025303		24	GO:0072503	BP	cellular divalent inorganic cation homeostasis	0.3	0.00484061		3	GO:0046167	BP	glycerol-3-phosphate biosynthetic process	1	0.00930935
	919	GO:0065007	BP	biological regulation	0.0652236	0.0255271		11	GO:0004611	MF	phosphoenolpyruvate carboxykinase activity	0.44	0.00484061		3	GO:0019493	BP	arginine catabolic process to proline	1	0.00930935
	37	GO:0015926	MF	glucosidase activity	0.0991957	0.0255271		114	GO:0033692	BP	cellular polysaccharide biosynthetic process	0.202128	0.00485298		3	GO:0009450	BP	gamma-aminobutyric acid catabolic process	1	0.00930935
	19	GO:0006081	BP	cellular aldehyde metabolic process	0.124183	0.025821		89	GO:0009966	BP	regulation of signal transduction	0.2109	0.00489533		3	GO:0060701	BP	negative regulation of ribonuclease activity	1	0.00930935
	82	GO:0000976	MF	transcription cis-regulatory region binding	0.082996	0.0260059		28	GO:0010287	CC	plastoglobule	0.28866	0.00496829		3	GO:0060700	BP	regulation of ribonuclease activity	1	0.00930935
	82	GO:0001067	MF	transcription regulatory region nucleic acid binding	0.082996	0.0260059		16	GO:2001070	MF	starch binding	0.355556	0.00501201		3	GO:0033239	BP	negative regulation of cellular amine metabolic process	1	0.00930935
	9	GO:0009768	BP	photosynthesis, light harvesting in photosystem I	0.176471	0.0263792		9	GO:0008506	MF	sucrose:proton symporter activity	0.5	0.00504354		3	GO:0090356	BP	negative regulation of auxin metabolic process	1	0.00930935
	48	GO:0008509	MF	anion transmembrane transporter activity	0.091954	0.0263792		9	GO:0003978	MF	UDP-glucose 4-epimerase activity	0.5	0.00504354		3	GO:0080177	BP	plastoglobule organization	1	0.00930935
	35	GO:0009737	BP	response to abscisic acid	0.100287	0.0263987		9	GO:0009669	MF	sucrose:cation symporter activity	0.5	0.00504354		3	GO:0010728	BP	regulation of hydrogen peroxide biosynthetic process	1	0.00930935
	4	GO:0000706	BP	meiotic DNA double-strand break processing	0.363636	0.0264204		76	GO:0071949	MF	FAD binding	0.218391	0.00515068		3	GO:0043162	BP	ubiquitin-dependent protein catabolic process via the multivesicular body sorting pathway	1	0.00930935
	6	GO:0004097	MF	catechol oxidase activity	0.24	0.0264204		4	GO:0019357	BP	nicotinate nucleotide biosynthetic process	1	0.00519867		3	GO:0090414	BP	molybdate ion export from vacuole	1	0.00930935
	4	GO:0004765	MF	shikimate kinase activity	0.363636	0.0264204		4	GO:0019358	BP	nicotinate nucleotide salvage	1	0.00519867		3	GO:0033273	BP	response to vitamin	1	0.00930935
	4	GO:0080132	MF	fatty acid alpha-hydroxylase activity	0.363636	0.0264204		4	GO:0019676	BP	ammonia assimilation cycle	1	0.00519867		3	GO:0046476	BP	glycosylceramide biosynthetic process	1	0.00930935
	41	GO:0019199	MF	transmembrane receptor protein kinase activity	0.0953488	0.0266071		4	GO:0046203	BP	spermidine catabolic process	1	0.00519867		3	GO:0006679	BP	glucosylceramide biosynthetic process	1	0.00930935
	2151	GO:0097159	MF	organic cyclic compound binding	0.0627534	0.0266071		4	GO:0046497	BP	nicotinate nucleotide metabolic process	1	0.00519867		3	GO:0010121	BP	arginine catabolic process to proline via ornithine	1	0.00930935
	22	GO:0051119	MF	sugar transmembrane transporter activity	0.115789	0.0266806		4	GO:1903409	BP	reactive oxygen species biosynthetic process	1	0.00519867		3	GO:0033484	BP	nitric oxide homeostasis	1	0.00930935
	13	GO:0010921	BP	regulation of phosphatase activity	0.141304	0.0280844		29	GO:0032509	BP	endosome transport via multivesicular body sorting pathway	0.278846	0.00519867		3	GO:0033483	BP	gas homeostasis	1	0.00930935
	35	GO:0097305	BP	response to alcohol	0.0991501	0.028446		4	GO:0045181	MF	glutamate synthase activity, NAD(P)H as acceptor	1	0.00519867		3	GO:0015746	BP	citrate transport	1	0.00930935
	42	GO:0009791	BP	post-embryonic development	0.0948081	0.0292935		4	GO:0052903	MF	N1-acetylspermine:oxygen oxidoreductase (3-acetamidopropanal-forming) activity	1	0.00519867		3	GO:0015742	BP	alpha-ketoglutarate transport	1	0.00930935
	5	GO:0000015	CC	phosphopyruvate hydratase complex	0.277778	0.0293962		4	GO:0016040	MF	glutamate synthase (NADH) activity	1	0.00519867		3	GO:1905777	BP	regulation of exonuclease activity	1	0.00930935
	5	GO:0004634	MF	phosphopyruvate hydratase activity	0.277778	0.0293962		4	GO:0052902	MF	spermidine:oxygen oxidoreductase (3-aminopropanal-forming) activity	1	0.00519867		3	GO:1905778	BP	negative regulation of exonuclease activity	1	0.00930935
	499	GO:0051171	BP	regulation of nitrogen compound metabolic process	0.0675237	0.0295611		4	GO:0003861	MF	3-isopropylmalate dehydratase activity	1	0.00519867		3	GO:1902348	BP	cellular response to strigolactone	1	0.00930935
	838	GO:0050789	BP	regulation of biological process	0.0654483	0.029639		631	GO:0003700	MF	DNA-binding transcription factor activity	0.167864	0.00525324		3	GO:0034315	BP	regulation of Arp2/3 complex-mediated actin nucleation	1	0.00930935
	7	GO:0010345	BP	suberin biosynthetic process	0.205882	0.0300704		73	GO:0045454	BP	cell redox homeostasis	0.218563	0.00526902		3	GO:0006148	BP	inosine catabolic process	1	0.00930935
	7	GO:0000103	BP	sulfate assimilation	0.205882	0.0300704		14	GO:0035999	BP	tetrahydrofolate interconversion	0.378378	0.00528959		3	GO:0006540	BP	glutamate decarboxylation to succinate	1	0.00930935
	7	GO:0016688	MF	L-ascorbate peroxidase activity	0.205882	0.0300704		14	GO:0009119	BP	ribonucleoside metabolic process	0.378378	0.00528959		3	GO:0015741	BP	fumarate transport	1	0.00930935
	11	GO:0007131	BP	reciprocal meiotic recombination	0.152778	0.0302547		88	GO:0051213	MF	dioxygenase activity	0.211538	0.00546266		3	GO:0032353	BP	negative regulation of hormone biosynthetic process	1	0.00930935
	11	GO:0140527	BP	reciprocal homologous recombination	0.152778	0.0302547		45	GO:1990748	BP	cellular detoxification	0.244565	0.00572496		3	GO:0032351	BP	negative regulation of hormone metabolic process	1	0.00930935
	2	GO:0034224	BP	cellular response to zinc ion starvation	1	0.0304369		39	GO:0050662	MF	obsolete coenzyme binding	0.254902	0.00573393		3	GO:0097548	BP	seed abscission	1	0.00930935
	2	GO:0120127	BP	response to zinc ion starvation	1	0.0304369		39	GO:0005319	MF	lipid transporter activity	0.254902	0.00573393		3	GO:0010600	BP	regulation of auxin biosynthetic process	1	0.00930935
	2	GO:1900371	BP	regulation of purine nucleotide biosynthetic process	1	0.0304369		30	GO:0046174	BP	polyol catabolic process	0.277778	0.00583128		3	GO:1903426	BP	regulation of reactive oxygen species biosynthetic process	1	0.00930935
	2	GO:0030808	BP	regulation of nucleotide biosynthetic process	1	0.0304369		30	GO:0072507	BP	divalent inorganic cation homeostasis	0.277778	0.00583128		3	GO:0098653	BP	centromere clustering	1	0.00930935
	2	GO:0019290	BP	siderophore biosynthetic process	1	0.0304369		8	GO:0032042	BP	mitochondrial DNA metabolic process	0.533333	0.00583128		3	GO:0033609	BP	oxalate metabolic process	1	0.00930935
	2	GO:1900542	BP	regulation of purine nucleotide metabolic process	1	0.0304369		8	GO:0009650	BP	UV protection	0.533333	0.00583128		3	GO:0033611	BP	oxalate catabolic process	1	0.00930935
	2	GO:0009237	BP	siderophore metabolic process	1	0.0304369		8	GO:0051538	MF	3 iron, 4 sulfur cluster binding	0.533333	0.00583128		3	GO:0032069	BP	regulation of nuclease activity	1	0.00930935
	2	GO:0006140	BP	regulation of nucleotide metabolic process	1	0.0304369		19	GO:0071577	BP	zinc ion transmembrane transport	0.327586	0.00583787		3	GO:0019310	BP	inositol catabolic process	1	0.00930935
	2	GO:0080020	BP	regulation of coenzyme A biosynthetic process	1	0.0304369		19	GO:0006740	BP	NADPH regeneration	0.327586	0.00583787		3	GO:2000601	BP	positive regulation of Arp2/3 complex-mediated actin nucleation	1	0.00930935
	2	GO:0062045	MF	L-lysine alpha-aminotransferase	1	0.0304369		10	GO:0080162	BP	endoplasmic reticulum to cytosol auxin transport	0.454545	0.00606207		3	GO:0090404	CC	pollen tube tip	1	0.00930935
	2	GO:0050178	MF	phenylpyruvate tautomerase activity	1	0.0304369		10	GO:0044210	BP	'de novo' CTP biosynthetic process	0.454545	0.00606207		3	GO:0043235	CC	receptor complex	1	0.00930935
	2	GO:0033853	MF	aspartate-prephenate aminotransferase activity	1	0.0304369		6	GO:0019365	BP	pyridine nucleotide salvage	0.666667	0.00606207		3	GO:0051286	CC	cell tip	1	0.00930935
	2	GO:0033854	MF	glutamate-prephenate aminotransferase activity	1	0.0304369		6	GO:0015744	BP	succinate transport	0.666667	0.00606207		3	GO:0035838	CC	growing cell tip	1	0.00930935
	2	GO:0033707	MF	3''-deamino-3''-oxonicotianamine reductase activity	1	0.0304369		6	GO:1904143	BP	positive regulation of carotenoid biosynthetic process	0.666667	0.00606207		3	GO:0060187	CC	cell pole	1	0.00930935
	2	GO:0140581	MF	P-type monovalent copper transporter activity	1	0.0304369		6	GO:0046130	BP	purine ribonucleoside catabolic process	0.666667	0.00606207		5	GO:0036456	MF	L-methionine-(S)-S-oxide reductase activity	0.555556	0.00930935
	21	GO:0031668	BP	cellular response to extracellular stimulus	0.117318	0.0305029		6	GO:0043132	BP	NAD transport	0.666667	0.00606207		5	GO:0019825	MF	oxygen binding	0.555556	0.00930935
	95	GO:0009725	BP	response to hormone	0.0801688	0.0305029		89	GO:0031301	CC	integral component of organelle membrane	0.209906	0.00606207		5	GO:0033744	MF	L-methionine:thioredoxin-disulfide S-oxidoreductase activity	0.555556	0.00930935
	3	GO:0052315	BP	phytoalexin biosynthetic process	0.5	0.0305029		6	GO:0048487	MF	beta-tubulin binding	0.666667	0.00606207		5	GO:0004181	MF	metallocarboxypeptidase activity	0.555556	0.00930935
	3	GO:0052317	BP	camalexin metabolic process	0.5	0.0305029		6	GO:0015141	MF	succinate transmembrane transporter activity	0.666667	0.00606207		5	GO:0005344	MF	oxygen carrier activity	0.555556	0.00930935
	3	GO:0019284	BP	L-methionine salvage from S-adenosylmethionine	0.5	0.0305029		6	GO:0016710	MF	trans-cinnamate 4-monooxygenase activity	0.666667	0.00606207		5	GO:0051499	MF	D-aminoacyl-tRNA deacylase activity	0.555556	0.00930935
	3	GO:0052314	BP	phytoalexin metabolic process	0.5	0.0305029		6	GO:0019825	MF	oxygen binding	0.666667	0.00606207		5	GO:0046537	MF	2,3-bisphosphoglycerate-independent phosphoglycerate mutase activity	0.555556	0.00930935
	3	GO:1900909	BP	negative regulation of olefin metabolic process	0.5	0.0305029		6	GO:0015930	MF	glutamate synthase activity	0.666667	0.00606207		5	GO:0004306	MF	ethanolamine-phosphate cytidylyltransferase activity	0.555556	0.00930935
	3	GO:0009700	BP	indole phytoalexin biosynthetic process	0.5	0.0305029		6	GO:0005344	MF	oxygen carrier activity	0.666667	0.00606207		5	GO:0008124	MF	4-alpha-hydroxytetrahydrobiopterin dehydratase activity	0.555556	0.00930935
	3	GO:0010366	BP	negative regulation of ethylene biosynthetic process	0.5	0.0305029		6	GO:0051499	MF	D-aminoacyl-tRNA deacylase activity	0.666667	0.00606207		14	GO:0019213	MF	deacetylase activity	0.25	0.00930935
	3	GO:0006805	BP	xenobiotic metabolic process	0.5	0.0305029		6	GO:0004514	MF	nicotinate-nucleotide diphosphorylase (carboxylating) activity	0.666667	0.00606207		1643	GO:0032553	MF	ribonucleotide binding	0.106591	0.00930935
	3	GO:0010120	BP	camalexin biosynthetic process	0.5	0.0305029		16	GO:0051260	BP	protein homooligomerization	0.347826	0.00618984		3	GO:0047724	MF	inosine nucleosidase activity	1	0.00930935
	3	GO:0003013	BP	circulatory system process	0.5	0.0305029		16	GO:0009095	BP	aromatic amino acid family biosynthetic process, prephenate pathway	0.347826	0.00618984		3	GO:0036381	MF	pyridoxal 5'-phosphate synthase (glutamine hydrolysing) activity	1	0.00930935
	3	GO:0003018	BP	vascular process in circulatory system	0.5	0.0305029		18	GO:0009694	BP	jasmonic acid metabolic process	0.339623	0.00619608		3	GO:0019894	MF	kinesin binding	1	0.00930935
	3	GO:0046498	BP	S-adenosylhomocysteine metabolic process	0.5	0.0305029		18	GO:0006098	BP	pentose-phosphate shunt	0.339623	0.00619608		3	GO:0062153	MF	C5-methylcytidine-containing RNA binding	1	0.00930935
	3	GO:0031336	BP	negative regulation of sulfur amino acid metabolic process	0.5	0.0305029		7	GO:0046440	BP	L-lysine metabolic process	0.583333	0.00624007		3	GO:0102769	MF	dihydroceramide glucosyltransferase activity	1	0.00930935
	3	GO:0009641	BP	shade avoidance	0.5	0.0305029		7	GO:0006537	BP	glutamate biosynthetic process	0.583333	0.00624007		3	GO:0005353	MF	fructose transmembrane transporter activity	1	0.00930935
	3	GO:0015729	BP	oxaloacetate transport	0.5	0.0305029		7	GO:0006554	BP	lysine catabolic process	0.583333	0.00624007		3	GO:0010326	MF	methionine-oxo-acid transaminase activity	1	0.00930935
	3	GO:0015709	BP	thiosulfate transport	0.5	0.0305029		7	GO:0033512	BP	L-lysine catabolic process to acetyl-CoA via saccharopine	0.583333	0.00624007		3	GO:0004587	MF	ornithine-oxo-acid transaminase activity	1	0.00930935
	3	GO:1902065	BP	response to L-glutamate	0.5	0.0305029		7	GO:0019474	BP	L-lysine catabolic process to acetyl-CoA	0.583333	0.00624007		3	GO:0051500	MF	D-tyrosyl-tRNA(Tyr) deacylase activity	1	0.00930935
	3	GO:0080136	BP	priming of cellular response to stress	0.5	0.0305029		7	GO:0019477	BP	L-lysine catabolic process	0.583333	0.00624007		3	GO:0050113	MF	inositol oxygenase activity	1	0.00930935
	3	GO:0010233	BP	phloem transport	0.5	0.0305029		7	GO:0051083	BP	'de novo' cotranslational protein folding	0.583333	0.00624007		3	GO:0004506	MF	squalene monooxygenase activity	1	0.00930935
	3	GO:1900912	BP	negative regulation of olefin biosynthetic process	0.5	0.0305029		7	GO:0000421	CC	autophagosome membrane	0.583333	0.00624007		3	GO:0018658	MF	salicylate 1-monooxygenase activity	1	0.00930935
	3	GO:0051175	BP	negative regulation of sulfur metabolic process	0.5	0.0305029		168	GO:0019001	MF	guanyl nucleotide binding	0.189616	0.00624007		3	GO:0050155	MF	ornithine(lysine) transaminase activity	1	0.00930935
	3	GO:0046217	BP	indole phytoalexin metabolic process	0.5	0.0305029		7	GO:0016713	MF	oxidoreductase activity, acting on paired donors, with incorporation or reduction of molecular oxygen, reduced iron-sulfur protein as one donor, and incorporation of one atom of oxygen	0.583333	0.00624007		3	GO:0016594	MF	glycine binding	1	0.00930935
	3	GO:0071422	BP	succinate transmembrane transport	0.5	0.0305029		7	GO:0016649	MF	oxidoreductase activity, acting on the CH-NH group of donors, quinone or similar compound as acceptor	0.583333	0.00624007		3	GO:0062046	MF	dehydropipecolic acid reductase	1	0.00930935
	3	GO:0019510	BP	S-adenosylhomocysteine catabolic process	0.5	0.0305029		223	GO:0034470	BP	ncRNA processing	0.183237	0.0064435		3	GO:0005290	MF	L-histidine transmembrane transporter activity	1	0.00930935
	3	GO:0009403	BP	toxin biosynthetic process	0.5	0.0305029		22	GO:0042398	BP	cellular modified amino acid biosynthetic process	0.305556	0.0065355		3	GO:0008470	MF	isovaleryl-CoA dehydrogenase activity	1	0.00930935
	3	GO:0009404	BP	toxin metabolic process	0.5	0.0305029		11	GO:0016641	MF	oxidoreductase activity, acting on the CH-NH2 group of donors, oxygen as acceptor	0.423077	0.00659317		3	GO:0004370	MF	glycerol kinase activity	1	0.00930935
	3	GO:0003008	BP	system process	0.5	0.0305029		70	GO:0051604	BP	protein maturation	0.21875	0.00662063		3	GO:0004375	MF	glycine dehydrogenase (decarboxylating) activity	1	0.00930935
	3	GO:0010232	BP	vascular transport	0.5	0.0305029		12	GO:0008216	BP	spermidine metabolic process	0.4	0.00689531		3	GO:0009013	MF	succinate-semialdehyde dehydrogenase [NAD(P)+] activity	1	0.00930935
	3	GO:0000779	CC	condensed chromosome, centromeric region	0.5	0.0305029		13	GO:0015740	BP	C4-dicarboxylate transport	0.382353	0.00689531		3	GO:0050203	MF	oxalate-CoA ligase activity	1	0.00930935
	3	GO:0016212	MF	kynurenine-oxoglutarate transaminase activity	0.5	0.0305029		13	GO:0015743	BP	malate transport	0.382353	0.00689531		3	GO:0051018	MF	protein kinase A binding	1	0.00930935
	3	GO:0015117	MF	thiosulfate transmembrane transporter activity	0.5	0.0305029		13	GO:0000103	BP	sulfate assimilation	0.382353	0.00689531		3	GO:0009824	MF	AMP dimethylallyltransferase activity	1	0.00930935
	3	GO:0015131	MF	oxaloacetate transmembrane transporter activity	0.5	0.0305029		12	GO:0012511	CC	monolayer-surrounded lipid storage body	0.4	0.00689531		3	GO:0008942	MF	nitrite reductase [NAD(P)H] activity	1	0.00930935
	3	GO:0008108	MF	UDP-glucose:hexose-1-phosphate uridylyltransferase activity	0.5	0.0305029		12	GO:0015385	MF	sodium:proton antiporter activity	0.4	0.00689531		3	GO:0019140	MF	inositol 3-kinase activity	1	0.00930935
	3	GO:0036137	MF	kynurenine aminotransferase activity	0.5	0.0305029		13	GO:0015086	MF	cadmium ion transmembrane transporter activity	0.382353	0.00689531		3	GO:0015462	MF	ABC-type protein transporter activity	1	0.00930935
	11	GO:0035825	BP	homologous recombination	0.150685	0.0319299		13	GO:0004834	MF	tryptophan synthase activity	0.382353	0.00689531		3	GO:0052739	MF	phosphatidylserine 1-acylhydrolase activity	1	0.00930935
	96	GO:0009719	BP	response to endogenous stimulus	0.0799334	0.0320832		167	GO:0032561	MF	guanyl ribonucleotide binding	0.189342	0.0070286		3	GO:0043878	MF	glyceraldehyde-3-phosphate dehydrogenase (NAD+) (non-phosphorylating) activity	1	0.00930935
	21	GO:0000041	BP	transition metal ion transport	0.116022	0.0320832		34	GO:0009312	BP	oligosaccharide biosynthetic process	0.261538	0.00713079		3	GO:0071933	MF	Arp2/3 complex binding	1	0.00930935
	15	GO:0051275	BP	beta-glucan catabolic process	0.132743	0.0322451		21	GO:0031903	CC	microbody membrane	0.313433	0.00739396		3	GO:0017168	MF	5-oxoprolinase (ATP-hydrolyzing) activity	1	0.00930935
	10	GO:0004567	MF	beta-mannosidase activity	0.15873	0.0322685		21	GO:1905354	CC	exoribonuclease complex	0.313433	0.00739396		3	GO:0003864	MF	3-methyl-2-oxobutanoate hydroxymethyltransferase activity	1	0.00930935
	21	GO:0071496	BP	cellular response to external stimulus	0.115385	0.0330685		21	GO:0005778	CC	peroxisomal membrane	0.313433	0.00739396		3	GO:0034237	MF	protein kinase A regulatory subunit binding	1	0.00930935
	56	GO:0000981	MF	DNA-binding transcription factor activity, RNA polymerase II-specific	0.088189	0.0332748		9	GO:0009268	BP	response to pH	0.473684	0.00741224		3	GO:0004321	MF	fatty-acyl-CoA synthase activity	1	0.00930935
	7	GO:0042138	BP	meiotic DNA double-strand break formation	0.2	0.0333734		9	GO:0034727	BP	piecemeal microautophagy of the nucleus	0.473684	0.00741224		3	GO:0008120	MF	ceramide glucosyltransferase activity	1	0.00930935
	7	GO:0015301	MF	obsolete anion:anion antiporter activity	0.2	0.0333734		9	GO:0016237	BP	lysosomal microautophagy	0.473684	0.00741224		3	GO:0004777	MF	succinate-semialdehyde dehydrogenase (NAD+) activity	1	0.00930935
	34	GO:0009734	BP	auxin-activated signaling pathway	0.0985507	0.0337789		9	GO:0045252	CC	oxoglutarate dehydrogenase complex	0.473684	0.00741224		3	GO:0016642	MF	oxidoreductase activity, acting on the CH-NH2 group of donors, disulfide as acceptor	1	0.00930935
	16	GO:1901616	BP	organic hydroxy compound catabolic process	0.125984	0.0337789		9	GO:0102721	MF	ubiquinol:oxygen oxidoreductase activity	0.473684	0.00741224		16	GO:0140828	MF	metal cation:monoatomic cation antiporter activity	0.231884	0.00938625
	503	GO:0080090	BP	regulation of primary metabolic process	0.067291	0.0338454		9	GO:0098599	MF	palmitoyl hydrolase activity	0.473684	0.00741224		16	GO:0016841	MF	ammonia-lyase activity	0.231884	0.00938625
	4	GO:0006537	BP	glutamate biosynthetic process	0.333333	0.0342018		9	GO:0009916	MF	alternative oxidase activity	0.473684	0.00741224		16	GO:0051139	MF	metal cation:proton antiporter activity	0.231884	0.00938625
	4	GO:0043096	BP	purine nucleobase salvage	0.333333	0.0342018		683	GO:0140110	MF	transcription regulator activity	0.166261	0.00751412		42	GO:1902911	CC	protein kinase complex	0.165354	0.0096239
	4	GO:0042454	BP	ribonucleoside catabolic process	0.333333	0.0342018		53	GO:0046915	MF	transition metal ion transmembrane transporter activity	0.230435	0.00758424		63	GO:1990204	CC	oxidoreductase complex	0.149644	0.0097252
	4	GO:0044209	BP	AMP salvage	0.333333	0.0342018		16	GO:0006835	BP	dicarboxylic acid transport	0.340426	0.00767429		51	GO:0055065	BP	metal ion homeostasis	0.157407	0.00976958
	4	GO:0006168	BP	adenine salvage	0.333333	0.0342018		16	GO:0016832	MF	aldehyde-lyase activity	0.340426	0.00767429		68	GO:0010410	BP	hemicellulose metabolic process	0.146868	0.00976958
	4	GO:0047634	MF	agmatine N4-coumaroyltransferase activity	0.333333	0.0342018		19	GO:0071025	BP	RNA surveillance	0.316667	0.00785595		11	GO:0009092	BP	homoserine metabolic process	0.282051	0.0102804
	4	GO:0004354	MF	glutamate dehydrogenase (NADP+) activity	0.333333	0.0342018		21	GO:0000291	BP	nuclear-transcribed mRNA catabolic process, exonucleolytic	0.308824	0.00802233		14	GO:0006525	BP	arginine metabolic process	0.245614	0.0103522
	4	GO:0004353	MF	glutamate dehydrogenase [NAD(P)+] activity	0.333333	0.0342018		89	GO:0023051	BP	regulation of signaling	0.206977	0.00809266		9	GO:0046113	BP	nucleobase catabolic process	0.321429	0.0103522
	4	GO:0106130	MF	purine phosphoribosyltransferase activity	0.333333	0.0342018		25	GO:0098661	BP	inorganic anion transmembrane transport	0.284091	0.00819244		22	GO:0016759	MF	cellulose synthase activity	0.201835	0.0103522
	5	GO:0097502	BP	mannosylation	0.263158	0.0347738		90	GO:0006749	BP	glutathione metabolic process	0.206897	0.00848611		22	GO:0016760	MF	cellulose synthase (UDP-forming) activity	0.201835	0.0103522
	5	GO:0009405	BP	obsolete pathogenesis	0.263158	0.0347738		10	GO:0009068	BP	aspartate family amino acid catabolic process	0.434783	0.00859591		7	GO:0055129	BP	L-proline biosynthetic process	0.388889	0.0104315
	6	GO:0004373	MF	glycogen (starch) synthase activity	0.222222	0.0356178		10	GO:0000104	MF	succinate dehydrogenase activity	0.434783	0.00859591		19	GO:0042558	BP	pteridine-containing compound metabolic process	0.213483	0.0104422
	6	GO:0004340	MF	glucokinase activity	0.222222	0.0356178		31	GO:0015085	MF	calcium ion transmembrane transporter activity	0.267241	0.00859591		1656	GO:0097367	MF	carbohydrate derivative binding	0.106475	0.0104422
	6	GO:0019158	MF	mannokinase activity	0.222222	0.0356178		90	GO:0031300	CC	intrinsic component of organelle membrane	0.206422	0.00863699		13	GO:0015295	MF	solute:proton symporter activity	0.254902	0.010574
	39	GO:0016298	MF	lipase activity	0.095122	0.0356178		17	GO:0043328	BP	protein transport to vacuole involved in ubiquitin-dependent protein catabolic process via the multivesicular body sorting pathway	0.34	0.00863907		8	GO:0072488	BP	ammonium transmembrane transport	0.347826	0.0107696
	51	GO:0015297	MF	antiporter activity	0.0888502	0.0363919		14	GO:0120014	MF	phospholipid transfer activity	0.358974	0.00875487		8	GO:0009164	BP	nucleoside catabolic process	0.347826	0.0107696
	21	GO:0043177	MF	organic acid binding	0.112903	0.0371835		14	GO:0015179	MF	L-amino acid transmembrane transporter activity	0.358974	0.00875487		8	GO:0034656	BP	nucleobase-containing small molecule catabolic process	0.347826	0.0107696
	8	GO:0006108	BP	malate metabolic process	0.177778	0.0372106		21	GO:0019400	BP	alditol metabolic process	0.304348	0.00892071		8	GO:0008519	MF	ammonium transmembrane transporter activity	0.347826	0.0107696
	33	GO:0042579	CC	microbody	0.0993976	0.0385059		21	GO:0006071	BP	glycerol metabolic process	0.304348	0.00892071		8	GO:0016886	MF	ligase activity, forming phosphoric ester bonds	0.347826	0.0107696
	42	GO:0005516	MF	calmodulin binding	0.0933333	0.0385337		27	GO:0009295	CC	nucleoid	0.27551	0.00895092		172	GO:0004842	MF	ubiquitin-protein transferase activity	0.126378	0.0107899
	9	GO:0008970	MF	phospholipase A1 activity	0.163636	0.0390531		27	GO:0005811	CC	lipid droplet	0.27551	0.00895092		124	GO:0016052	BP	carbohydrate catabolic process	0.132196	0.0108115
	12	GO:0006534	BP	cysteine metabolic process	0.139535	0.0391197		35	GO:0046942	BP	carboxylic acid transport	0.257353	0.00899221		931	GO:0019222	BP	regulation of metabolic process	0.109401	0.0111152
	6	GO:0001678	BP	cellular glucose homeostasis	0.214286	0.042204		41	GO:0009705	CC	plant-type vacuole membrane	0.245509	0.00899221		54	GO:0031461	CC	cullin-RING ubiquitin ligase complex	0.153846	0.0111152
	6	GO:0042593	BP	glucose homeostasis	0.214286	0.042204		165	GO:0005525	MF	GTP binding	0.188787	0.00899221		17	GO:0010150	BP	leaf senescence	0.22973	0.0111505
	6	GO:0046113	BP	nucleobase catabolic process	0.214286	0.042204		13	GO:0032300	CC	mismatch repair complex	0.371429	0.00905899		22	GO:0019395	BP	fatty acid oxidation	0.2	0.0111505
	6	GO:0005536	MF	glucose binding	0.214286	0.042204		13	GO:0034485	MF	phosphatidylinositol-3,4,5-trisphosphate 5-phosphatase activity	0.371429	0.00905899		4	GO:0097054	BP	L-glutamate biosynthetic process	0.666667	0.0111505
	15	GO:0035303	BP	regulation of dephosphorylation	0.12605	0.0430683		11	GO:0015189	MF	L-lysine transmembrane transporter activity	0.407407	0.00905899		4	GO:0006531	BP	aspartate metabolic process	0.666667	0.0111505
	4	GO:0015858	BP	nucleoside transport	0.307692	0.045026		11	GO:0052793	MF	pectin acetylesterase activity	0.407407	0.00905899		4	GO:0019343	BP	cysteine biosynthetic process via cystathionine	0.666667	0.0111505
	4	GO:1901642	BP	nucleoside transmembrane transport	0.307692	0.045026		11	GO:0015174	MF	basic amino acid transmembrane transporter activity	0.407407	0.00905899		4	GO:0015939	BP	pantothenate metabolic process	0.666667	0.0111505
	4	GO:0010196	BP	nonphotochemical quenching	0.307692	0.045026		18	GO:0016075	BP	rRNA catabolic process	0.321429	0.00906597		4	GO:1902347	BP	response to strigolactone	0.666667	0.0111505
	4	GO:0009864	BP	induced systemic resistance, jasmonic acid mediated signaling pathway	0.307692	0.045026		8	GO:0044375	BP	regulation of peroxisome size	0.5	0.00908688		4	GO:0015940	BP	pantothenate biosynthetic process	0.666667	0.0111505
	4	GO:0050826	BP	response to freezing	0.307692	0.045026		12	GO:0006528	BP	asparagine metabolic process	0.387097	0.00917585		4	GO:0000779	CC	condensed chromosome, centromeric region	0.666667	0.0111505
	4	GO:0010043	BP	response to zinc ion	0.307692	0.045026		216	GO:0009725	BP	response to hormone	0.182278	0.00929806		4	GO:0010295	MF	(+)-abscisic acid 8'-hydroxylase activity	0.666667	0.0111505
	4	GO:1990066	BP	energy quenching	0.307692	0.045026		50	GO:0003697	MF	single-stranded DNA binding	0.232558	0.00929806		4	GO:1990814	MF	DNA/DNA annealing activity	0.666667	0.0111505
	4	GO:0009001	MF	serine O-acetyltransferase activity	0.307692	0.045026		122	GO:0044036	BP	cell wall macromolecule metabolic process	0.195827	0.0094948		4	GO:0004123	MF	cystathionine gamma-lyase activity	0.666667	0.0111505
	4	GO:0016412	MF	serine O-acyltransferase activity	0.307692	0.045026		175	GO:0016052	BP	carbohydrate catabolic process	0.186567	0.00964599		4	GO:0036310	MF	ATP-dependent DNA/DNA annealing activity	0.666667	0.0111505
	10	GO:0045088	BP	regulation of innate immune response	0.149254	0.0467606		89	GO:0010646	BP	regulation of cell communication	0.206019	0.0100443		4	GO:0004612	MF	phosphoenolpyruvate carboxykinase (ATP) activity	0.666667	0.0111505
	3	GO:0006145	BP	purine nucleobase catabolic process	0.428571	0.0467606		15	GO:0009553	BP	embryo sac development	0.340909	0.0104569		10	GO:0045254	CC	pyruvate dehydrogenase complex	0.294118	0.0115562
	3	GO:0006076	BP	(1->3)-beta-D-glucan catabolic process	0.428571	0.0467606		5	GO:1904821	BP	chloroplast disassembly	0.714286	0.0106186		10	GO:0032050	MF	clathrin heavy chain binding	0.294118	0.0115562
	3	GO:0010136	BP	ureide catabolic process	0.428571	0.0467606		5	GO:0010136	BP	ureide catabolic process	0.714286	0.0106186		14	GO:0006743	BP	ubiquinone metabolic process	0.241379	0.0118992
	3	GO:0010135	BP	ureide metabolic process	0.428571	0.0467606		5	GO:0010135	BP	ureide metabolic process	0.714286	0.0106186		14	GO:0006744	BP	ubiquinone biosynthetic process	0.241379	0.0118992
	3	GO:0010338	BP	leaf formation	0.428571	0.0467606		5	GO:0006145	BP	purine nucleobase catabolic process	0.714286	0.0106186		14	GO:0016774	MF	phosphotransferase activity, carboxyl group as acceptor	0.241379	0.0118992
	3	GO:0033353	BP	S-adenosylmethionine cycle	0.428571	0.0467606		5	GO:0005639	CC	integral component of nuclear inner membrane	0.714286	0.0106186		11	GO:0016716	MF	oxidoreductase activity, acting on paired donors, with incorporation or reduction of molecular oxygen, another compound as one donor, and incorporation of one atom of oxygen	0.275	0.0122919
	3	GO:0043200	BP	response to amino acid	0.428571	0.0467606		5	GO:0031229	CC	intrinsic component of nuclear inner membrane	0.714286	0.0106186		11	GO:0005545	MF	1-phosphatidylinositol binding	0.275	0.0122919
	3	GO:0071423	BP	malate transmembrane transport	0.428571	0.0467606		5	GO:0070985	CC	transcription factor TFIIK complex	0.714286	0.0106186		12	GO:0009648	BP	photoperiodism	0.26087	0.0125103
	8	GO:1900424	BP	regulation of defense response to bacterium	0.170213	0.0467606		5	GO:0042879	MF	aldonate transmembrane transporter activity	0.714286	0.0106186		6	GO:0042631	BP	cellular response to water deprivation	0.428571	0.0125317
	3	GO:0052723	MF	inositol hexakisphosphate 1-kinase activity	0.428571	0.0467606		80	GO:0055082	BP	cellular chemical homeostasis	0.208877	0.0106313		6	GO:0071229	BP	cellular response to acid chemical	0.428571	0.0125317
	3	GO:0052724	MF	inositol hexakisphosphate 3-kinase activity	0.428571	0.0467606		7	GO:0006264	BP	mitochondrial DNA replication	0.538462	0.0106935		6	GO:0071462	BP	cellular response to water stimulus	0.428571	0.0125317
	3	GO:0000832	MF	inositol hexakisphosphate 5-kinase activity	0.428571	0.0467606		28	GO:0071771	MF	aldehyde decarbonylase activity	0.271845	0.0106935		6	GO:0006565	BP	L-serine catabolic process	0.428571	0.0125317
	3	GO:0050152	MF	omega-amidase activity	0.428571	0.0467606		28	GO:1990465	MF	aldehyde oxygenase (deformylating) activity	0.271845	0.0106935		6	GO:0002238	BP	response to molecule of fungal origin	0.428571	0.0125317
	3	GO:0000827	MF	inositol-1,3,4,5,6-pentakisphosphate kinase activity	0.428571	0.0467606		28	GO:0009924	MF	octadecanal decarbonylase activity	0.271845	0.0106935		6	GO:0016855	MF	racemase and epimerase activity, acting on amino acids and derivatives	0.428571	0.0125317
	3	GO:0033857	MF	diphosphoinositol-pentakisphosphate kinase activity	0.428571	0.0467606		7	GO:0009001	MF	serine O-acetyltransferase activity	0.538462	0.0106935		6	GO:0004096	MF	catalase activity	0.428571	0.0125317
	3	GO:0000828	MF	inositol hexakisphosphate kinase activity	0.428571	0.0467606		7	GO:0016412	MF	serine O-acyltransferase activity	0.538462	0.0106935		28	GO:0008375	MF	acetylglucosaminyltransferase activity	0.18543	0.0127673
	3	GO:0000829	MF	inositol heptakisphosphate kinase activity	0.428571	0.0467606		9	GO:0006571	BP	tyrosine biosynthetic process	0.45	0.0109421		9	GO:0042816	BP	vitamin B6 metabolic process	0.310345	0.0129227
	3	GO:0004157	MF	dihydropyrimidinase activity	0.428571	0.0467606		9	GO:0031464	CC	Cul4A-RING E3 ubiquitin ligase complex	0.45	0.0109421		9	GO:0042819	BP	vitamin B6 biosynthetic process	0.310345	0.0129227
	3	GO:0102092	MF	5-diphosphoinositol pentakisphosphate 3-kinase activity	0.428571	0.0467606		9	GO:0008526	MF	phosphatidylinositol transfer activity	0.45	0.0109421		23	GO:0009062	BP	fatty acid catabolic process	0.198276	0.0130384
	14	GO:0016706	MF	2-oxoglutarate-dependent dioxygenase activity	0.12963	0.0474946		20	GO:0002161	MF	aminoacyl-tRNA editing activity	0.307692	0.0109421		5	GO:0015942	BP	formate metabolic process	0.5	0.0138665
	6	GO:0042044	BP	fluid transport	0.206897	0.0487036		30	GO:0042542	BP	response to hydrogen peroxide	0.265487	0.0112558		5	GO:0050734	MF	hydroxycinnamoyltransferase activity	0.5	0.0138665
	6	GO:0006833	BP	water transport	0.206897	0.0487036		49	GO:0016485	BP	protein processing	0.232227	0.0113509		7	GO:0016120	BP	carotene biosynthetic process	0.368421	0.0141838
	20	GO:0016682	MF	oxidoreductase activity, acting on diphenols and related substances as donors, oxygen as acceptor	0.111732	0.0489632		40	GO:0000096	BP	sulfur amino acid metabolic process	0.243902	0.0114931		18	GO:0006730	BP	one-carbon metabolic process	0.211765	0.0144599
	7	GO:0010337	BP	regulation of salicylic acid metabolic process	0.184211	0.0490503		6	GO:0046416	BP	D-amino acid metabolic process	0.6	0.0116703		13	GO:0009694	BP	jasmonic acid metabolic process	0.245283	0.0145038
	7	GO:0006526	BP	arginine biosynthetic process	0.184211	0.0490503		6	GO:0071917	MF	triose-phosphate transmembrane transporter activity	0.6	0.0116703		11	GO:0019363	BP	pyridine nucleotide biosynthetic process	0.268293	0.0149149
	7	GO:0004396	MF	hexokinase activity	0.184211	0.0490503		150	GO:0015267	MF	channel activity	0.189155	0.0118109		34	GO:0015711	BP	organic anion transport	0.171717	0.0151254
	7	GO:0008865	MF	fructokinase activity	0.184211	0.0490503		150	GO:0022803	MF	passive transmembrane transporter activity	0.189155	0.0118109		160	GO:0009755	BP	hormone-mediated signaling pathway	0.126183	0.0154823
	24	GO:0007154	BP	cell communication	0.106667	0.049128		30	GO:0009411	BP	response to UV	0.263158	0.0118911		1620	GO:0032555	MF	purine ribonucleotide binding	0.10625	0.0154903
								10	GO:0042436	BP	indole-containing compound catabolic process	0.416667	0.0118911		16	GO:0005337	MF	nucleoside transmembrane transporter activity	0.228571	0.015868
								10	GO:0016123	BP	xanthophyll biosynthetic process	0.416667	0.0118911		36	GO:0022832	MF	voltage-gated channel activity	0.167442	0.016018
								10	GO:0006529	BP	asparagine biosynthetic process	0.416667	0.0118911		36	GO:0005244	MF	voltage-gated ion channel activity	0.167442	0.016018
								10	GO:0071407	BP	cellular response to organic cyclic compound	0.416667	0.0118911		9	GO:0043171	BP	peptide catabolic process	0.3	0.0164386
								10	GO:0006569	BP	tryptophan catabolic process	0.416667	0.0118911		9	GO:0015385	MF	sodium:proton antiporter activity	0.3	0.0164386
								10	GO:0004066	MF	asparagine synthase (glutamine-hydrolyzing) activity	0.416667	0.0118911		65	GO:0055080	BP	cation homeostasis	0.145089	0.0166417
								10	GO:0016635	MF	oxidoreductase activity, acting on the CH-CH group of donors, quinone or related compound as acceptor	0.416667	0.0118911		121	GO:0019693	BP	ribose phosphate metabolic process	0.130529	0.0168865
								10	GO:0032934	MF	sterol binding	0.416667	0.0118911		16	GO:0032103	BP	positive regulation of response to external stimulus	0.225352	0.0168917
								32	GO:0006816	BP	calcium ion transport	0.258065	0.0121069		13	GO:0072583	BP	clathrin-dependent endocytosis	0.240741	0.0170908
								11	GO:0005471	MF	ATP:ADP antiporter activity	0.392857	0.0122232		13	GO:0006566	BP	threonine metabolic process	0.240741	0.0170908
								28	GO:0016857	MF	racemase and epimerase activity, acting on carbohydrates and derivatives	0.266667	0.0123991		55	GO:0031969	CC	chloroplast membrane	0.150273	0.0175213
								18	GO:0004575	MF	sucrose alpha-glucosidase activity	0.310345	0.0125162		182	GO:0005794	CC	Golgi apparatus	0.123978	0.0175626
								40	GO:0043130	MF	ubiquitin binding	0.240964	0.0125283		23	GO:0015748	BP	organophosphate ester transport	0.190083	0.0176358
								140	GO:0006073	BP	cellular glucan metabolic process	0.190996	0.0126441		10	GO:0048573	BP	photoperiodism, flowering	0.277778	0.0176358
								162	GO:0006163	BP	purine nucleotide metabolic process	0.187067	0.0132702		894	GO:0060255	BP	regulation of macromolecule metabolic process	0.109051	0.0176442
								121	GO:0003924	MF	GTPase activity	0.19391	0.0135535		12	GO:0072523	BP	purine-containing compound catabolic process	0.25	0.0176854
								8	GO:0009704	BP	de-etiolation	0.470588	0.0140145		12	GO:0070122	MF	obsolete isopeptidase activity	0.25	0.0176854
								8	GO:0007188	BP	adenylate cyclase-modulating G protein-coupled receptor signaling pathway	0.470588	0.0140145		1622	GO:0017076	MF	purine nucleotide binding	0.106124	0.0177812
								14	GO:0000177	CC	cytoplasmic exosome (RNase complex)	0.341463	0.0141012		8	GO:0009435	BP	NAD biosynthetic process	0.32	0.0181851
								243	GO:0004842	MF	ubiquitin-protein transferase activity	0.178545	0.014281		6	GO:0032107	BP	regulation of response to nutrient levels	0.4	0.0181851
								27	GO:0016645	MF	oxidoreductase activity, acting on the CH-NH group of donors	0.27	0.0143126		6	GO:0019264	BP	glycine biosynthetic process from serine	0.4	0.0181851
								217	GO:0009719	BP	response to endogenous stimulus	0.180683	0.0143659		6	GO:0140021	BP	mitochondrial ADP transmembrane transport	0.4	0.0181851
								25	GO:0006515	BP	protein quality control for misfolded or incompletely synthesized proteins	0.274725	0.0143696		6	GO:1990544	BP	mitochondrial ATP transmembrane transport	0.4	0.0181851
								25	GO:0006817	BP	phosphate ion transport	0.274725	0.0143696		6	GO:0032104	BP	regulation of response to extracellular stimulus	0.4	0.0181851
								69	GO:0055065	BP	metal ion homeostasis	0.212963	0.0144135		6	GO:0009448	BP	gamma-aminobutyric acid metabolic process	0.4	0.0181851
								17	GO:0009148	BP	pyrimidine nucleoside triphosphate biosynthetic process	0.314815	0.0145612		6	GO:0004372	MF	glycine hydroxymethyltransferase activity	0.4	0.0181851
								58	GO:0006400	BP	tRNA modification	0.219697	0.0148765		17	GO:1901981	MF	phosphatidylinositol phosphate binding	0.2125	0.0183427
								101	GO:0070085	BP	glycosylation	0.198819	0.0148765		31	GO:0016840	MF	carbon-nitrogen lyase activity	0.175141	0.0186305
								16	GO:1903313	BP	positive regulation of mRNA metabolic process	0.326531	0.0149678		37	GO:0010411	BP	xyloglucan metabolic process	0.165919	0.0186332
								13	GO:0015081	MF	sodium ion transmembrane transporter activity	0.351351	0.0150711		37	GO:0015698	BP	inorganic anion transport	0.165919	0.0186332
								13	GO:0000254	MF	C-4 methylsterol oxidase activity	0.351351	0.0150711		105	GO:0061659	MF	ubiquitin-like protein ligase activity	0.132911	0.0189279
								505	GO:1902494	CC	catalytic complex	0.168053	0.0152838		7	GO:0006687	BP	glycosphingolipid metabolic process	0.35	0.0189801
								364	GO:0043565	MF	sequence-specific DNA binding	0.172023	0.0154786		7	GO:0007076	BP	mitotic chromosome condensation	0.35	0.0189801
								9	GO:0009298	BP	GDP-mannose biosynthetic process	0.428571	0.015814		7	GO:0006678	BP	glucosylceramide metabolic process	0.35	0.0189801
								9	GO:0005787	CC	signal peptidase complex	0.428571	0.015814		7	GO:0006677	BP	glycosylceramide metabolic process	0.35	0.0189801
								9	GO:0004791	MF	thioredoxin-disulfide reductase activity	0.428571	0.015814		7	GO:0031464	CC	Cul4A-RING E3 ubiquitin ligase complex	0.35	0.0189801
								10	GO:2001057	BP	reactive nitrogen species metabolic process	0.4	0.0164882		7	GO:0061578	MF	Lys63-specific deubiquitinase activity	0.35	0.0189801
								10	GO:0009435	BP	NAD biosynthetic process	0.4	0.0164882		16	GO:0016128	BP	phytosteroid metabolic process	0.219178	0.0195251
								10	GO:0010431	BP	seed maturation	0.4	0.0164882		16	GO:0006898	BP	receptor-mediated endocytosis	0.219178	0.0195251
								10	GO:0042126	BP	nitrate metabolic process	0.4	0.0164882		13	GO:0043562	BP	cellular response to nitrogen levels	0.236364	0.0197554
								10	GO:0042128	BP	nitrate assimilation	0.4	0.0164882		117	GO:0009259	BP	ribonucleotide metabolic process	0.130435	0.0200114
								11	GO:0019903	MF	protein phosphatase binding	0.37931	0.0164882		9	GO:0043539	MF	protein serine/threonine kinase activator activity	0.290323	0.0203173
								10	GO:0005496	MF	steroid binding	0.4	0.0164882		103	GO:0061630	MF	ubiquitin protein ligase activity	0.132561	0.0211424
								27	GO:0006635	BP	fatty acid beta-oxidation	0.264706	0.0164979		174	GO:0019787	MF	ubiquitin-like protein transferase activity	0.123843	0.0212829
								155	GO:0009150	BP	purine ribonucleotide metabolic process	0.187198	0.0165782		10	GO:0035999	BP	tetrahydrofolate interconversion	0.27027	0.0212925
								7	GO:0042631	BP	cellular response to water deprivation	0.5	0.0171229		10	GO:0010114	BP	response to red light	0.27027	0.0212925
								7	GO:0006556	BP	S-adenosylmethionine biosynthetic process	0.5	0.0171229		10	GO:0015081	MF	sodium ion transmembrane transporter activity	0.27027	0.0212925
								7	GO:0071229	BP	cellular response to acid chemical	0.5	0.0171229		119	GO:0072521	BP	purine-containing compound metabolic process	0.130197	0.0213479
								7	GO:0071462	BP	cellular response to water stimulus	0.5	0.0171229		4	GO:0006076	BP	(1->3)-beta-D-glucan catabolic process	0.571429	0.0213479
								7	GO:0004478	MF	methionine adenosyltransferase activity	0.5	0.0171229		4	GO:0140255	BP	regulation of cellular response to phosphate starvation	0.571429	0.0213479
								7	GO:0022842	MF	narrow pore channel activity	0.5	0.0171229		4	GO:0010135	BP	ureide metabolic process	0.571429	0.0213479
								7	GO:0022840	MF	leak channel activity	0.5	0.0171229		4	GO:0010136	BP	ureide catabolic process	0.571429	0.0213479
								7	GO:0022841	MF	potassium ion leak channel activity	0.5	0.0171229		4	GO:0032106	BP	positive regulation of response to extracellular stimulus	0.571429	0.0213479
								97	GO:0043413	BP	macromolecule glycosylation	0.199179	0.0175004		4	GO:0032109	BP	positive regulation of response to nutrient levels	0.571429	0.0213479
								97	GO:0006486	BP	protein glycosylation	0.199179	0.0175004		4	GO:0071423	BP	malate transmembrane transport	0.571429	0.0213479
								4	GO:0120256	BP	olefinic compound catabolic process	0.8	0.017703		4	GO:0080040	BP	positive regulation of cellular response to phosphate starvation	0.571429	0.0213479
								4	GO:0016107	BP	sesquiterpenoid catabolic process	0.8	0.017703		4	GO:0006145	BP	purine nucleobase catabolic process	0.571429	0.0213479
								4	GO:0043290	BP	apocarotenoid catabolic process	0.8	0.017703		5	GO:0006101	BP	citrate metabolic process	0.454545	0.0213479
								4	GO:0046345	BP	abscisic acid catabolic process	0.8	0.017703		5	GO:0009556	BP	microsporogenesis	0.454545	0.0213479
								4	GO:0019478	BP	D-amino acid catabolic process	0.8	0.017703		5	GO:0019482	BP	beta-alanine metabolic process	0.454545	0.0213479
								4	GO:0030093	CC	chloroplast photosystem I	0.8	0.017703		5	GO:0019483	BP	beta-alanine biosynthetic process	0.454545	0.0213479
								4	GO:0003852	MF	2-isopropylmalate synthase activity	0.8	0.017703		4	GO:0052723	MF	inositol hexakisphosphate 1-kinase activity	0.571429	0.0213479
								140	GO:0044042	BP	glucan metabolic process	0.189189	0.0178142		4	GO:0052724	MF	inositol hexakisphosphate 3-kinase activity	0.571429	0.0213479
								249	GO:0019787	MF	ubiquitin-like protein transferase activity	0.177224	0.0180687		4	GO:0000832	MF	inositol hexakisphosphate 5-kinase activity	0.571429	0.0213479
								227	GO:0016874	MF	ligase activity	0.1786	0.0183349		4	GO:0033857	MF	diphosphoinositol-pentakisphosphate kinase activity	0.571429	0.0213479
								15	GO:0042278	BP	purine nucleoside metabolic process	0.333333	0.0183897		4	GO:0000827	MF	inositol-1,3,4,5,6-pentakisphosphate kinase activity	0.571429	0.0213479
								1672	GO:0006725	BP	cellular aromatic compound metabolic process	0.157751	0.0184024		4	GO:0000828	MF	inositol hexakisphosphate kinase activity	0.571429	0.0213479
								13	GO:0019359	BP	nicotinamide nucleotide biosynthetic process	0.342105	0.0187859		4	GO:0000829	MF	inositol heptakisphosphate kinase activity	0.571429	0.0213479
								13	GO:0071712	BP	ER-associated misfolded protein catabolic process	0.342105	0.0187859		4	GO:0102092	MF	5-diphosphoinositol pentakisphosphate 3-kinase activity	0.571429	0.0213479
								13	GO:0034594	MF	phosphatidylinositol trisphosphate phosphatase activity	0.342105	0.0187859		5	GO:0046577	MF	long-chain-alcohol oxidase activity	0.454545	0.0213479
								24	GO:0016671	MF	oxidoreductase activity, acting on a sulfur group of donors, disulfide as acceptor	0.272727	0.0188864		5	GO:0009978	MF	allene oxide synthase activity	0.454545	0.0213479
								82	GO:0008033	BP	tRNA processing	0.204489	0.0194758		29	GO:0009705	CC	plant-type vacuole membrane	0.173653	0.02138
								110	GO:0005768	CC	endosome	0.195035	0.0195047		22	GO:0046164	BP	alcohol catabolic process	0.189655	0.0219229
								16	GO:0046036	BP	CTP metabolic process	0.313725	0.0195898		60	GO:0016298	MF	lipase activity	0.146341	0.0219311
								16	GO:0009209	BP	pyrimidine ribonucleoside triphosphate biosynthetic process	0.313725	0.0195898		71	GO:0010383	BP	cell wall polysaccharide metabolic process	0.140594	0.0221331
								16	GO:0009208	BP	pyrimidine ribonucleoside triphosphate metabolic process	0.313725	0.0195898		116	GO:1901361	BP	organic cyclic compound catabolic process	0.129899	0.022719
								16	GO:0018958	BP	phenol-containing compound metabolic process	0.313725	0.0195898		19	GO:0015925	MF	galactosidase activity	0.2	0.0227876
								16	GO:0006241	BP	CTP biosynthetic process	0.313725	0.0195898		109	GO:0022402	BP	cell cycle process	0.131484	0.0228021
								21	GO:0046470	BP	phosphatidylcholine metabolic process	0.287671	0.0196414		47	GO:0008422	MF	beta-glucosidase activity	0.153094	0.0228255
								85	GO:1990204	CC	oxidoreductase complex	0.2019	0.0199132		75	GO:0016830	MF	carbon-carbon lyase activity	0.139665	0.0230127
								12	GO:0000467	BP	exonucleolytic trimming to generate mature 3'-end of 5.8S rRNA from tricistronic rRNA transcript (SSU-rRNA, 5.8S rRNA, LSU-rRNA)	0.352941	0.0200283		26	GO:0042401	BP	cellular biogenic amine biosynthetic process	0.180556	0.0231797
								12	GO:0000459	BP	exonucleolytic trimming involved in rRNA processing	0.352941	0.0200283		26	GO:0009309	BP	amine biosynthetic process	0.180556	0.0231797
								6	GO:1901160	BP	primary amino compound metabolic process	0.545455	0.0200283		15	GO:0009850	BP	auxin metabolic process	0.223881	0.0233069
								12	GO:0043024	MF	ribosomal small subunit binding	0.352941	0.0200283		15	GO:0031903	CC	microbody membrane	0.223881	0.0233069
								12	GO:0016688	MF	L-ascorbate peroxidase activity	0.352941	0.0200283		15	GO:0005778	CC	peroxisomal membrane	0.223881	0.0233069
								6	GO:0005355	MF	glucose transmembrane transporter activity	0.545455	0.0200283		55	GO:0022836	MF	gated channel activity	0.147849	0.023539
								6	GO:0015149	MF	hexose transmembrane transporter activity	0.545455	0.0200283		12	GO:0005905	CC	clathrin-coated pit	0.24	0.0237144
								6	GO:0004350	MF	glutamate-5-semialdehyde dehydrogenase activity	0.545455	0.0200283		50	GO:0051539	MF	4 iron, 4 sulfur cluster binding	0.151057	0.0238165
								6	GO:0000064	MF	L-ornithine transmembrane transporter activity	0.545455	0.0200283		26	GO:0042180	BP	cellular ketone metabolic process	0.17931	0.0240343
								6	GO:0004349	MF	glutamate 5-kinase activity	0.545455	0.0200283		19	GO:0070588	BP	calcium ion transmembrane transport	0.197917	0.0244018
								8	GO:0070206	BP	protein trimerization	0.444444	0.0200453		7	GO:0000793	CC	condensed chromosome	0.333333	0.0244826
								8	GO:0061459	MF	L-arginine transmembrane transporter activity	0.444444	0.0200453		96	GO:0044085	BP	cellular component biogenesis	0.133705	0.0246431
								8	GO:0015185	MF	gamma-aminobutyric acid transmembrane transporter activity	0.444444	0.0200453		6	GO:0030574	BP	collagen catabolic process	0.375	0.0246976
								15	GO:0120013	MF	lipid transfer activity	0.326087	0.0202584		6	GO:0097164	BP	ammonium ion metabolic process	0.375	0.0246976
								19	GO:0016884	MF	carbon-nitrogen ligase activity, with glutamine as amido-N-donor	0.292308	0.0202584		10	GO:0006526	BP	arginine biosynthetic process	0.263158	0.0249046
								18	GO:0090599	MF	alpha-glucosidase activity	0.305085	0.0204245		10	GO:0004396	MF	hexokinase activity	0.263158	0.0249046
								50	GO:0022411	BP	cellular component disassembly	0.222222	0.0206105		10	GO:0008865	MF	fructokinase activity	0.263158	0.0249046
								11	GO:0000774	MF	adenyl-nucleotide exchange factor activity	0.366667	0.0209698		24	GO:0051259	BP	protein complex oligomerization	0.181818	0.0250956
								11	GO:0060590	MF	ATPase regulator activity	0.366667	0.0209698		1370	GO:0005634	CC	nucleus	0.106474	0.0263228
								11	GO:0016646	MF	oxidoreductase activity, acting on the CH-NH group of donors, NAD or NADP as acceptor	0.366667	0.0209698		214	GO:0016747	MF	acyltransferase activity, transferring groups other than amino-acyl groups	0.120292	0.0269205
								5	GO:0046464	BP	acylglycerol catabolic process	0.625	0.021127		112	GO:0005773	CC	vacuole	0.12978	0.0270939
								5	GO:0046461	BP	neutral lipid catabolic process	0.625	0.021127		105	GO:0060089	MF	molecular transducer activity	0.13125	0.027457
								5	GO:0009962	BP	regulation of flavonoid biosynthetic process	0.625	0.021127		12	GO:0046219	BP	indolalkylamine biosynthetic process	0.235294	0.0276116
								5	GO:0019433	BP	triglyceride catabolic process	0.625	0.021127		12	GO:0000162	BP	tryptophan biosynthetic process	0.235294	0.0276116
								5	GO:0006007	BP	glucose catabolic process	0.625	0.021127		3	GO:0019357	BP	nicotinate nucleotide biosynthetic process	0.75	0.0276116
								10	GO:0019673	BP	GDP-mannose metabolic process	0.384615	0.021127		3	GO:0019358	BP	nicotinate nucleotide salvage	0.75	0.0276116
								10	GO:0016078	BP	tRNA catabolic process	0.384615	0.021127		3	GO:0046203	BP	spermidine catabolic process	0.75	0.0276116
								10	GO:0043633	BP	polyadenylation-dependent RNA catabolic process	0.384615	0.021127		3	GO:0046497	BP	nicotinate nucleotide metabolic process	0.75	0.0276116
								10	GO:0016577	BP	histone demethylation	0.384615	0.021127		3	GO:0010446	BP	response to alkaline pH	0.75	0.0276116
								10	GO:0071035	BP	nuclear polyadenylation-dependent rRNA catabolic process	0.384615	0.021127		3	GO:0009805	BP	coumarin biosynthetic process	0.75	0.0276116
								10	GO:0071038	BP	nuclear polyadenylation-dependent tRNA catabolic process	0.384615	0.021127		3	GO:0009804	BP	coumarin metabolic process	0.75	0.0276116
								10	GO:0070076	BP	histone lysine demethylation	0.384615	0.021127		3	GO:1903409	BP	reactive oxygen species biosynthetic process	0.75	0.0276116
								10	GO:0043634	BP	polyadenylation-dependent ncRNA catabolic process	0.384615	0.021127		3	GO:0052903	MF	N1-acetylspermine:oxygen oxidoreductase (3-acetamidopropanal-forming) activity	0.75	0.0276116
								10	GO:0106354	BP	tRNA surveillance	0.384615	0.021127		3	GO:0052684	MF	L-serine hydro-lyase (adding indole, L-tryptophan-forming) activity	0.75	0.0276116
								10	GO:0071029	BP	nuclear ncRNA surveillance	0.384615	0.021127		3	GO:0018580	MF	nitronate monooxygenase activity	0.75	0.0276116
								10	GO:0071046	BP	nuclear polyadenylation-dependent ncRNA catabolic process	0.384615	0.021127		3	GO:0052902	MF	spermidine:oxygen oxidoreductase (3-aminopropanal-forming) activity	0.75	0.0276116
								5	GO:0015505	MF	uracil:cation symporter activity	0.625	0.021127		3	GO:1990247	MF	N6-methyladenosine-containing RNA binding	0.75	0.0276116
								5	GO:0031956	MF	medium-chain fatty acid-CoA ligase activity	0.625	0.021127		221	GO:0030246	MF	carbohydrate binding	0.119653	0.0278036
								5	GO:0005274	MF	allantoin:proton symporter activity	0.625	0.021127		34	GO:0019887	MF	protein kinase regulator activity	0.162679	0.0278137
								5	GO:0000234	MF	phosphoethanolamine N-methyltransferase activity	0.625	0.021127		8	GO:0016103	BP	diterpenoid catabolic process	0.296296	0.0279539
								5	GO:0036361	MF	racemase activity, acting on amino acids and derivatives	0.625	0.021127		8	GO:0045487	BP	gibberellin catabolic process	0.296296	0.0279539
								5	GO:0015391	MF	nucleobase:cation symporter activity	0.625	0.021127		8	GO:0004340	MF	glucokinase activity	0.296296	0.0279539
								5	GO:0047661	MF	amino-acid racemase activity	0.625	0.021127		8	GO:0019158	MF	mannokinase activity	0.296296	0.0279539
								5	GO:0034256	MF	chlorophyll(ide) b reductase activity	0.625	0.021127		11	GO:1901002	BP	positive regulation of response to salt stress	0.244444	0.02868
								10	GO:0015369	MF	calcium:proton antiporter activity	0.384615	0.021127		30	GO:0009808	BP	lignin metabolic process	0.167598	0.0290722
								10	GO:0015368	MF	calcium:cation antiporter activity	0.384615	0.021127		35	GO:0002831	BP	regulation of response to biotic stimulus	0.163551	0.0290722
								10	GO:0016207	MF	4-coumarate-CoA ligase activity	0.384615	0.021127		25	GO:0061919	BP	process utilizing autophagic mechanism	0.179856	0.0294981
								39	GO:0006458	BP	'de novo' protein folding	0.237805	0.0211807		25	GO:0006914	BP	autophagy	0.179856	0.0294981
								34	GO:0051087	MF	chaperone binding	0.242857	0.0213093		10	GO:0015179	MF	L-amino acid transmembrane transporter activity	0.25641	0.0294981
								18	GO:0009644	BP	response to high light intensity	0.3	0.0214481		1188	GO:0043412	BP	macromolecule modification	0.106969	0.0305255
								18	GO:0034661	BP	ncRNA catabolic process	0.3	0.0214481		29	GO:0046686	BP	response to cadmium ion	0.171598	0.0305952
								62	GO:0007034	BP	vacuolar transport	0.213058	0.0214481		14	GO:0016131	BP	brassinosteroid metabolic process	0.225806	0.0305952
								46	GO:0016998	BP	cell wall macromolecule catabolic process	0.226601	0.0214481		5	GO:0017038	BP	protein import	0.416667	0.0305952
								94	GO:0019748	BP	secondary metabolic process	0.197895	0.0214481		5	GO:0006729	BP	tetrahydrobiopterin biosynthetic process	0.416667	0.0305952
								16	GO:0015936	BP	coenzyme A metabolic process	0.307692	0.0214481		5	GO:0046146	BP	tetrahydrobiopterin metabolic process	0.416667	0.0305952
								16	GO:0006415	BP	translational termination	0.307692	0.0214481		7	GO:0006598	BP	polyamine catabolic process	0.318182	0.0305952
								244	GO:0005976	BP	polysaccharide metabolic process	0.176812	0.0214481		7	GO:0042402	BP	cellular biogenic amine catabolic process	0.318182	0.0305952
								30	GO:0043087	BP	regulation of GTPase activity	0.25	0.0214481		7	GO:0046208	BP	spermine catabolic process	0.318182	0.0305952
								19	GO:0006662	BP	glycerol ether metabolic process	0.287879	0.0214481		7	GO:0042360	BP	vitamin E metabolic process	0.318182	0.0305952
								19	GO:0018904	BP	ether metabolic process	0.287879	0.0214481		7	GO:0009310	BP	amine catabolic process	0.318182	0.0305952
								21	GO:0016108	BP	tetraterpenoid metabolic process	0.28	0.0214481		7	GO:0010189	BP	vitamin E biosynthetic process	0.318182	0.0305952
								21	GO:0016116	BP	carotenoid metabolic process	0.28	0.0214481		7	GO:1901679	BP	nucleotide transmembrane transport	0.318182	0.0305952
								46	GO:0046148	BP	pigment biosynthetic process	0.22549	0.0214481		5	GO:1990316	CC	Atg1/ULK1 kinase complex	0.416667	0.0305952
								222	GO:0031325	BP	positive regulation of cellular metabolic process	0.17817	0.0214481		5	GO:0005967	CC	mitochondrial pyruvate dehydrogenase complex	0.416667	0.0305952
								37	GO:0071310	BP	cellular response to organic substance	0.23871	0.0214481		250	GO:0043565	MF	sequence-specific DNA binding	0.118147	0.0305952
								134	GO:0044270	BP	cellular nitrogen compound catabolic process	0.188202	0.0214481		5	GO:0050048	MF	L-leucine:2-oxoglutarate aminotransferase activity	0.416667	0.0305952
								39	GO:0043094	BP	cellular metabolic compound salvage	0.233533	0.0214481		5	GO:0004084	MF	branched-chain-amino-acid transaminase activity	0.416667	0.0305952
								18	GO:0006308	BP	DNA catabolic process	0.295082	0.0214481		5	GO:0003994	MF	aconitate hydratase activity	0.416667	0.0305952
								12	GO:0090333	BP	regulation of stomatal closure	0.342857	0.0214481		5	GO:0004354	MF	glutamate dehydrogenase (NADP+) activity	0.416667	0.0305952
								3	GO:0006593	BP	ornithine catabolic process	1	0.0214481		5	GO:0004353	MF	glutamate dehydrogenase [NAD(P)+] activity	0.416667	0.0305952
								3	GO:0046864	BP	isoprenoid transport	1	0.0214481		5	GO:0008113	MF	peptide-methionine (S)-S-oxide reductase activity	0.416667	0.0305952
								3	GO:0046865	BP	terpenoid transport	1	0.0214481		5	GO:0052655	MF	L-valine transaminase activity	0.416667	0.0305952
								3	GO:0017014	BP	protein nitrosylation	1	0.0214481		5	GO:0052654	MF	L-leucine transaminase activity	0.416667	0.0305952
								3	GO:0033389	BP	putrescine biosynthetic process from arginine, using agmatinase	1	0.0214481		5	GO:0052656	MF	L-isoleucine transaminase activity	0.416667	0.0305952
								3	GO:0080168	BP	abscisic acid transport	1	0.0214481		5	GO:0047780	MF	citrate dehydratase activity	0.416667	0.0305952
								3	GO:0050665	BP	hydrogen peroxide biosynthetic process	1	0.0214481		5	GO:0052593	MF	tryptamine:oxygen oxidoreductase (deaminating) activity	0.416667	0.0305952
								3	GO:0046131	BP	pyrimidine ribonucleoside metabolic process	1	0.0214481		5	GO:0052596	MF	phenethylamine:oxygen oxidoreductase (deaminating) activity	0.416667	0.0305952
								3	GO:0034486	BP	vacuolar transmembrane transport	1	0.0214481		5	GO:0052595	MF	aliphatic amine oxidase activity	0.416667	0.0305952
								3	GO:0080141	BP	regulation of jasmonic acid biosynthetic process	1	0.0214481		5	GO:0052594	MF	aminoacetone:oxygen oxidoreductase(deaminating) activity	0.416667	0.0305952
								3	GO:0080140	BP	regulation of jasmonic acid metabolic process	1	0.0214481		12	GO:0015936	BP	coenzyme A metabolic process	0.230769	0.0308242
								3	GO:0042246	BP	tissue regeneration	1	0.0214481		12	GO:0003872	MF	6-phosphofructokinase activity	0.230769	0.0308242
								3	GO:0006688	BP	glycosphingolipid biosynthetic process	1	0.0214481		14	GO:0006298	BP	mismatch repair	0.222222	0.0320647
								3	GO:1902290	BP	positive regulation of defense response to oomycetes	1	0.0214481		14	GO:0015294	MF	solute:cation symporter activity	0.222222	0.0320647
								3	GO:0048250	BP	iron import into the mitochondrion	1	0.0214481		6	GO:0015850	BP	organic hydroxy compound transport	0.352941	0.0323608
								3	GO:1901997	BP	negative regulation of indoleacetic acid biosynthetic process via tryptophan	1	0.0214481		6	GO:0031012	CC	extracellular matrix	0.352941	0.0323608
								3	GO:1901996	BP	regulation of indoleacetic acid biosynthetic process via tryptophan	1	0.0214481		18	GO:0030276	MF	clathrin binding	0.195652	0.0326359
								3	GO:1902171	BP	regulation of tocopherol cyclase activity	1	0.0214481		27	GO:0006040	BP	amino sugar metabolic process	0.171975	0.0329134
								3	GO:0019544	BP	arginine catabolic process to glutamate	1	0.0214481		38	GO:0006664	BP	glycolipid metabolic process	0.158333	0.0330203
								3	GO:0051127	BP	positive regulation of actin nucleation	1	0.0214481		38	GO:1903509	BP	liposaccharide metabolic process	0.158333	0.0330203
								3	GO:0051125	BP	regulation of actin nucleation	1	0.0214481		8	GO:0046655	BP	folic acid metabolic process	0.285714	0.0337158
								3	GO:0046885	BP	regulation of hormone biosynthetic process	1	0.0214481		8	GO:0042219	BP	cellular modified amino acid catabolic process	0.285714	0.0337158
								3	GO:0022417	BP	protein maturation by protein folding	1	0.0214481		8	GO:0001678	BP	cellular glucose homeostasis	0.285714	0.0337158
								3	GO:0033609	BP	oxalate metabolic process	1	0.0214481		8	GO:0044273	BP	sulfur compound catabolic process	0.285714	0.0337158
								3	GO:0032074	BP	negative regulation of nuclease activity	1	0.0214481		8	GO:0042593	BP	glucose homeostasis	0.285714	0.0337158
								3	GO:0046102	BP	inosine metabolic process	1	0.0214481		8	GO:0005536	MF	glucose binding	0.285714	0.0337158
								3	GO:0080065	BP	4-alpha-methyl-delta7-sterol oxidation	1	0.0214481		10	GO:0046912	MF	acyltransferase activity, acyl groups converted into alkyl on transfer	0.25	0.0341575
								3	GO:0010409	BP	extensin metabolic process	1	0.0214481		15	GO:0005267	MF	potassium channel activity	0.208333	0.0342113
								3	GO:1901918	BP	negative regulation of exoribonuclease activity	1	0.0214481		14	GO:0005689	CC	U12-type spliceosomal complex	0.21875	0.0342418
								3	GO:1901917	BP	regulation of exoribonuclease activity	1	0.0214481		9	GO:0046128	BP	purine ribonucleoside metabolic process	0.264706	0.0345484
								3	GO:0045763	BP	negative regulation of cellular amino acid metabolic process	1	0.0214481		4	GO:0010264	BP	myo-inositol hexakisphosphate biosynthetic process	0.5	0.0345484
								3	GO:0009943	BP	adaxial/abaxial axis specification	1	0.0214481		4	GO:0033517	BP	myo-inositol hexakisphosphate metabolic process	0.5	0.0345484
								3	GO:0009413	BP	response to flooding	1	0.0214481		4	GO:0009852	BP	auxin catabolic process	0.5	0.0345484
								3	GO:0006842	BP	tricarboxylic acid transport	1	0.0214481		4	GO:0005848	CC	mRNA cleavage stimulating factor complex	0.5	0.0345484
								3	GO:0006216	BP	cytidine catabolic process	1	0.0214481		4	GO:0050302	MF	indole-3-acetaldehyde oxidase activity	0.5	0.0345484
								3	GO:0070932	BP	histone H3 deacetylation	1	0.0214481		4	GO:0030943	MF	mitochondrion targeting sequence binding	0.5	0.0345484
								3	GO:0009450	BP	gamma-aminobutyric acid catabolic process	1	0.0214481		4	GO:0004802	MF	transketolase activity	0.5	0.0345484
								3	GO:0060701	BP	negative regulation of ribonuclease activity	1	0.0214481		4	GO:0004031	MF	aldehyde oxidase activity	0.5	0.0345484
								3	GO:0060700	BP	regulation of ribonuclease activity	1	0.0214481		4	GO:0018488	MF	aryl-aldehyde oxidase activity	0.5	0.0345484
								3	GO:0045041	BP	protein import into mitochondrial intermembrane space	1	0.0214481		1167	GO:1901360	BP	organic cyclic compound metabolic process	0.106858	0.0351792
								3	GO:0033239	BP	negative regulation of cellular amine metabolic process	1	0.0214481		111	GO:0019439	BP	aromatic compound catabolic process	0.128472	0.0356242
								3	GO:0033539	BP	fatty acid beta-oxidation using acyl-CoA dehydrogenase	1	0.0214481		85	GO:0031984	CC	organelle subcompartment	0.133438	0.0362824
								3	GO:0046087	BP	cytidine metabolic process	1	0.0214481		17	GO:0007623	BP	circadian rhythm	0.2	0.0368272
								3	GO:0007189	BP	adenylate cyclase-activating G protein-coupled receptor signaling pathway	1	0.0214481		17	GO:0006639	BP	acylglycerol metabolic process	0.2	0.0368272
								3	GO:0090356	BP	negative regulation of auxin metabolic process	1	0.0214481		17	GO:0006638	BP	neutral lipid metabolic process	0.2	0.0368272
								3	GO:0080177	BP	plastoglobule organization	1	0.0214481		14	GO:0016884	MF	carbon-nitrogen ligase activity, with glutamine as amido-N-donor	0.215385	0.0368272
								3	GO:0010728	BP	regulation of hydrogen peroxide biosynthetic process	1	0.0214481		24	GO:0008378	MF	galactosyltransferase activity	0.179104	0.0370546
								3	GO:0043162	BP	ubiquitin-dependent protein catabolic process via the multivesicular body sorting pathway	1	0.0214481		15	GO:0098590	CC	plasma membrane region	0.205479	0.0375109
								3	GO:0006480	BP	N-terminal protein amino acid methylation	1	0.0214481		15	GO:0004564	MF	beta-fructofuranosidase activity	0.205479	0.0375109
								3	GO:1903335	BP	regulation of vacuolar transport	1	0.0214481		11	GO:0006835	BP	dicarboxylic acid transport	0.234043	0.0379032
								3	GO:0090414	BP	molybdate ion export from vacuole	1	0.0214481		11	GO:0016832	MF	aldehyde-lyase activity	0.234043	0.0379032
								3	GO:0090410	BP	malonate catabolic process	1	0.0214481		60	GO:0031301	CC	integral component of organelle membrane	0.141509	0.0381475
								3	GO:0046476	BP	glycosylceramide biosynthetic process	1	0.0214481		7	GO:0009068	BP	aspartate family amino acid catabolic process	0.304348	0.0384996
								3	GO:0006679	BP	glucosylceramide biosynthetic process	1	0.0214481		7	GO:0047769	MF	arogenate dehydratase activity	0.304348	0.0384996
								3	GO:0010121	BP	arginine catabolic process to proline via ornithine	1	0.0214481		34	GO:0008081	MF	phosphoric diester hydrolase activity	0.158879	0.0397497
								3	GO:0033484	BP	nitric oxide homeostasis	1	0.0214481		10	GO:0016742	MF	hydroxymethyl-, formyl- and related transferase activity	0.243902	0.0399761
								3	GO:0033483	BP	gas homeostasis	1	0.0214481		14	GO:0006553	BP	lysine metabolic process	0.212121	0.0399786
								3	GO:0015746	BP	citrate transport	1	0.0214481		8	GO:0019903	MF	protein phosphatase binding	0.275862	0.0411083
								3	GO:0015742	BP	alpha-ketoglutarate transport	1	0.0214481		9	GO:0010044	BP	response to aluminum ion	0.257143	0.0412436
								3	GO:1902288	BP	regulation of defense response to oomycetes	1	0.0214481		9	GO:0046500	BP	S-adenosylmethionine metabolic process	0.257143	0.0412436
								3	GO:1905777	BP	regulation of exonuclease activity	1	0.0214481		15	GO:0006002	BP	fructose 6-phosphate metabolic process	0.202703	0.0413113
								3	GO:1905778	BP	negative regulation of exonuclease activity	1	0.0214481		19	GO:0009081	BP	branched-chain amino acid metabolic process	0.191919	0.0413503
								3	GO:0019493	BP	arginine catabolic process to proline	1	0.0214481		58	GO:0006643	BP	membrane lipid metabolic process	0.141463	0.0420324
								3	GO:1902348	BP	cellular response to strigolactone	1	0.0214481		6	GO:0009695	BP	jasmonic acid biosynthetic process	0.333333	0.0420324
								3	GO:0034315	BP	regulation of Arp2/3 complex-mediated actin nucleation	1	0.0214481		6	GO:1902644	BP	tertiary alcohol metabolic process	0.333333	0.0420324
								3	GO:0005993	BP	trehalose catabolic process	1	0.0214481		6	GO:0070206	BP	protein trimerization	0.333333	0.0420324
								3	GO:0110126	BP	phloem loading	1	0.0214481		6	GO:0009687	BP	abscisic acid metabolic process	0.333333	0.0420324
								3	GO:0006540	BP	glutamate decarboxylation to succinate	1	0.0214481		6	GO:0009938	BP	negative regulation of gibberellic acid mediated signaling pathway	0.333333	0.0420324
								3	GO:0015741	BP	fumarate transport	1	0.0214481		6	GO:0043288	BP	apocarotenoid metabolic process	0.333333	0.0420324
								3	GO:0032353	BP	negative regulation of hormone biosynthetic process	1	0.0214481		6	GO:0034098	CC	VCP-NPL4-UFD1 AAA ATPase complex	0.333333	0.0420324
								3	GO:0032351	BP	negative regulation of hormone metabolic process	1	0.0214481		6	GO:0008506	MF	sucrose:proton symporter activity	0.333333	0.0420324
								3	GO:0097548	BP	seed abscission	1	0.0214481		6	GO:0061459	MF	L-arginine transmembrane transporter activity	0.333333	0.0420324
								3	GO:0010600	BP	regulation of auxin biosynthetic process	1	0.0214481		6	GO:0009669	MF	sucrose:cation symporter activity	0.333333	0.0420324
								3	GO:0097036	BP	regulation of plasma membrane sterol distribution	1	0.0214481		6	GO:0004617	MF	phosphoglycerate dehydrogenase activity	0.333333	0.0420324
								3	GO:1903426	BP	regulation of reactive oxygen species biosynthetic process	1	0.0214481		5	GO:0032366	BP	intracellular sterol transport	0.384615	0.042308
								3	GO:0009915	BP	phloem sucrose loading	1	0.0214481		5	GO:0015858	BP	nucleoside transport	0.384615	0.042308
								3	GO:0032069	BP	regulation of nuclease activity	1	0.0214481		5	GO:1901642	BP	nucleoside transmembrane transport	0.384615	0.042308
								3	GO:0046135	BP	pyrimidine nucleoside catabolic process	1	0.0214481		5	GO:0015918	BP	sterol transport	0.384615	0.042308
								3	GO:0009663	BP	plasmodesma organization	1	0.0214481		13	GO:0004575	MF	sucrose alpha-glucosidase activity	0.224138	0.042308
								3	GO:0009972	BP	cytidine deamination	1	0.0214481		5	GO:0008131	MF	primary amine oxidase activity	0.384615	0.042308
								3	GO:0060776	BP	simple leaf morphogenesis	1	0.0214481		5	GO:0015173	MF	aromatic amino acid transmembrane transporter activity	0.384615	0.042308
								3	GO:0046133	BP	pyrimidine ribonucleoside catabolic process	1	0.0214481		19	GO:0046351	BP	disaccharide biosynthetic process	0.19	0.0424376
								3	GO:0033611	BP	oxalate catabolic process	1	0.0214481		26	GO:0050662	MF	obsolete coenzyme binding	0.169935	0.0424376
								3	GO:0006148	BP	inosine catabolic process	1	0.0214481		39	GO:0048584	BP	positive regulation of response to stimulus	0.152344	0.0431997
								3	GO:0019310	BP	inositol catabolic process	1	0.0214481		11	GO:0042362	BP	fat-soluble vitamin biosynthetic process	0.229167	0.0431997
								3	GO:0018160	BP	peptidyl-pyrromethane cofactor linkage	1	0.0214481		11	GO:0006775	BP	fat-soluble vitamin metabolic process	0.229167	0.0431997
								3	GO:2000601	BP	positive regulation of Arp2/3 complex-mediated actin nucleation	1	0.0214481		11	GO:0019239	MF	deaminase activity	0.229167	0.0431997
								3	GO:0006386	BP	termination of RNA polymerase III transcription	1	0.0214481		42	GO:0008047	MF	enzyme activator activity	0.150538	0.0437189
								3	GO:0048572	BP	short-day photoperiodism	1	0.0214481		30	GO:0031146	BP	SCF-dependent proteasomal ubiquitin-dependent protein catabolic process	0.162162	0.0440215
								3	GO:0048576	BP	positive regulation of short-day photoperiodism, flowering	1	0.0214481		17	GO:0098661	BP	inorganic anion transmembrane transport	0.193182	0.0441203
								44	GO:0000145	CC	exocyst	0.226804	0.0214481		2438	GO:0043231	CC	intracellular membrane-bounded organelle	0.103895	0.0441203
								3	GO:0090404	CC	pollen tube tip	1	0.0214481		13	GO:0090599	MF	alpha-glucosidase activity	0.220339	0.0446477
								3	GO:0032541	CC	cortical endoplasmic reticulum	1	0.0214481		21	GO:0009411	BP	response to UV	0.184211	0.0450029
								3	GO:0034455	CC	t-UTP complex	1	0.0214481		33	GO:0031123	BP	RNA 3'-end processing	0.160194	0.0452772
								3	GO:0051286	CC	cell tip	1	0.0214481		35	GO:0033865	BP	nucleoside bisphosphate metabolic process	0.15625	0.0459495
								3	GO:0035838	CC	growing cell tip	1	0.0214481		35	GO:0033875	BP	ribonucleoside bisphosphate metabolic process	0.15625	0.0459495
								3	GO:0090730	CC	Las1 complex	1	0.0214481		35	GO:0034032	BP	purine nucleoside bisphosphate metabolic process	0.15625	0.0459495
								3	GO:0060187	CC	cell pole	1	0.0214481		2444	GO:0043227	CC	membrane-bounded organelle	0.103859	0.0459495
								109	GO:0004252	MF	serine-type endopeptidase activity	0.19395	0.0214481		7	GO:1901269	BP	lipooligosaccharide metabolic process	0.291667	0.0471196
								256	GO:0016741	MF	transferase activity, transferring one-carbon groups	0.175945	0.0214481		7	GO:0052646	BP	alditol phosphate metabolic process	0.291667	0.0471196
								69	GO:0051539	MF	4 iron, 4 sulfur cluster binding	0.208459	0.0214481		7	GO:0009245	BP	lipid A biosynthetic process	0.291667	0.0471196
								37	GO:0140299	MF	small molecule sensor activity	0.237179	0.0214481		7	GO:0006072	BP	glycerol-3-phosphate metabolic process	0.291667	0.0471196
								18	GO:0016778	MF	diphosphotransferase activity	0.295082	0.0214481		7	GO:0046493	BP	lipid A metabolic process	0.291667	0.0471196
								3	GO:0047724	MF	inosine nucleosidase activity	1	0.0214481		7	GO:1901271	BP	lipooligosaccharide biosynthetic process	0.291667	0.0471196
								3	GO:0036381	MF	pyridoxal 5'-phosphate synthase (glutamine hydrolysing) activity	1	0.0214481		7	GO:0006529	BP	asparagine biosynthetic process	0.291667	0.0471196
								3	GO:0008759	MF	UDP-3-O-[3-hydroxymyristoyl] N-acetylglucosamine deacetylase activity	1	0.0214481		7	GO:0045273	CC	respiratory chain complex II	0.291667	0.0471196
								3	GO:0106313	MF	methylenetetrahydrofolate reductase NADPH activity	1	0.0214481		7	GO:0000285	MF	1-phosphatidylinositol-3-phosphate 5-kinase activity	0.291667	0.0471196
								3	GO:0090409	MF	malonyl-CoA synthetase activity	1	0.0214481		7	GO:0004664	MF	prephenate dehydratase activity	0.291667	0.0471196
								3	GO:0008517	MF	folic acid transmembrane transporter activity	1	0.0214481		7	GO:0004066	MF	asparagine synthase (glutamine-hydrolyzing) activity	0.291667	0.0471196
								3	GO:0062153	MF	C5-methylcytidine-containing RNA binding	1	0.0214481		9	GO:0016119	BP	carotene metabolic process	0.25	0.0480388
								3	GO:0102769	MF	dihydroceramide glucosyltransferase activity	1	0.0214481		137	GO:0035556	BP	intracellular signal transduction	0.123646	0.0486361
								3	GO:0061798	MF	GTP 3',8'-cyclase activity	1	0.0214481		8	GO:0050667	BP	homocysteine metabolic process	0.266667	0.0486361
								3	GO:0047844	MF	deoxycytidine deaminase activity	1	0.0214481		8	GO:0019915	BP	lipid storage	0.266667	0.0486361
								3	GO:0005353	MF	fructose transmembrane transporter activity	1	0.0214481		8	GO:0009228	BP	thiamine biosynthetic process	0.266667	0.0486361
								3	GO:0010326	MF	methionine-oxo-acid transaminase activity	1	0.0214481		8	GO:0019346	BP	transsulfuration	0.266667	0.0486361
								3	GO:0003866	MF	3-phosphoshikimate 1-carboxyvinyltransferase activity	1	0.0214481		8	GO:1901658	BP	glycosyl compound catabolic process	0.266667	0.0486361
								3	GO:0004587	MF	ornithine-oxo-acid transaminase activity	1	0.0214481		8	GO:0042762	BP	regulation of sulfur metabolic process	0.266667	0.0486361
								3	GO:0052662	MF	zeaxanthin epoxidase activity	1	0.0214481		8	GO:0016646	MF	oxidoreductase activity, acting on the CH-NH group of donors, NAD or NADP as acceptor	0.266667	0.0486361
								3	GO:0032422	MF	purine-rich negative regulatory element binding	1	0.0214481		21	GO:1901071	BP	glucosamine-containing compound metabolic process	0.179487	0.0495754
								3	GO:0050113	MF	inositol oxygenase activity	1	0.0214481
								3	GO:0004506	MF	squalene monooxygenase activity	1	0.0214481
								3	GO:0003992	MF	N2-acetyl-L-ornithine:2-oxoglutarate 5-aminotransferase activity	1	0.0214481
								3	GO:0018658	MF	salicylate 1-monooxygenase activity	1	0.0214481
								3	GO:0004126	MF	cytidine deaminase activity	1	0.0214481
								3	GO:0008783	MF	agmatinase activity	1	0.0214481
								3	GO:0008430	MF	selenium binding	1	0.0214481
								3	GO:0004334	MF	fumarylacetoacetase activity	1	0.0214481
								3	GO:0050155	MF	ornithine(lysine) transaminase activity	1	0.0214481
								3	GO:0004107	MF	chorismate synthase activity	1	0.0214481
								3	GO:0016594	MF	glycine binding	1	0.0214481
								3	GO:0062046	MF	dehydropipecolic acid reductase	1	0.0214481
								3	GO:0004357	MF	glutamate-cysteine ligase activity	1	0.0214481
								3	GO:0005290	MF	L-histidine transmembrane transporter activity	1	0.0214481
								3	GO:0008470	MF	isovaleryl-CoA dehydrogenase activity	1	0.0214481
								3	GO:0004371	MF	glycerone kinase activity	1	0.0214481
								3	GO:0004375	MF	glycine dehydrogenase (decarboxylating) activity	1	0.0214481
								3	GO:0019140	MF	inositol 3-kinase activity	1	0.0214481
								3	GO:0009013	MF	succinate-semialdehyde dehydrogenase [NAD(P)+] activity	1	0.0214481
								3	GO:0050203	MF	oxalate-CoA ligase activity	1	0.0214481
								3	GO:0008777	MF	acetylornithine deacetylase activity	1	0.0214481
								3	GO:0051018	MF	protein kinase A binding	1	0.0214481
								3	GO:0004865	MF	protein serine/threonine phosphatase inhibitor activity	1	0.0214481
								3	GO:0004657	MF	proline dehydrogenase activity	1	0.0214481
								3	GO:0009824	MF	AMP dimethylallyltransferase activity	1	0.0214481
								3	GO:0071933	MF	Arp2/3 complex binding	1	0.0214481
								3	GO:0004418	MF	hydroxymethylbilane synthase activity	1	0.0214481
								3	GO:0004777	MF	succinate-semialdehyde dehydrogenase (NAD+) activity	1	0.0214481
								3	GO:0008670	MF	2,4-dienoyl-CoA reductase (NADPH) activity	1	0.0214481
								3	GO:0052739	MF	phosphatidylserine 1-acylhydrolase activity	1	0.0214481
								3	GO:0004555	MF	alpha,alpha-trehalase activity	1	0.0214481
								3	GO:0043878	MF	glyceraldehyde-3-phosphate dehydrogenase (NAD+) (non-phosphorylating) activity	1	0.0214481
								3	GO:0018549	MF	methanethiol oxidase activity	1	0.0214481
								3	GO:0004053	MF	arginase activity	1	0.0214481
								3	GO:0004070	MF	aspartate carbamoyltransferase activity	1	0.0214481
								3	GO:1990206	MF	jasmonyl-Ile conjugate hydrolase activity	1	0.0214481
								3	GO:0015230	MF	FAD transmembrane transporter activity	1	0.0214481
								3	GO:0009918	MF	sterol delta7 reductase activity	1	0.0214481
								3	GO:0034237	MF	protein kinase A regulatory subunit binding	1	0.0214481
								3	GO:0106312	MF	methylenetetrahydrofolate reductase NADH activity	1	0.0214481
								3	GO:0050200	MF	plasmalogen synthase activity	1	0.0214481
								3	GO:0009976	MF	tocopherol cyclase activity	1	0.0214481
								3	GO:0071618	MF	lysophosphatidylethanolamine acyltransferase activity	1	0.0214481
								3	GO:0004321	MF	fatty-acyl-CoA synthase activity	1	0.0214481
								3	GO:0019133	MF	choline monooxygenase activity	1	0.0214481
								3	GO:0008120	MF	ceramide glucosyltransferase activity	1	0.0214481
								3	GO:0004489	MF	methylenetetrahydrofolate reductase (NAD(P)H) activity	1	0.0214481
								3	GO:0015927	MF	trehalase activity	1	0.0214481
								3	GO:0103117	MF	UDP-3-O-acyl-N-acetylglucosamine deacetylase activity	1	0.0214481
								3	GO:0008837	MF	diaminopimelate epimerase activity	1	0.0214481
								3	GO:0016642	MF	oxidoreductase activity, acting on the CH-NH2 group of donors, disulfide as acceptor	1	0.0214481
								35	GO:0000097	BP	sulfur amino acid biosynthetic process	0.239726	0.0215756
								49	GO:0016811	MF	hydrolase activity, acting on carbon-nitrogen (but not peptide) bonds, in linear amides	0.220721	0.0215756
								14	GO:0010417	BP	glucuronoxylan biosynthetic process	0.333333	0.0216402
								14	GO:0010413	BP	glucuronoxylan metabolic process	0.333333	0.0216402
								7	GO:0071034	BP	CUT catabolic process	0.466667	0.0216402
								7	GO:0140021	BP	mitochondrial ADP transmembrane transport	0.466667	0.0216402
								7	GO:0051096	BP	positive regulation of helicase activity	0.466667	0.0216402
								7	GO:0006429	BP	leucyl-tRNA aminoacylation	0.466667	0.0216402
								7	GO:0070207	BP	protein homotrimerization	0.466667	0.0216402
								7	GO:1990544	BP	mitochondrial ATP transmembrane transport	0.466667	0.0216402
								7	GO:0110102	BP	ribulose bisphosphate carboxylase complex assembly	0.466667	0.0216402
								7	GO:0071043	BP	CUT metabolic process	0.466667	0.0216402
								7	GO:0009448	BP	gamma-aminobutyric acid metabolic process	0.466667	0.0216402
								7	GO:0008157	MF	protein phosphatase 1 binding	0.466667	0.0216402
								678	GO:0016788	MF	hydrolase activity, acting on ester bonds	0.163729	0.0223247
								15	GO:0070122	MF	obsolete isopeptidase activity	0.3125	0.0223899
								11	GO:0033179	CC	proton-transporting V-type ATPase, V0 domain	0.354839	0.0227642
								11	GO:0045239	CC	tricarboxylic acid cycle enzyme complex	0.354839	0.0227642
								11	GO:0045551	MF	cinnamyl-alcohol dehydrogenase activity	0.354839	0.0227642
								11	GO:0004300	MF	enoyl-CoA hydratase activity	0.354839	0.0227642
								23	GO:0009967	BP	positive regulation of signal transduction	0.267442	0.022768
								23	GO:0006739	BP	NADP metabolic process	0.267442	0.022768
								17	GO:0006596	BP	polyamine biosynthetic process	0.303571	0.0238086
								187	GO:1901137	BP	carbohydrate derivative biosynthetic process	0.180154	0.0239325
								10	GO:0071695	BP	anatomical structure maturation	0.37037	0.0239325
								10	GO:0016103	BP	diterpenoid catabolic process	0.37037	0.0239325
								10	GO:0045487	BP	gibberellin catabolic process	0.37037	0.0239325
								8	GO:0004471	MF	malate dehydrogenase (decarboxylating) (NAD+) activity	0.421053	0.0239325
								8	GO:0004470	MF	malic enzyme activity	0.421053	0.0239325
								131	GO:0046700	BP	heterocycle catabolic process	0.187948	0.0242948
								50	GO:0009873	BP	ethylene-activated signaling pathway	0.218341	0.0243138
								9	GO:0006013	BP	mannose metabolic process	0.391304	0.0244859
								9	GO:0016886	MF	ligase activity, forming phosphoric ester bonds	0.391304	0.0244859
								22	GO:0005315	MF	inorganic phosphate transmembrane transporter activity	0.275	0.0247515
								81	GO:0031974	CC	membrane-enclosed lumen	0.200495	0.0249337
								81	GO:0070013	CC	intracellular organelle lumen	0.200495	0.0249337
								81	GO:0043233	CC	organelle lumen	0.200495	0.0249337
								40	GO:0032182	MF	ubiquitin-like protein binding	0.228571	0.0249876
								59	GO:0008047	MF	enzyme activator activity	0.21147	0.0253237
								240	GO:0009893	BP	positive regulation of metabolic process	0.175695	0.0254572
								15	GO:0043173	BP	nucleotide salvage	0.306122	0.0261123
								18	GO:0005991	BP	trehalose metabolic process	0.285714	0.0261341
								24	GO:1901663	BP	quinone biosynthetic process	0.266667	0.0262291
								24	GO:1901661	BP	quinone metabolic process	0.266667	0.0262291
								24	GO:0042181	BP	ketone biosynthetic process	0.266667	0.0262291
								6	GO:0010731	BP	protein glutathionylation	0.5	0.0270886
								6	GO:1900908	BP	regulation of olefin metabolic process	0.5	0.0270886
								6	GO:0010364	BP	regulation of ethylene biosynthetic process	0.5	0.0270886
								6	GO:0031335	BP	regulation of sulfur amino acid metabolic process	0.5	0.0270886
								6	GO:0071489	BP	cellular response to red or far red light	0.5	0.0270886
								6	GO:1900911	BP	regulation of olefin biosynthetic process	0.5	0.0270886
								6	GO:0010017	BP	red or far-red light signaling pathway	0.5	0.0270886
								6	GO:0006431	BP	methionyl-tRNA aminoacylation	0.5	0.0270886
								6	GO:1990316	CC	Atg1/ULK1 kinase complex	0.5	0.0270886
								41	GO:0016860	MF	intramolecular oxidoreductase activity	0.227778	0.0270886
								6	GO:0004825	MF	methionine-tRNA ligase activity	0.5	0.0270886
								32	GO:0051259	BP	protein complex oligomerization	0.242424	0.0273008
								32	GO:0005451	MF	monovalent cation:proton antiporter activity	0.242424	0.0273008
								32	GO:0019200	MF	carbohydrate kinase activity	0.242424	0.0273008
								32	GO:0015299	MF	solute:proton antiporter activity	0.242424	0.0273008
								32	GO:0015298	MF	solute:cation antiporter activity	0.242424	0.0273008
								22	GO:0000325	CC	plant-type vacuole	0.268293	0.0278685
								11	GO:0016032	BP	viral process	0.34375	0.0288195
								11	GO:0046292	BP	formaldehyde metabolic process	0.34375	0.0288195
								11	GO:0046294	BP	formaldehyde catabolic process	0.34375	0.0288195
								11	GO:0110095	BP	cellular detoxification of aldehyde	0.34375	0.0288195
								11	GO:0019902	MF	phosphatase binding	0.34375	0.0288195
								292	GO:0004175	MF	endopeptidase activity	0.172373	0.0288195
								24	GO:0016899	MF	oxidoreductase activity, acting on the CH-OH group of donors, oxygen as acceptor	0.26087	0.0288195
								249	GO:0008168	MF	methyltransferase activity	0.174737	0.0297622
								225	GO:0051173	BP	positive regulation of nitrogen compound metabolic process	0.176056	0.0300516
								19	GO:0006829	BP	zinc ion transport	0.283582	0.030172
								13	GO:0009100	BP	glycoprotein metabolic process	0.333333	0.0303466
								15	GO:0070403	MF	NAD+ binding	0.3	0.0303466
								13	GO:0015645	MF	fatty acid ligase activity	0.333333	0.0303466
								47	GO:0008081	MF	phosphoric diester hydrolase activity	0.219626	0.0304669
								14	GO:1901002	BP	positive regulation of response to salt stress	0.311111	0.0306854
								10	GO:0015205	MF	nucleobase transmembrane transporter activity	0.357143	0.0309628
								17	GO:0019344	BP	cysteine biosynthetic process	0.288136	0.0312813
								7	GO:0006572	BP	tyrosine catabolic process	0.4375	0.0314501
								7	GO:0009625	BP	response to insect	0.4375	0.0314501
								7	GO:0006527	BP	arginine catabolic process	0.4375	0.0314501
								7	GO:0040020	BP	regulation of meiotic nuclear division	0.4375	0.0314501
								7	GO:0009840	CC	chloroplastic endopeptidase Clp complex	0.4375	0.0314501
								7	GO:0003883	MF	CTP synthase activity	0.4375	0.0314501
								5	GO:0006597	BP	spermine biosynthetic process	0.555556	0.0316723
								5	GO:0006557	BP	obsolete S-adenosylmethioninamine biosynthetic process	0.555556	0.0316723
								5	GO:0009080	BP	pyruvate family amino acid catabolic process	0.555556	0.0316723
								5	GO:0010133	BP	proline catabolic process to glutamate	0.555556	0.0316723
								5	GO:0042853	BP	L-alanine catabolic process	0.555556	0.0316723
								5	GO:0042851	BP	L-alanine metabolic process	0.555556	0.0316723
								5	GO:0010555	BP	response to mannitol	0.555556	0.0316723
								5	GO:0006524	BP	alanine catabolic process	0.555556	0.0316723
								5	GO:0034330	BP	cell junction organization	0.555556	0.0316723
								5	GO:0000256	BP	allantoin catabolic process	0.555556	0.0316723
								5	GO:0006562	BP	proline catabolic process	0.555556	0.0316723
								5	GO:0045216	BP	cell-cell junction organization	0.555556	0.0316723
								19	GO:0042644	CC	chloroplast nucleoid	0.279412	0.0316723
								5	GO:0032586	CC	protein storage vacuole membrane	0.555556	0.0316723
								5	GO:0019008	CC	molybdopterin synthase complex	0.555556	0.0316723
								19	GO:1902936	MF	phosphatidylinositol bisphosphate binding	0.279412	0.0316723
								5	GO:0036456	MF	L-methionine-(S)-S-oxide reductase activity	0.555556	0.0316723
								5	GO:0052862	MF	glucan endo-1,4-beta-glucanase activity, C-3 substituted reducing group	0.555556	0.0316723
								5	GO:0052861	MF	glucan endo-1,3-beta-glucanase activity, C-3 substituted reducing group	0.555556	0.0316723
								5	GO:0009011	MF	starch synthase activity	0.555556	0.0316723
								5	GO:0033744	MF	L-methionine:thioredoxin-disulfide S-oxidoreductase activity	0.555556	0.0316723
								5	GO:0016434	MF	rRNA (cytosine) methyltransferase activity	0.555556	0.0316723
								5	GO:0004181	MF	metallocarboxypeptidase activity	0.555556	0.0316723
								5	GO:0004014	MF	adenosylmethionine decarboxylase activity	0.555556	0.0316723
								5	GO:0052736	MF	beta-glucanase activity	0.555556	0.0316723
								5	GO:0046537	MF	2,3-bisphosphoglycerate-independent phosphoglycerate mutase activity	0.555556	0.0316723
								5	GO:0008124	MF	4-alpha-hydroxytetrahydrobiopterin dehydratase activity	0.555556	0.0316723
								117	GO:0044877	MF	protein-containing complex binding	0.189015	0.0317878
								9	GO:0070973	BP	protein localization to endoplasmic reticulum exit site	0.375	0.0317955
								9	GO:0008515	MF	sucrose transmembrane transporter activity	0.375	0.0317955
								33	GO:0002376	BP	immune system process	0.23913	0.0318545
								68	GO:0005507	MF	copper ion binding	0.203593	0.0320071
								8	GO:0061578	MF	Lys63-specific deubiquitinase activity	0.4	0.0322546
								40	GO:0046165	BP	alcohol biosynthetic process	0.225989	0.0326044
								4	GO:0071395	BP	cellular response to jasmonic acid stimulus	0.666667	0.0326044
								4	GO:1900367	BP	positive regulation of defense response to insect	0.666667	0.0326044
								4	GO:0050878	BP	regulation of body fluid levels	0.666667	0.0326044
								4	GO:0031099	BP	regeneration	0.666667	0.0326044
								4	GO:0036377	BP	arbuscular mycorrhizal association	0.666667	0.0326044
								4	GO:0043447	BP	alkane biosynthetic process	0.666667	0.0326044
								4	GO:0002939	BP	tRNA N1-guanine methylation	0.666667	0.0326044
								4	GO:0019343	BP	cysteine biosynthetic process via cystathionine	0.666667	0.0326044
								4	GO:1902347	BP	response to strigolactone	0.666667	0.0326044
								4	GO:0060860	BP	regulation of floral organ abscission	0.666667	0.0326044
								4	GO:0097054	BP	L-glutamate biosynthetic process	0.666667	0.0326044
								4	GO:0050891	BP	multicellular organismal water homeostasis	0.666667	0.0326044
								4	GO:0006998	BP	nuclear envelope organization	0.666667	0.0326044
								4	GO:0080001	BP	mucilage extrusion from seed coat	0.666667	0.0326044
								4	GO:0070548	MF	L-glutamine aminotransferase activity	0.666667	0.0326044
								4	GO:1990814	MF	DNA/DNA annealing activity	0.666667	0.0326044
								4	GO:0016751	MF	S-succinyltransferase activity	0.666667	0.0326044
								4	GO:0004123	MF	cystathionine gamma-lyase activity	0.666667	0.0326044
								4	GO:0016699	MF	oxidoreductase activity, acting on hydrogen as donor, iron-sulfur protein as acceptor	0.666667	0.0326044
								4	GO:0016695	MF	oxidoreductase activity, acting on hydrogen as donor	0.666667	0.0326044
								4	GO:0036310	MF	ATP-dependent DNA/DNA annealing activity	0.666667	0.0326044
								4	GO:0004149	MF	dihydrolipoyllysine-residue succinyltransferase activity	0.666667	0.0326044
								4	GO:0008901	MF	ferredoxin hydrogenase activity	0.666667	0.0326044
								4	GO:0052906	MF	tRNA (guanine(37)-N(1))-methyltransferase activity	0.666667	0.0326044
								4	GO:0004038	MF	allantoinase activity	0.666667	0.0326044
								4	GO:0016743	MF	carboxyl- or carbamoyltransferase activity	0.666667	0.0326044
								4	GO:0016748	MF	succinyltransferase activity	0.666667	0.0326044
								4	GO:0033201	MF	alpha-1,4-glucan synthase activity	0.666667	0.0326044
								4	GO:0004360	MF	glutamine-fructose-6-phosphate transaminase (isomerizing) activity	0.666667	0.0326044
								4	GO:0009383	MF	rRNA (cytosine-C5-)-methyltransferase activity	0.666667	0.0326044
								136	GO:0006644	BP	phospholipid metabolic process	0.184532	0.0335229
								221	GO:0090407	BP	organophosphate biosynthetic process	0.175955	0.0335469
								17	GO:0046890	BP	regulation of lipid biosynthetic process	0.283333	0.0339404
								38	GO:0009642	BP	response to light intensity	0.228916	0.0339404
								54	GO:1902911	CC	protein kinase complex	0.212598	0.0339404
								16	GO:0005548	MF	phospholipid transporter activity	0.296296	0.0339404
								29	GO:0045324	BP	late endosome to vacuole transport	0.245763	0.0340394
								14	GO:0006144	BP	purine nucleobase metabolic process	0.304348	0.034266
								57	GO:0140662	MF	ATP-dependent protein folding chaperone	0.209559	0.0348063
								11	GO:0009937	BP	regulation of gibberellic acid mediated signaling pathway	0.333333	0.0349456
								11	GO:0042938	BP	dipeptide transport	0.333333	0.0349456
								11	GO:0042937	MF	tripeptide transmembrane transporter activity	0.333333	0.0349456
								11	GO:0071916	MF	dipeptide transmembrane transporter activity	0.333333	0.0349456
								95	GO:0016667	MF	oxidoreductase activity, acting on a sulfur group of donors	0.193089	0.0351745
								1345	GO:0006950	BP	response to stress	0.157864	0.0355472
								13	GO:0019363	BP	pyridine nucleotide biosynthetic process	0.317073	0.0358831
								13	GO:0035435	BP	phosphate ion transmembrane transport	0.317073	0.0358831
								10	GO:0008214	BP	protein dealkylation	0.344828	0.0382613
								10	GO:0006482	BP	protein demethylation	0.344828	0.0382613
								10	GO:0010212	BP	response to ionizing radiation	0.344828	0.0382613
								10	GO:0002237	BP	response to molecule of bacterial origin	0.344828	0.0382613
								10	GO:0004024	MF	alcohol dehydrogenase activity, zinc-dependent	0.344828	0.0382613
								10	GO:0051903	MF	S-(hydroxymethyl)glutathione dehydrogenase activity	0.344828	0.0382613
								21	GO:1901981	MF	phosphatidylinositol phosphate binding	0.2625	0.0389199
								58	GO:0019829	MF	ATPase-coupled cation transmembrane transporter activity	0.207143	0.0391225
								25	GO:0046351	BP	disaccharide biosynthetic process	0.25	0.0391473
								18	GO:0000178	CC	exosome (RNase complex)	0.28125	0.0397256
								6	GO:0015858	BP	nucleoside transport	0.461538	0.0397268
								6	GO:1901642	BP	nucleoside transmembrane transport	0.461538	0.0397268
								6	GO:0045828	BP	positive regulation of isoprenoid metabolic process	0.461538	0.0397268
								6	GO:0015140	MF	malate transmembrane transporter activity	0.461538	0.0397268
								6	GO:0015665	MF	alcohol transmembrane transporter activity	0.461538	0.0397268
								14	GO:0016615	MF	malate dehydrogenase activity	0.297872	0.0398632
								9	GO:0004097	MF	catechol oxidase activity	0.36	0.0408725
								9	GO:0106290	MF	trans-cinnamate-CoA ligase activity	0.36	0.0408725
								13	GO:0090503	BP	RNA phosphodiester bond hydrolysis, exonucleolytic	0.309524	0.0409082
								16	GO:0046653	BP	tetrahydrofolate metabolic process	0.285714	0.0410345
								25	GO:0051235	BP	maintenance of location	0.247525	0.0416213
								18	GO:0008175	MF	tRNA methyltransferase activity	0.276923	0.0421184
								87	GO:0055080	BP	cation homeostasis	0.194196	0.0421198
								8	GO:0006121	BP	mitochondrial electron transport, succinate to ubiquinone	0.380952	0.0426824
								8	GO:0044205	BP	'de novo' UMP biosynthetic process	0.380952	0.0426824
								8	GO:0035970	BP	peptidyl-threonine dephosphorylation	0.380952	0.0426824
								7	GO:0019405	BP	alditol catabolic process	0.411765	0.0427361
								7	GO:0019563	BP	glycerol catabolic process	0.411765	0.0427361
								7	GO:0019740	BP	nitrogen utilization	0.411765	0.0427361
								69	GO:0006873	BP	cellular ion homeostasis	0.2	0.0434446
								104	GO:0009199	BP	ribonucleoside triphosphate metabolic process	0.189091	0.0442798
								12	GO:0097035	BP	regulation of membrane lipid distribution	0.324324	0.0452369
								40	GO:0009067	BP	aspartate family amino acid biosynthetic process	0.222222	0.045466
								18	GO:0032451	MF	demethylase activity	0.272727	0.045466
								57	GO:0044550	BP	secondary metabolite biosynthetic process	0.206522	0.0459054
								226	GO:0005622	CC	intracellular anatomical structure	0.174248	0.0461673
								13	GO:0006116	BP	NADH oxidation	0.302326	0.0472274
								13	GO:0008028	MF	monocarboxylic acid transmembrane transporter activity	0.302326	0.0472274
								30	GO:0051345	BP	positive regulation of hydrolase activity	0.234375	0.0473595
								43	GO:0009896	BP	positive regulation of catabolic process	0.218274	0.0476334
								20	GO:0009845	BP	seed germination	0.263158	0.0480138
								10	GO:0006384	BP	transcription initiation at RNA polymerase III promoter	0.333333	0.0481138
								22	GO:0006534	BP	cysteine metabolic process	0.255814	0.0488396
								313	GO:0030246	MF	carbohydrate binding	0.169464	0.0494289

## Sheet: Sheet2
	Table S8 DEGs in significantly enriched GO terms under Cd, NaCl and NaCl+Cd stresses
	Gene_id	Gene description	FC(Cd/Control)	p adjust value	Regulate		Gene_id	Gene description	FC(NaCl/Control)	p adjust value	Regulate		Gene_id	Gene description	FC(NaCl+Cd/Control)	p adjust value	Regulate
Cd stress	TraesCS1A02G013900	-	55.453	0.0042916	up	NaCl stress	TraesCS1A02G002500	Phospholipid-transporting ATPase [Source:UniProtKB/TrEMBL;Acc:A0A1D5S510]	3.02	0.000381915	up	NaCl+Cd stress	TraesCS1A02G032900	Protein DETOXIFICATION [Source:UniProtKB/TrEMBL;Acc:W4ZWM1]	0.022	0.00962694	down
	TraesCS1A02G015800	-	38.587	0.00168354	up		TraesCS1A02G037700	Phenylalanine ammonia-lyase [Source:UniProtKB/TrEMBL;Acc:A0A1D5S0U3]	9.149	4.98092e-06	up		TraesCS1A02G043900	Laccase [Source:UniProtKB/TrEMBL;Acc:W4ZVY0]	414.497	9.59746e-06	up
	TraesCS1A02G043900	Laccase [Source:UniProtKB/TrEMBL;Acc:W4ZVY0]	134.197	9.7971e-05	up		TraesCS1A02G037800	Phenylalanine ammonia-lyase [Source:UniProtKB/TrEMBL;Acc:W4ZZ52]	15.455	0.000412109	up		TraesCS1A02G047000	-	3.797	5.10093e-05	up
	TraesCS1A02G064000	Glycosyltransferases [Source:UniProtKB/TrEMBL;Acc:A0A1D5S4V0]	2.323	0.00100737	up		TraesCS1A02G051800	Bacterial-type ATP binding cassette (ABC) transporter, Al toleranc [Source: Projected from Oryza sativa (Os05g0119000)]	12.715	4.86885e-15	up		TraesCS1A02G066800	-	3.264	4.62748e-05	up
	TraesCS1A02G071500	Mitochondrial pyruvate carrier [Source:UniProtKB/TrEMBL;Acc:A0A341NS94]	3.708	0.000375877	up		TraesCS1A02G051900	-	4.499	3.95331e-12	up		TraesCS1A02G071800	-	2.237	0.00183253	up
	TraesCS1A02G102800	-	3.625	1.27632e-15	up		TraesCS1A02G060200	-	36.802	5.48666e-07	up		TraesCS1A02G072000	-	4.489	6.99539e-05	up
	TraesCS1A02G143000	-	4.012	2.16115e-19	up		TraesCS1A02G066800	-	2.777	1.45782e-08	up		TraesCS1A02G078800	-	9.362	5.3401e-07	up
	TraesCS1A02G149300	Cellulose synthase [Source:UniProtKB/TrEMBL;Acc:W4ZU60]	3.77	0.00372976	up		TraesCS1A02G072200	-	4.686	3.43593e-07	up		TraesCS1A02G085600	-	2.827	0.00231741	up
	TraesCS1A02G150200	-	4.522	4.71105e-05	up		TraesCS1A02G072600	BZIP transcription factor [Source:UniProtKB/TrEMBL;Acc:Q53UC7]	2.369	1.01525e-05	up		TraesCS1A02G088600	-	6.235	0.000326305	up
	TraesCS1A02G150400	-	2.604	4.47717e-06	up		TraesCS1A02G082500	-	3.095	6.04745e-09	up		TraesCS1A02G093000	TSPO [Source:Projected from Arabidopsis thaliana (AT2G47770) UniProtKB/TrEMBL;Acc:A0A178W1Q1]	23.118	0.00028833	up
	TraesCS1A02G150800	-	26.304	5.2364e-05	up		TraesCS1A02G085600	-	2.248	1.09009e-06	up		TraesCS1A02G103000	-	3.772	0.00184076	up
	TraesCS1A02G150900	-	2.115	0.00117047	up		TraesCS1A02G088600	-	6.058	0.000560881	up		TraesCS1A02G109200	-	2.026	0.000736281	up
	TraesCS1A02G177800	-	4.469	2.86435e-13	up		TraesCS1A02G093000	TSPO [Source:Projected from Arabidopsis thaliana (AT2G47770) UniProtKB/TrEMBL;Acc:A0A178W1Q1]	4.857	0.00686563	up		TraesCS1A02G111000	Transition metal ion transporter, Ion transpor [Source: Projected from Oryza sativa (Os05g0164800)]	2.057	0.000539324	up
	TraesCS1A02G179400	-	0.404	0.00115696	down		TraesCS1A02G094900	Phenylalanine ammonia-lyase [Source:UniProtKB/TrEMBL;Acc:A0A1D5S372]	0.257	0.00415302	down		TraesCS1A02G122800	Phosphotransferase [Source:UniProtKB/TrEMBL;Acc:A0A341NIZ3]	3.777	8.46833e-05	up
	TraesCS1A02G189900	-	0.333	0.000600188	down		TraesCS1A02G096200	-	0.39	8.09464e-07	down		TraesCS1A02G125500	-	0.241	5.01375e-07	down
	TraesCS1A02G196500	Plastidal glycolate/glycerate translocator 1, chloroplastic [Source:Projected from Arabidopsis thaliana (AT1G32080) UniProtKB/Swiss-Prot;Acc:Q9FVQ4]	3.414	4.33607e-06	up		TraesCS1A02G102500	-	0.248	1.95599e-12	down		TraesCS1A02G127500	-	41.959	1.27989e-14	up
	TraesCS1A02G198300	-	3.253	3.37728e-06	up		TraesCS1A02G106600	USP family protein [Source:UniProtKB/TrEMBL;Acc:Q2TN84]	2.219	1.07748e-06	up		TraesCS1A02G140900	Phosphoglycerate kinase [Source:UniProtKB/TrEMBL;Acc:W4ZPU8]	0.381	0.000307017	down
	TraesCS1A02G203600	-	15.192	0.00456049	up		TraesCS1A02G112700	Autophagy-related protein 18d [Source:UniProtKB/TrEMBL;Acc:U3PWS7]	2.971	4.72984e-07	up		TraesCS1A02G143000	-	4.38	2.19158e-10	up
	TraesCS1A02G203700	-	62.113	0.000596756	up		TraesCS1A02G143000	-	2.689	8.40094e-07	up		TraesCS1A02G150200	-	4.052	0.000286755	up
	TraesCS1A02G218100	-	0.076	6.70521e-33	down		TraesCS1A02G150800	-	16.118	0.000335483	up		TraesCS1A02G150400	-	2.659	0.00157799	up
	TraesCS1A02G232500	-	11.51	0.000597736	up		TraesCS1A02G150900	-	5.125	3.49864e-12	up		TraesCS1A02G150800	-	44.629	1.08086e-08	up
	TraesCS1A02G244300	Probable membrane-associated kinase regulator 1 [Source:Projected from Arabidopsis thaliana (AT5G26230) UniProtKB/Swiss-Prot;Acc:Q3E936]	0.309	0.000140403	down		TraesCS1A02G156400	-	3.695	4.90194e-06	up		TraesCS1A02G150900	-	8.343	2.39446e-09	up
	TraesCS1A02G246600	-	2.117	1.33712e-05	up		TraesCS1A02G170000	-	7.951	2.35446e-40	up		TraesCS1A02G152900	-	2.202	0.000536451	up
	TraesCS1A02G250000	-	18.963	0.000123058	up		TraesCS1A02G175500	-	15.103	5.03852e-16	up		TraesCS1A02G156400	-	2.776	0.00184283	up
	TraesCS1A02G268400	-	6.213	4.96383e-10	up		TraesCS1A02G176900	Electron transfer flavoprotein-ubiquinone oxidoreductase, mitochondrial [Source:Projected from Arabidopsis thaliana (AT2G43400) UniProtKB/Swiss-Prot;Acc:O22854]	0.435	0.0011115	down		TraesCS1A02G162200	Forkhead-associated domain containing protein [Source: Projected from Oryza sativa (Os10g0487300)]	0.443	0.00943786	down
	TraesCS1A02G270300	Bifunctional aspartate aminotransferase and glutamate/aspartate-prephenate aminotransferase [Source:Projected from Arabidopsis thaliana (AT2G22250) UniProtKB/Swiss-Prot;Acc:Q9SIE1]	2.545	1.02371e-06	up		TraesCS1A02G180800	Pyridoxal reductase, chloroplastic [Source:Projected from Arabidopsis thaliana (AT5G53580) UniProtKB/Swiss-Prot;Acc:Q56Y42]	0.496	0.000589407	down		TraesCS1A02G170000	-	8.58	1.96568e-05	up
	TraesCS1A02G291100	Nicotianamine aminotransferase 1 [Source:UniProtKB/TrEMBL;Acc:A0A1D5RTF7]	7257.5	9.13153e-24	up		TraesCS1A02G181000	Methionine gamma-lyase [Source:Projected from Arabidopsis thaliana (AT1G64660) UniProtKB/Swiss-Prot;Acc:Q9SGU9]	19.945	6.91047e-47	up		TraesCS1A02G175500	-	66.919	0.000223305	up
	TraesCS1A02G291200	Nicotianamine aminotransferase 2 [Source:UniProtKB/TrEMBL;Acc:A0A1D5RWZ6]	4.278	7.31713e-12	up		TraesCS1A02G183000	Trehalase [Source:UniProtKB/TrEMBL;Acc:A0A1D5RZT1]	2.119	1.13732e-05	up		TraesCS1A02G177800	-	18.383	2.70898e-07	up
	TraesCS1A02G324000	-	6.795	0.0005866	up		TraesCS1A02G184900	Protein SAR DEFICIENT 4 [Source:Projected from Arabidopsis thaliana (AT5G52810) UniProtKB/Swiss-Prot;Acc:Q9FLY0]	14.444	4.67218e-37	up		TraesCS1A02G181000	Methionine gamma-lyase [Source:Projected from Arabidopsis thaliana (AT1G64660) UniProtKB/Swiss-Prot;Acc:Q9SGU9]	16.09	3.17978e-10	up
	TraesCS1A02G371900	-	2.043	0.00238469	up		TraesCS1A02G196500	Plastidal glycolate/glycerate translocator 1, chloroplastic [Source:Projected from Arabidopsis thaliana (AT1G32080) UniProtKB/Swiss-Prot;Acc:Q9FVQ4]	4.2	1.56306e-07	up		TraesCS1A02G186100	-	5.403	0.0023698	up
	TraesCS1A02G383900	-	40.729	1.02156e-20	up		TraesCS1A02G204700	Methyltransferase [Source:UniProtKB/TrEMBL;Acc:A0A1D5RVD4]	0.2	0.005111	down		TraesCS1A02G186700	-	40.295	4.14326e-19	up
	TraesCS1A02G396700	-	15.228	0.0016339	up		TraesCS1A02G209100	Proline dehydrogenase [Source:UniProtKB/TrEMBL;Acc:A0A341NP52]	6.982	2.17622e-11	up		TraesCS1A02G187000	-	6.857	1.7027e-15	up
	TraesCS1A02G396800	Fasciclin-like protein FLA15 [Source:UniProtKB/TrEMBL;Acc:Q06I91]	12.898	4.70477e-05	up		TraesCS1A02G210400	Trehalose 6-phosphate phosphatase [Source:UniProtKB/TrEMBL;Acc:W4ZPX1]	5.228	9.25687e-06	up		TraesCS1A02G196500	Plastidal glycolate/glycerate translocator 1, chloroplastic [Source:Projected from Arabidopsis thaliana (AT1G32080) UniProtKB/Swiss-Prot;Acc:Q9FVQ4]	3.453	9.87095e-06	up
	TraesCS1A02G402500	-	4.333	1.59658e-08	up		TraesCS1A02G218100	-	0.118	3.25724e-17	down		TraesCS1A02G209100	Proline dehydrogenase [Source:UniProtKB/TrEMBL;Acc:A0A341NP52]	4.765	0.00595933	up
	TraesCS1A02G411100	Ethylene-responsive transcription factor ERF061 [Source:Projected from Arabidopsis thaliana (AT1G64380) UniProtKB/Swiss-Prot;Acc:Q9C7W2]	0.19	2.66638e-05	down		TraesCS1A02G218700	-	2.793	1.42528e-11	up		TraesCS1A02G213000	Pyruvate kinase [Source:UniProtKB/TrEMBL;Acc:A0A341NP87]	0.46	0.00686234	down
	TraesCS1A02G411600	CTP synthase [Source:UniProtKB/TrEMBL;Acc:A0A341NT55]	3.807	1.73086e-08	up		TraesCS1A02G221000	-	0.208	7.4118e-16	down		TraesCS1A02G217300	-	2.127	0.000365177	up
	TraesCS1A02G415700	-	2.468	0.00820828	up		TraesCS1A02G223300	Tocopherol cyclase, chloroplastic [Source:Projected from Arabidopsis thaliana (AT4G32770) UniProtKB/Swiss-Prot;Acc:Q94FY7]	2.4	3.34637e-07	up		TraesCS1A02G218100	-	0.072	3.9362e-15	down
	TraesCS1A02G420800	-	2.048	1.35027e-07	up		TraesCS1A02G224200	-	106.469	0.000841685	up		TraesCS1A02G218700	-	4.099	3.09723e-05	up
	TraesCS1B02G066400	-	4.11	0.00274936	up		TraesCS1A02G226300	Nicotinamide adenine dinucleotide transporter 1, chloroplastic [Source:Projected from Arabidopsis thaliana (AT2G47490) UniProtKB/Swiss-Prot;Acc:O22261]	2.773	1.69971e-06	up		TraesCS1A02G221000	-	0.256	3.21913e-10	down
	TraesCS1B02G127500	-	0.167	0.00279344	down		TraesCS1A02G232500	-	8.515	0.00293839	up		TraesCS1A02G223300	Tocopherol cyclase, chloroplastic [Source:Projected from Arabidopsis thaliana (AT4G32770) UniProtKB/Swiss-Prot;Acc:Q94FY7]	2.817	0.00111743	up
	TraesCS1B02G168100	-	6.175	4.25159e-08	up		TraesCS1A02G238700	-	2.422	4.22443e-09	up		TraesCS1A02G230400	-	3.697	0.000476512	up
	TraesCS1B02G168400	-	4.622	0.00787165	up		TraesCS1A02G244300	Probable membrane-associated kinase regulator 1 [Source:Projected from Arabidopsis thaliana (AT5G26230) UniProtKB/Swiss-Prot;Acc:Q3E936]	0.266	2.59143e-06	down		TraesCS1A02G246400	-	4.449	0.00439566	up
	TraesCS1B02G168500	-	0.163	0.000267785	down		TraesCS1A02G246400	-	3.434	1.28124e-11	up		TraesCS1A02G265200	Bidirectional sugar transporter SWEET [Source:UniProtKB/TrEMBL;Acc:W4ZLL9]	4.815	5.255e-05	up
	TraesCS1B02G201100	-	0.471	0.00655673	down		TraesCS1A02G251000	1-(5-phosphoribosyl)-5-[(5-phosphoribosylamino)methylideneamino] imidazole-4-carboxamide isomerase, chloroplastic [Source:UniProtKB/TrEMBL;Acc:W4ZNI2]	0.404	1.41625e-06	down		TraesCS1A02G267900	Potassium channel AKT2/3 [Source:Projected from Arabidopsis thaliana (AT4G22200) UniProtKB/Swiss-Prot;Acc:Q38898]	0.179	5.67328e-15	down
	TraesCS1B02G202400	-	3.602	5.51388e-09	up		TraesCS1A02G254200	-	3.033	1.10674e-08	up		TraesCS1A02G269400	-	4.273	2.03762e-09	up
	TraesCS1B02G211100	Plastidal glycolate/glycerate translocator 1, chloroplastic [Source:Projected from Arabidopsis thaliana (AT1G32080) UniProtKB/Swiss-Prot;Acc:Q9FVQ4]	2.533	7.88472e-05	up		TraesCS1A02G255100	GID1 protein [Source:UniProtKB/TrEMBL;Acc:I7HQ39]	2.13	1.10821e-05	up		TraesCS1A02G270300	Bifunctional aspartate aminotransferase and glutamate/aspartate-prephenate aminotransferase [Source:Projected from Arabidopsis thaliana (AT2G22250) UniProtKB/Swiss-Prot;Acc:Q9SIE1]	2.738	0.000359382	up
	TraesCS1B02G211700	Cytochrome P450, family 722, subfamily A, polypeptide 1 [Source:Projected from Arabidopsis thaliana (AT1G19630) UniProtKB/TrEMBL;Acc:F4HP86]	14.554	2.53488e-06	up		TraesCS1A02G265200	Bidirectional sugar transporter SWEET [Source:UniProtKB/TrEMBL;Acc:W4ZLL9]	4.008	8.91919e-09	up		TraesCS1A02G270400	-	2.333	1.42438e-05	up
	TraesCS1B02G231500	Ethylene-responsive transcription factor 6 [Source:Projected from Arabidopsis thaliana (AT4G17490) UniProtKB/Swiss-Prot;Acc:Q8VZ91]	0.089	1.11141e-17	down		TraesCS1A02G267900	Potassium channel AKT2/3 [Source:Projected from Arabidopsis thaliana (AT4G22200) UniProtKB/Swiss-Prot;Acc:Q38898]	0.036	6.19827e-41	down		TraesCS1A02G284500	-	12.63	0.000354267	up
	TraesCS1B02G243300	-	0.411	0.00494853	down		TraesCS1A02G268400	-	0.044	0.000146604	down		TraesCS1A02G291200	Nicotianamine aminotransferase 2 [Source:UniProtKB/TrEMBL;Acc:A0A1D5RWZ6]	0.341	0.0059494	down
	TraesCS1B02G280100	-	2.217	0.000956504	up		TraesCS1A02G270300	Bifunctional aspartate aminotransferase and glutamate/aspartate-prephenate aminotransferase [Source:Projected from Arabidopsis thaliana (AT2G22250) UniProtKB/Swiss-Prot;Acc:Q9SIE1]	2.77	1.69316e-05	up		TraesCS1A02G295200	UTP--glucose-1-phosphate uridylyltransferase 3, chloroplastic [Source:Projected from Arabidopsis thaliana (AT3G56040) UniProtKB/Swiss-Prot;Acc:F4IY62]	0.493	0.00592095	down
	TraesCS1B02G337400	-	3.872	0.00111918	up		TraesCS1A02G279500	LSD1-type zinc finger protein [Source:UniProtKB/TrEMBL;Acc:A5HSI2]	0.425	0.00111832	down		TraesCS1A02G297500	-	0.127	8.56926e-16	down
	TraesCS1B02G391900	-	2.728	3.90926e-05	up		TraesCS1A02G281400	Delta-1-pyrroline-5-carboxylate synthase [Source:UniProtKB/TrEMBL;Acc:A0A341NRQ0]	2.815	1.07998e-12	up		TraesCS1A02G303100	-	56.504	0.000741758	up
	TraesCS1B02G424900	-	47.805	0.00319268	up		TraesCS1A02G287700	Histone H4 [Source:UniProtKB/TrEMBL;Acc:A0A077RYQ1]	43.732	0.000183116	up		TraesCS1A02G315900	-	0.359	0.00170852	down
	TraesCS1B02G425000	-	26.157	4.78453e-11	up		TraesCS1A02G291700	Histone H4 [Source:UniProtKB/TrEMBL;Acc:A0A077RYQ1]	45.828	3.20944e-05	up		TraesCS1A02G329600	Protein BREAST CANCER SUSCEPTIBILITY 1 homolog [Source:Projected from Arabidopsis thaliana (AT4G21070) UniProtKB/Swiss-Prot;Acc:Q8RXD4]	7288.7	0.0060168	up
	TraesCS1B02G431500	-	2.243	1.28167e-05	up		TraesCS1A02G303100	-	69.672	2.12866e-06	up		TraesCS1A02G334400	-	0.065	0.00698319	down
	TraesCS1B02G441900	CTP synthase [Source:UniProtKB/TrEMBL;Acc:W5A6G0]	4.18	1.11286e-09	up		TraesCS1A02G349200	-	2.038	4.10499e-05	up		TraesCS1A02G339300	-	0.411	0.00289193	down
	TraesCS1B02G452000	-	2.29	2.36864e-05	up		TraesCS1A02G353800	-	2.256	3.58803e-05	up		TraesCS1A02G342500	Phosphotransferase [Source:UniProtKB/TrEMBL;Acc:A0A341NRN4]	2.055	0.000896356	up
	TraesCS1B02G459600	-	11.997	0.00490356	up		TraesCS1A02G357300	-	2.928	2.59106e-06	up		TraesCS1A02G353800	-	2.726	5.6551e-05	up
	TraesCS1D02G012300	Arginine decarboxylase [Source:UniProtKB/TrEMBL;Acc:W5ALF0]	41.582	0.00149147	up		TraesCS1A02G360400	-	2.782	2.29105e-07	up		TraesCS1A02G357300	-	2.73	0.00698551	up
	TraesCS1D02G013000	-	26.285	0.000567752	up		TraesCS1A02G361400	Chaperonin CPN60-like 2, mitochondrial [Source:Projected from Arabidopsis thaliana (AT3G13860) UniProtKB/Swiss-Prot;Acc:Q93ZM7]	0.25	0.00644974	down		TraesCS1A02G380900	Protein DETOXIFICATION [Source:UniProtKB/TrEMBL;Acc:A0A1D5RWF9]	3.2	5.3901e-05	up
	TraesCS1D02G013400	-	91.386	0.000639284	up		TraesCS1A02G365100	Phospholipase D [Source:UniProtKB/TrEMBL;Acc:A0A341NSG4]	6.086	2.4885e-06	up		TraesCS1A02G381500	-	7.173	0.000367647	up
	TraesCS1D02G013600	-	112.709	0.000124598	up		TraesCS1A02G380900	Protein DETOXIFICATION [Source:UniProtKB/TrEMBL;Acc:A0A1D5RWF9]	2.764	1.5373e-07	up		TraesCS1A02G388400	Probable ubiquitin-conjugating enzyme E2 24 [Source:Projected from Arabidopsis thaliana (AT2G33770) UniProtKB/Swiss-Prot;Acc:Q8VY10]	0.381	0.000878241	down
	TraesCS1D02G013700	-	11.601	6.15429e-08	up		TraesCS1A02G387600	-	0.053	5.35261e-20	down		TraesCS1A02G392200	-	101.906	5.6212e-24	up
	TraesCS1D02G039300	-	6.37	1.3998e-05	up		TraesCS1A02G411600	CTP synthase [Source:UniProtKB/TrEMBL;Acc:A0A341NT55]	7.071	2.76487e-13	up		TraesCS1A02G396700	-	16.182	0.00203418	up
	TraesCS1D02G039500	Phenylalanine ammonia-lyase [Source:UniProtKB/TrEMBL;Acc:W5AKY8]	3.438	0.000639304	up		TraesCS1A02G418300	-	2.683	9.64474e-12	up		TraesCS1A02G406300	Iron-sulfur cluster assembly protein [Source:UniProtKB/TrEMBL;Acc:A0A1D5RY00]	20.318	2.38785e-05	up
	TraesCS1D02G052200	-	2.127	0.00151705	up		TraesCS1A02G423800	-	3.628	1.44997e-18	up		TraesCS1A02G411600	CTP synthase [Source:UniProtKB/TrEMBL;Acc:A0A341NT55]	9.141	5.88722e-07	up
	TraesCS1D02G073900	Mitochondrial pyruvate carrier [Source:UniProtKB/TrEMBL;Acc:W5AKM2]	6.849	1.36973e-05	up		TraesCS1A02G428400	-	2.44	1.56665e-06	up		TraesCS1A02G417800	-	8.736	0.000228598	up
	TraesCS1D02G094700	Glutathione transferase F3 [Source:UniProtKB/TrEMBL;Acc:Q8GTC0]	2.778	0.000977792	up		TraesCS1A02G441600	-	0.266	1.17858e-21	down		TraesCS1A02G418300	-	3.477	0.000168807	up
	TraesCS1D02G094900	-	3.532	1.44714e-07	up		TraesCS1A02G443900	-	5.36	4.99436e-13	up		TraesCS1A02G443900	-	5.208	0.000148887	up
	TraesCS1D02G095400	-	4.612	4.4578e-06	up		TraesCS1B02G030800	-	2.248	4.03467e-07	up		TraesCS1B02G030800	-	4.198	3.51442e-06	up
	TraesCS1D02G103500	Phenylalanine ammonia-lyase [Source:UniProtKB/TrEMBL;Acc:A0A341PQE9]	0.134	1.71952e-15	down		TraesCS1B02G049300	Poly [ADP-ribose] polymerase [Source:UniProtKB/TrEMBL;Acc:W5A9W9]	0.345	0.00688088	down		TraesCS1B02G059100	-	2.212	0.0001651	up
	TraesCS1D02G123400	-	2.164	3.12849e-05	up		TraesCS1B02G068600	Bacterial-type ATP binding cassette (ABC) transporter, Al toleranc [Source: Projected from Oryza sativa (Os05g0119000)]	36.78	3.47656e-21	up		TraesCS1B02G060700	-	3.452	0.00138301	up
	TraesCS1D02G141800	-	2.465	2.78764e-05	up		TraesCS1B02G085100	-	2.957	1.7844e-09	up		TraesCS1B02G066400	-	13.832	3.71047e-10	up
	TraesCS1D02G147900	-	0.124	2.32586e-14	down		TraesCS1B02G090600	-	7.633	1.28432e-10	up		TraesCS1B02G080700	-	0.378	0.0060627	down
	TraesCS1D02G201800	-	5.215	4.69181e-05	up		TraesCS1B02G100100	-	4.023	2.59864e-06	up		TraesCS1B02G085100	-	3.477	5.14636e-07	up
	TraesCS1D02G207000	-	2.615	0.00156022	up		TraesCS1B02G102700	-	2.238	6.29361e-06	up		TraesCS1B02G090500	-	3.485	7.18099e-05	up
	TraesCS1D02G207100	-	63.665	0.00069551	up		TraesCS1B02G121200	TSPO [Source:Projected from Arabidopsis thaliana (AT2G47770) UniProtKB/TrEMBL;Acc:A0A178W1Q1]	36.706	0.000365198	up		TraesCS1B02G090600	-	4.723	0.000535403	up
	TraesCS1D02G207400	-	45.955	0.00156069	up		TraesCS1B02G127500	-	0.149	0.00235741	down		TraesCS1B02G102700	-	3.228	4.61359e-05	up
	TraesCS1D02G245900	-	2.239	9.88933e-07	up		TraesCS1B02G141700	Malic enzyme [Source:UniProtKB/TrEMBL;Acc:A0A341PAE7]	4.335	0.00259596	up		TraesCS1B02G108700	-	2.469	0.005675	up
	TraesCS1D02G268500	-	2.783	3.95367e-05	up		TraesCS1B02G158600	-	0.289	0.00104094	down		TraesCS1B02G121200	TSPO [Source:Projected from Arabidopsis thaliana (AT2G47770) UniProtKB/TrEMBL;Acc:A0A178W1Q1]	231.23	0.00743508	up
	TraesCS1D02G269700	-	3.456	3.27916e-09	up		TraesCS1B02G169600	Non-lysosomal glucosylceramidase [Source:UniProtKB/TrEMBL;Acc:W5A2P7]	2.033	0.000179483	up		TraesCS1B02G128800	Transition metal ion transporter, Ion transpor [Source: Projected from Oryza sativa (Os05g0164800)]	3.358	0.000818853	up
	TraesCS1D02G270500	Bifunctional aspartate aminotransferase and glutamate/aspartate-prephenate aminotransferase [Source:Projected from Arabidopsis thaliana (AT2G22250) UniProtKB/Swiss-Prot;Acc:Q9SIE1]	2.006	0.000189941	up		TraesCS1B02G173400	-	3.77	3.75689e-12	up		TraesCS1B02G138400	-	9.277	0.00602881	up
	TraesCS1D02G289700	Nicotianamine aminotransferase 1 [Source:UniProtKB/TrEMBL;Acc:A0A1D5SSY7]	10556.7	7.88658e-26	up		TraesCS1B02G185000	-	0.256	0.00173076	down		TraesCS1B02G142000	Phosphotransferase [Source:UniProtKB/TrEMBL;Acc:A0A1D5SLB4]	8.557	6.22875e-05	up
	TraesCS1D02G289800	Nicotianamine aminotransferase 2 [Source:UniProtKB/TrEMBL;Acc:A0A1D5SWF7]	2.875	0.000170293	up		TraesCS1B02G187200	-	5.969	3.60595e-28	up		TraesCS1B02G144500	-	0.208	1.03757e-10	down
	TraesCS1D02G325300	-	2.99	2.04983e-05	up		TraesCS1B02G192900	Protein SAR DEFICIENT 4 [Source:Projected from Arabidopsis thaliana (AT5G52810) UniProtKB/Swiss-Prot;Acc:Q9FLY0]	10.477	1.48473e-31	up		TraesCS1B02G147400	-	25.313	1.09137e-09	up
	TraesCS1D02G378600	-	2.278	0.00200938	up		TraesCS1B02G197900	Trehalase [Source:UniProtKB/TrEMBL;Acc:A0A341P4P0]	8.798	7.05285e-15	up		TraesCS1B02G168100	-	4.555	0.00103426	up
	TraesCS1D02G392100	-	10.283	0.000292091	up		TraesCS1B02G199600	-	2.509	5.56098e-08	up		TraesCS1B02G168400	-	5.204	0.000213733	up
	TraesCS1D02G404600	-	58.517	1.46439e-06	up		TraesCS1B02G204900	-	107.276	0.000246466	up		TraesCS1B02G168600	Cyanate hydratase [Source:UniProtKB/TrEMBL;Acc:A0A1D5SFT8]	2.86	1.4777e-06	up
	TraesCS1D02G404700	-	13.571	2.64987e-08	up		TraesCS1B02G211100	Plastidal glycolate/glycerate translocator 1, chloroplastic [Source:Projected from Arabidopsis thaliana (AT1G32080) UniProtKB/Swiss-Prot;Acc:Q9FVQ4]	2.91	0.000150965	up		TraesCS1B02G170300	-	2.293	0.00252511	up
	TraesCS1D02G409700	-	0.44	0.000805245	down		TraesCS1B02G219200	-	2.107	1.18643e-06	up		TraesCS1B02G173400	-	2.5	0.000197099	up
	TraesCS1D02G419400	CTP synthase [Source:UniProtKB/TrEMBL;Acc:A0A1D5SV08]	2.692	0.000113987	up		TraesCS1B02G223300	Proline dehydrogenase [Source:UniProtKB/TrEMBL;Acc:A0A1D5SGW0]	2.242	0.00790647	up		TraesCS1B02G187200	-	6.569	0.000164678	up
	TraesCS2A02G026600	-	5.158	5.53609e-10	up		TraesCS1B02G224300	Trehalose 6-phosphate phosphatase [Source:UniProtKB/TrEMBL;Acc:A0A341P328]	2.879	0.00531444	up		TraesCS1B02G188300	-	10.215	0.00026455	up
	TraesCS2A02G033600	-	3.199	3.12402e-20	up		TraesCS1B02G231500	Ethylene-responsive transcription factor 6 [Source:Projected from Arabidopsis thaliana (AT4G17490) UniProtKB/Swiss-Prot;Acc:Q8VZ91]	0.242	1.13498e-05	down		TraesCS1B02G194100	-	0.286	2.68204e-07	down
	TraesCS2A02G049900	Nicotianamine synthase [Source:UniProtKB/TrEMBL;Acc:W5B5U2]	9759.69	1.47601e-25	up		TraesCS1B02G233500	Autophagy-related protein 3 [Source:UniProtKB/TrEMBL;Acc:U3Q3A5]	2.072	3.56691e-05	up		TraesCS1B02G194700	-	14.037	1.2801e-12	up
	TraesCS2A02G054200	Glycosyltransferase [Source:UniProtKB/TrEMBL;Acc:A0A1D5TMV0]	4.357	0.00541329	up		TraesCS1B02G236600	Tocopherol cyclase, chloroplastic [Source:Projected from Arabidopsis thaliana (AT4G32770) UniProtKB/Swiss-Prot;Acc:Q94FY7]	2.868	1.32514e-07	up		TraesCS1B02G197900	Trehalase [Source:UniProtKB/TrEMBL;Acc:A0A341P4P0]	10.945	3.9524e-05	up
	TraesCS2A02G066700	Ribulose bisphosphate carboxylase small chain [Source:UniProtKB/TrEMBL;Acc:A0A1D5TMY6]	2.351	0.00168357	up		TraesCS1B02G237600	-	82.154	1.63733e-08	up		TraesCS1B02G199600	-	2.479	0.00152949	up
	TraesCS2A02G067300	Ribulose bisphosphate carboxylase small chain [Source:UniProtKB/TrEMBL;Acc:W5C9Y4]	3.135	5.21388e-05	up		TraesCS1B02G242500	Phospholipase [Source:UniProtKB/TrEMBL;Acc:A0A1D5S8W4]	4.152	6.59846e-16	up		TraesCS1B02G201100	-	0.188	0.000910283	down
	TraesCS2A02G073500	Glycosyltransferase [Source:UniProtKB/TrEMBL;Acc:A0A1D5TRN5]	23.119	1.92442e-08	up		TraesCS1B02G250600	-	4.1	5.25315e-10	up		TraesCS1B02G202400	-	8.545	1.94352e-08	up
	TraesCS2A02G097400	Hexosyltransferase [Source:UniProtKB/TrEMBL;Acc:W5B2C3]	5.596	2.7185e-05	up		TraesCS1B02G257100	-	3.133	9.36982e-11	up		TraesCS1B02G204900	-	6866.18	0.00640027	up
	TraesCS2A02G104600	-	0.015	1.00879e-57	down		TraesCS1B02G261600	1-(5-phosphoribosyl)-5-[(5-phosphoribosylamino)methylideneamino] imidazole-4-carboxamide isomerase, chloroplastic [Source:UniProtKB/TrEMBL;Acc:A0A341P4N7]	0.335	7.82436e-07	down		TraesCS1B02G205800	-	3.612	0.000933381	up
	TraesCS2A02G107600	Peroxidase [Source:UniProtKB/TrEMBL;Acc:C6ETA3]	8.676	0.000757408	up		TraesCS1B02G264000	-	2.562	4.09447e-07	up		TraesCS1B02G206300	-	0.376	0.00414506	down
	TraesCS2A02G163600	Phospho-2-dehydro-3-deoxyheptonate aldolase [Source:UniProtKB/TrEMBL;Acc:A0A1D5TN88]	5.677	6.87956e-33	up		TraesCS1B02G276000	Bidirectional sugar transporter SWEET [Source:UniProtKB/TrEMBL;Acc:W5A247]	6.904	4.62616e-15	up		TraesCS1B02G225000	-	0.159	0.00646178	down
	TraesCS2A02G175000	COBRA-like protein [Source:UniProtKB/TrEMBL;Acc:W5B1J4]	34.9	0.00786884	up		TraesCS1B02G278600	-	0.036	1.91317e-51	down		TraesCS1B02G229700	Phospho-2-dehydro-3-deoxyheptonate aldolase [Source:UniProtKB/TrEMBL;Acc:A0A1D5S625]	2.769	2.49233e-10	up
	TraesCS2A02G187800	Transcription factor, Brassinosteroid (BR)-regulated growth response, Feedback inhibition of BR biosynthesi [Source: Projected from Oryza sativa (Os07g0580500)]	2.29	6.22313e-06	up		TraesCS1B02G288600	LSD1-type zinc finger protein [Source:UniProtKB/TrEMBL;Acc:A5HSI2]	0.373	0.00969526	down		TraesCS1B02G230500	-	2.329	0.00414917	up
	TraesCS2A02G196400	Phenylalanine ammonia-lyase [Source:UniProtKB/TrEMBL;Acc:A0A1D5TL36]	0.112	0.000226187	down		TraesCS1B02G290600	Delta-1-pyrroline-5-carboxylate synthase [Source:UniProtKB/TrEMBL;Acc:Q58QF6]	3.35	2.5719e-06	up		TraesCS1B02G231500	Ethylene-responsive transcription factor 6 [Source:Projected from Arabidopsis thaliana (AT4G17490) UniProtKB/Swiss-Prot;Acc:Q8VZ91]	0.104	1.13989e-14	down
	TraesCS2A02G196700	-	0.125	2.69202e-11	down		TraesCS1B02G301000	Histone H4 variant TH011 [Source:UniProtKB/Swiss-Prot;Acc:P62785]	6.639	0.000118267	up		TraesCS1B02G232200	-	2.161	0.000605013	up
	TraesCS2A02G210700	-	290.097	0.00920423	up		TraesCS1B02G301100	Histone H4 [Source:UniProtKB/TrEMBL;Acc:A0A077RYQ1]	7.029	0.0062078	up		TraesCS1B02G237600	-	230.242	0.00243456	up
	TraesCS2A02G212900	-	3.279	0.00499312	up		TraesCS1B02G304700	Histone H4 [Source:UniProtKB/TrEMBL;Acc:A0A077RYQ1]	2.975	0.00084152	up		TraesCS1B02G242500	Phospholipase [Source:UniProtKB/TrEMBL;Acc:A0A1D5S8W4]	4.742	2.81835e-05	up
	TraesCS2A02G225200	-	2.687	4.90506e-09	up		TraesCS1B02G314800	-	0.364	2.70673e-06	down		TraesCS1B02G243800	-	2.918	0.00443392	up
	TraesCS2A02G268800	-	3.685	0.00021286	up		TraesCS1B02G315900	Protein DETOXIFICATION [Source:UniProtKB/TrEMBL;Acc:A0A1D5SAU6]	2.394	0.0059555	up		TraesCS1B02G244300	-	4.901	0.00170997	up
	TraesCS2A02G291900	Arogenate dehydratase [Source:UniProtKB/TrEMBL;Acc:A0A341Q6G6]	5.487	1.91293e-06	up		TraesCS1B02G322100	Cysteine proteinase inhibitor [Source:UniProtKB/TrEMBL;Acc:A0A1D5S8H2]	0.32	6.97229e-10	down		TraesCS1B02G257100	-	4.009	0.00277703	up
	TraesCS2A02G311200	-	5.655	2.98324e-18	up		TraesCS1B02G347600	GA2ox-B4 protein [Source:UniProtKB/TrEMBL;Acc:F2VSI3]	0.021	8.2412e-09	down		TraesCS1B02G257300	-	2.105	0.00491559	up
	TraesCS2A02G315800	Glutamate decarboxylase [Source:UniProtKB/TrEMBL;Acc:A0A1D5T8T1]	5.66	0.000416352	up		TraesCS1B02G363700	-	2.335	9.78631e-06	up		TraesCS1B02G275200	-	0.075	0.000217985	down
	TraesCS2A02G319200	Glycosyltransferase [Source:UniProtKB/TrEMBL;Acc:A0A1D5THK3]	7.517	0.000188677	up		TraesCS1B02G372600	DNA damage-repair/toleration protein DRT102 [Source:Projected from Arabidopsis thaliana (AT3G04880) UniProtKB/Swiss-Prot;Acc:Q05212]	0.267	6.13063e-06	down		TraesCS1B02G275700	-	20.811	0.000432885	up
	TraesCS2A02G343600	Aldose 1-epimerase [Source:UniProtKB/TrEMBL;Acc:A0A341QEI0]	7.97	0.000746226	up		TraesCS1B02G374500	-	2.002	9.20794e-05	up		TraesCS1B02G276000	Bidirectional sugar transporter SWEET [Source:UniProtKB/TrEMBL;Acc:W5A247]	10.667	0.000112615	up
	TraesCS2A02G343900	Aldose 1-epimerase [Source:UniProtKB/TrEMBL;Acc:A0A1D5TBS2]	25.866	9.4939e-24	up		TraesCS1B02G376800	-	2.245	1.00982e-05	up		TraesCS1B02G280700	-	2.835	3.04211e-05	up
	TraesCS2A02G350600	-	75.17	0.000574737	up		TraesCS1B02G376900	-	2.447	0.00244704	up		TraesCS1B02G288800	-	5.57	0.00252149	up
	TraesCS2A02G350800	-	4.067	0.00223268	up		TraesCS1B02G380200	Histone H4 [Source:UniProtKB/TrEMBL;Acc:A0A077RYQ1]	181.787	1.52832e-05	up		TraesCS1B02G290500	-	4.459	0.000125277	up
	TraesCS2A02G358100	Adenine phosphoribosyltransferase 5 [Source:Projected from Arabidopsis thaliana (AT5G11160) UniProtKB/Swiss-Prot;Acc:Q9LFP0]	0.496	0.000408611	down		TraesCS1B02G415100	-	0.201	3.93374e-12	down		TraesCS1B02G306500	-	0.163	0.00011664	down
	TraesCS2A02G373600	Starch synthase, chloroplastic/amyloplastic [Source:UniProtKB/TrEMBL;Acc:A0A096UL64]	0.322	5.11735e-07	down		TraesCS1B02G441900	CTP synthase [Source:UniProtKB/TrEMBL;Acc:W5A6G0]	9.26	3.52463e-24	up		TraesCS1B02G322100	Cysteine proteinase inhibitor [Source:UniProtKB/TrEMBL;Acc:A0A1D5S8H2]	0.371	0.000422637	down
	TraesCS2A02G377200	-	12.237	2.46894e-12	up		TraesCS1B02G448300	-	4.899	3.08315e-21	up		TraesCS1B02G328200	-	0.299	0.000580083	down
	TraesCS2A02G377400	-	88.495	8.73002e-07	up		TraesCS1B02G451200	-	5.001	0.00789322	up		TraesCS1B02G343800	Lipoyl synthase, chloroplastic [Source:UniProtKB/TrEMBL;Acc:A0A1D5S862]	2.43	0.00912802	up
	TraesCS2A02G389900	Glutamate dehydrogenase [Source:UniProtKB/TrEMBL;Acc:W5ARG6]	2.046	0.00248191	up		TraesCS1B02G455900	-	0.429	1.07223e-05	down		TraesCS1B02G347600	GA2ox-B4 protein [Source:UniProtKB/TrEMBL;Acc:F2VSI3]	0.06	3.23383e-07	down
	TraesCS2A02G406700	Sucrose synthase [Source:UniProtKB/TrEMBL;Acc:W5AUQ5]	3.577	3.11231e-07	up		TraesCS1B02G463100	-	2.762	1.10584e-08	up		TraesCS1B02G366400	Phosphotransferase [Source:UniProtKB/TrEMBL;Acc:A0A1D5S7N2]	0.4	0.00148447	down
	TraesCS2A02G430500	GalAK [Source:Projected from Arabidopsis thaliana (AT3G10700) UniProtKB/TrEMBL;Acc:A0A178V5L4]	5.523	0.0065801	up		TraesCS1B02G478400	-	4.012	3.94813e-11	up		TraesCS1B02G374500	-	3.455	6.21679e-06	up
	TraesCS2A02G468800	-	2.298	0.000468123	up		TraesCS1B02G479100	-	0.414	0.000575879	down		TraesCS1B02G391900	-	4.662	1.12956e-05	up
	TraesCS2A02G493600	Adenosylhomocysteinase [Source:UniProtKB/TrEMBL;Acc:A0A1D5UKX4]	3.506	1.05902e-08	up		TraesCS1D02G024400	-	2.032	3.99493e-05	up		TraesCS1B02G394300	-	0.007	2.81497e-06	down
	TraesCS2A02G493700	Serine hydroxymethyltransferase [Source:UniProtKB/TrEMBL;Acc:A0A1D5UPW5]	2.404	1.88038e-05	up		TraesCS1D02G034300	Protein DETOXIFICATION [Source:UniProtKB/TrEMBL;Acc:A0A341PE46]	2.403	2.31038e-06	up		TraesCS1B02G420300	-	49.385	2.44867e-16	up
	TraesCS2A02G501300	-	0.28	5.52925e-16	down		TraesCS1D02G040100	Poly [ADP-ribose] polymerase [Source:UniProtKB/TrEMBL;Acc:A0A1D6RGL8]	0.23	3.04581e-06	down		TraesCS1B02G424900	-	67.596	0.000223614	up
	TraesCS2A02G515700	Glycerol kinase [Source:Projected from Arabidopsis thaliana (AT1G80460) UniProtKB/Swiss-Prot;Acc:Q9M8L4]	3.903	1.30143e-12	up		TraesCS1D02G045200	7,8-dihydroneopterin aldolase [Source:UniProtKB/TrEMBL;Acc:A0A1D5T4X0]	0.393	4.94668e-06	down		TraesCS1B02G436500	Iron-sulfur cluster assembly protein [Source:UniProtKB/TrEMBL;Acc:W5A636]	75.503	1.3135e-20	up
	TraesCS2A02G523300	-	12.185	7.62572e-06	up		TraesCS1D02G048200	Potassium transporter [Source:UniProtKB/TrEMBL;Acc:A0A341PNN5]	0.45	0.00404691	down		TraesCS1B02G441900	CTP synthase [Source:UniProtKB/TrEMBL;Acc:W5A6G0]	10.717	9.35317e-12	up
	TraesCS2A02G523400	-	8.681	2.27681e-05	up		TraesCS1D02G053800	Bacterial-type ATP binding cassette (ABC) transporter, Al toleranc [Source: Projected from Oryza sativa (Os05g0119000)]	22.303	1.31831e-48	up		TraesCS1B02G448300	-	5.399	4.18453e-05	up
	TraesCS2A02G525500	Lipoxygenase [Source:UniProtKB/TrEMBL;Acc:W5ASP5]	9.61	1.44749e-22	up		TraesCS1D02G053900	-	3.73	2.25916e-07	up		TraesCS1B02G455900	-	0.394	0.00621926	down
	TraesCS2A02G543900	-	3.444	3.17159e-23	up		TraesCS1D02G061200	-	377.689	5.12863e-10	up		TraesCS1B02G459800	-	2.352	0.000779851	up
	TraesCS2A02G548100	Polyamine oxidase, Seed germinatio [Source: Projected from Oryza sativa (Os04g0671300)]	2.66	0.000263781	up		TraesCS1D02G065700	-	4.68	2.51903e-05	up		TraesCS1B02G478400	-	3.414	0.00389125	up
	TraesCS2A02G558000	WAMP-3.1, antimicrobial peptide [Source:UniProtKB/TrEMBL;Acc:H6S4F9]	8.209	0.00136713	up		TraesCS1D02G067800	-	4.107	1.78528e-11	up		TraesCS1B02G479100	-	0.398	0.00319123	down
	TraesCS2A02G562100	-	7.559	0.00131128	up		TraesCS1D02G074600	-	5.694	1.00638e-09	up		TraesCS1D02G005200	-	0.454	0.00132361	down
	TraesCS2A02G573900	Peroxidase [Source:UniProtKB/TrEMBL;Acc:W5AS89]	38.433	2.18942e-16	up		TraesCS1D02G083900	-	2.876	2.20261e-11	up		TraesCS1D02G007700	-	12.977	1.13413e-05	up
	TraesCS2B02G040000	-	8.856	3.59875e-13	up		TraesCS1D02G086700	-	2.431	1.04131e-08	up		TraesCS1D02G031400	-	0.294	0.00166452	down
	TraesCS2B02G060800	Nicotianamine synthase [Source:UniProtKB/TrEMBL;Acc:W5BMA4]	2069.49	4.19862e-17	up		TraesCS1D02G090000	-	4.334	0.00402275	up		TraesCS1D02G040100	Poly [ADP-ribose] polymerase [Source:UniProtKB/TrEMBL;Acc:A0A1D6RGL8]	0.291	0.00486863	down
	TraesCS2B02G079400	Ribulose bisphosphate carboxylase small chain [Source:UniProtKB/TrEMBL;Acc:W5C9Y4]	4.792	4.47516e-08	up		TraesCS1D02G094400	-	0.301	1.85583e-09	down		TraesCS1D02G045200	7,8-dihydroneopterin aldolase [Source:UniProtKB/TrEMBL;Acc:A0A1D5T4X0]	0.418	0.00374876	down
	TraesCS2B02G079500	Ribulose bisphosphate carboxylase small chain [Source:UniProtKB/TrEMBL;Acc:W5BMD1]	4.351	1.47551e-06	up		TraesCS1D02G103500	Phenylalanine ammonia-lyase [Source:UniProtKB/TrEMBL;Acc:A0A341PQE9]	0.064	6.28654e-06	down		TraesCS1D02G047900	-	3.654	0.000456897	up
	TraesCS2B02G088900	-	8.213	7.32712e-06	up		TraesCS1D02G108300	-	2.801	3.61999e-12	up		TraesCS1D02G052200	-	2.508	0.000483658	up
	TraesCS2B02G100800	Dirigent protein [Source:UniProtKB/TrEMBL;Acc:Q564C9]	159.344	2.42761e-06	up		TraesCS1D02G147800	-	4.902	5.55868e-19	up		TraesCS1D02G063400	-	0.346	0.000737222	down
	TraesCS2B02G109700	Hexosyltransferase [Source:UniProtKB/TrEMBL;Acc:W5BPL7]	4.207	0.000538902	up		TraesCS1D02G154900	-	3.469	2.62637e-07	up		TraesCS1D02G067800	-	4.485	3.23264e-06	up
	TraesCS2B02G112800	Hexosyltransferase [Source:UniProtKB/TrEMBL;Acc:A0A1D6RMU2]	7.158	6.47269e-12	up		TraesCS1D02G163800	-	58.653	5.06361e-34	up		TraesCS1D02G073900	Mitochondrial pyruvate carrier [Source:UniProtKB/TrEMBL;Acc:W5AKM2]	6.552	0.00313541	up
	TraesCS2B02G121600	-	0.032	1.18827e-30	down		TraesCS1D02G167600	-	10.46	1.63298e-36	up		TraesCS1D02G074400	-	2.326	0.00096994	up
	TraesCS2B02G124800	Peroxidase [Source:UniProtKB/TrEMBL;Acc:C6ETB3]	122.474	0.00281854	up		TraesCS1D02G184400	Pyridoxal reductase, chloroplastic [Source:Projected from Arabidopsis thaliana (AT5G53580) UniProtKB/Swiss-Prot;Acc:Q56Y42]	0.284	2.04912e-06	down		TraesCS1D02G086700	-	2.636	0.00365575	up
	TraesCS2B02G125500	Peroxidase [Source:UniProtKB/TrEMBL;Acc:C6ES53]	168.075	3.7626e-05	up		TraesCS1D02G184500	Methionine gamma-lyase [Source:Projected from Arabidopsis thaliana (AT1G64660) UniProtKB/Swiss-Prot;Acc:Q9SGU9]	6.685	2.38961e-30	up		TraesCS1D02G088800	Alpha-mannosidase [Source:UniProtKB/TrEMBL;Acc:A0A341PG27]	2.104	0.00500416	up
	TraesCS2B02G125600	Peroxidase [Source:UniProtKB/TrEMBL;Acc:C6ES53]	583.287	3.4492e-07	up		TraesCS1D02G186500	Trehalase [Source:UniProtKB/TrEMBL;Acc:A0A341PKZ1]	8.624	1.32753e-09	up		TraesCS1D02G090000	-	6.664	0.00787099	up
	TraesCS2B02G189300	Phospho-2-dehydro-3-deoxyheptonate aldolase [Source:UniProtKB/TrEMBL;Acc:A0A1D6RN38]	3.977	5.33691e-12	up		TraesCS1D02G191900	Protein SAR DEFICIENT 4 [Source:Projected from Arabidopsis thaliana (AT5G52810) UniProtKB/Swiss-Prot;Acc:Q9FLY0]	13.234	4.57122e-36	up		TraesCS1D02G090900	-	2.538	0.000429821	up
	TraesCS2B02G219300	Transcription factor, Brassinosteroid (BR)-regulated growth response, Feedback inhibition of BR biosynthesi [Source: Projected from Oryza sativa (Os07g0580500)]	2.595	0.00910779	up		TraesCS1D02G208900	-	2.019	2.64643e-05	up		TraesCS1D02G103500	Phenylalanine ammonia-lyase [Source:UniProtKB/TrEMBL;Acc:A0A341PQE9]	0.104	4.00837e-10	down
	TraesCS2B02G224300	Phenylalanine ammonia-lyase [Source:UniProtKB/TrEMBL;Acc:A0A1D5UB55]	0.191	2.70952e-13	down		TraesCS1D02G212400	Proline dehydrogenase [Source:UniProtKB/TrEMBL;Acc:A0A341PLZ7]	3.667	7.49714e-06	up		TraesCS1D02G108300	-	2.554	0.00172348	up
	TraesCS2B02G236200	-	21.251	0.00927648	up		TraesCS1D02G213700	Trehalose 6-phosphate phosphatase [Source:UniProtKB/TrEMBL;Acc:W5ADC4]	2.554	0.00486785	up		TraesCS1D02G112500	Transition metal ion transporter, Ion transpor [Source: Projected from Oryza sativa (Os05g0164800)]	2.688	2.7179e-06	up
	TraesCS2B02G275100	-	3.601	1.93012e-06	up		TraesCS1D02G218000	Beta-amylase [Source:UniProtKB/TrEMBL;Acc:A0A1D5T0S0]	2.01	0.00489924	up		TraesCS1D02G123700	Phosphotransferase [Source:UniProtKB/TrEMBL;Acc:W5ANL6]	14.178	2.34295e-09	up
	TraesCS2B02G287600	-	3.232	1.32624e-06	up		TraesCS1D02G220400	Serine hydroxymethyltransferase [Source:UniProtKB/TrEMBL;Acc:A0A1D5SQ20]	2.933	1.03091e-09	up		TraesCS1D02G126500	-	29.714	5.91155e-38	up
	TraesCS2B02G301800	-	2.26	0.000706718	up		TraesCS1D02G222600	D-3-phosphoglycerate dehydrogenase [Source:UniProtKB/TrEMBL;Acc:A0A1D5SSH8]	0.279	1.23722e-15	down		TraesCS1D02G128000	-	0.279	0.000162897	down
	TraesCS2B02G308400	Arogenate dehydratase [Source:UniProtKB/TrEMBL;Acc:W5BD50]	2.442	0.00351565	up		TraesCS1D02G224900	Tocopherol cyclase, chloroplastic [Source:Projected from Arabidopsis thaliana (AT4G32770) UniProtKB/Swiss-Prot;Acc:Q94FY7]	2.242	6.99063e-07	up		TraesCS1D02G139800	Phosphoglycerate kinase [Source:UniProtKB/TrEMBL;Acc:W5AJX3]	0.23	0.00477749	down
	TraesCS2B02G318300	-	2.1	7.67904e-06	up		TraesCS1D02G227700	Nicotinamide adenine dinucleotide transporter 1, chloroplastic [Source:Projected from Arabidopsis thaliana (AT2G47490) UniProtKB/Swiss-Prot;Acc:O22261]	2.093	0.00309572	up		TraesCS1D02G141800	-	2.883	5.62845e-05	up
	TraesCS2B02G328200	-	94.923	0.000478538	up		TraesCS1D02G238100	-	153.816	4.46413e-07	up		TraesCS1D02G147800	-	7.241	1.90836e-12	up
	TraesCS2B02G341200	Aldose 1-epimerase [Source:UniProtKB/TrEMBL;Acc:W5BHH8]	4.542	4.77141e-12	up		TraesCS1D02G238900	-	4.291	2.38838e-11	up		TraesCS1D02G148000	Cyanate hydratase [Source:UniProtKB/TrEMBL;Acc:A0A1D5SZA9]	2.613	0.00126354	up
	TraesCS2B02G341400	Aldose 1-epimerase [Source:UniProtKB/TrEMBL;Acc:A0A1D5U2W1]	5.055	2.18708e-08	up		TraesCS1D02G240000	Mitochondrial fission 1 protein [Source:UniProtKB/TrEMBL;Acc:W4ZR59]	2.551	0.00140292	up		TraesCS1D02G149100	Non-lysosomal glucosylceramidase [Source:UniProtKB/TrEMBL;Acc:A0A341PIS3]	2.489	0.00742057	up
	TraesCS2B02G369100	Chitinase IV [Source:UniProtKB/TrEMBL;Acc:Q9XEN6]	2.425	0.0026661	up		TraesCS1D02G242400	-	2.372	0.00256726	up		TraesCS1D02G154900	-	2.755	0.00108848	up
	TraesCS2B02G377500	Adenine phosphoribosyltransferase 5 [Source:Projected from Arabidopsis thaliana (AT5G11160) UniProtKB/Swiss-Prot;Acc:Q9LFP0]	0.4	4.06637e-07	down		TraesCS1D02G245700	-	2.592	2.95721e-07	up		TraesCS1D02G163800	-	206.208	5.0203e-05	up
	TraesCS2B02G394400	-	6.43	1.25008e-06	up		TraesCS1D02G250600	1-(5-phosphoribosyl)-5-[(5-phosphoribosylamino)methylideneamino] imidazole-4-carboxamide isomerase, chloroplastic [Source:UniProtKB/TrEMBL;Acc:A0A341PLR2]	0.235	1.66387e-12	down		TraesCS1D02G166600	-	5.26	0.00510156	up
	TraesCS2B02G394500	-	43.569	0.000187584	up		TraesCS1D02G253700	-	2.783	2.26421e-08	up		TraesCS1D02G167600	-	10.608	1.92425e-05	up
	TraesCS2B02G407900	-	3.516	2.45867e-14	up		TraesCS1D02G254500	GID1 protein [Source:UniProtKB/TrEMBL;Acc:I7HZD6]	2.101	2.01902e-06	up		TraesCS1D02G173700	-	0.474	0.00115979	down
	TraesCS2B02G409300	Glutamate dehydrogenase [Source:UniProtKB/TrEMBL;Acc:W5BS00]	2.55	5.01599e-05	up		TraesCS1D02G265200	-	5.544	2.54872e-07	up		TraesCS1D02G184400	Pyridoxal reductase, chloroplastic [Source:Projected from Arabidopsis thaliana (AT5G53580) UniProtKB/Swiss-Prot;Acc:Q56Y42]	0.285	0.00241955	down
	TraesCS2B02G418500	-	6.99	0.00142575	up		TraesCS1D02G265400	Bidirectional sugar transporter SWEET [Source:UniProtKB/TrEMBL;Acc:A0A1D5SPS7]	4.718	3.54646e-08	up		TraesCS1D02G184500	Methionine gamma-lyase [Source:Projected from Arabidopsis thaliana (AT1G64660) UniProtKB/Swiss-Prot;Acc:Q9SGU9]	6.153	5.95071e-08	up
	TraesCS2B02G418600	-	0.479	2.43972e-05	down		TraesCS1D02G267800	Potassium channel AKT2/3 [Source:Projected from Arabidopsis thaliana (AT4G22200) UniProtKB/Swiss-Prot;Acc:Q38898]	0.03	1.29133e-24	down		TraesCS1D02G185100	DNA excision repair protein ERCC-1 [Source:Projected from Arabidopsis thaliana (AT3G05210) UniProtKB/Swiss-Prot;Acc:Q9MA98]	9.141	4.66736e-05	up
	TraesCS2B02G424300	Sucrose synthase [Source:UniProtKB/TrEMBL;Acc:W5BF91]	4.026	3.11771e-05	up		TraesCS1D02G270500	Bifunctional aspartate aminotransferase and glutamate/aspartate-prephenate aminotransferase [Source:Projected from Arabidopsis thaliana (AT2G22250) UniProtKB/Swiss-Prot;Acc:Q9SIE1]	3.474	2.82553e-09	up		TraesCS1D02G186500	Trehalase [Source:UniProtKB/TrEMBL;Acc:A0A341PKZ1]	7.073	0.000893821	up
	TraesCS2B02G429100	Glutathione peroxidase [Source:UniProtKB/TrEMBL;Acc:W5BE96]	2.443	1.53321e-05	up		TraesCS1D02G274000	-	3.183	3.05123e-08	up		TraesCS1D02G189800	-	13.113	5.42219e-07	up
	TraesCS2B02G451100	GalAK [Source:Projected from Arabidopsis thaliana (AT3G10700) UniProtKB/TrEMBL;Acc:A0A178V5L4]	10.663	0.000847481	up		TraesCS1D02G278800	LSD1-type zinc finger protein [Source:UniProtKB/TrEMBL;Acc:A5HSI2]	0.282	2.32747e-05	down		TraesCS1D02G190300	-	0.216	1.99433e-08	down
	TraesCS2B02G491700	-	4.211	5.42982e-10	up		TraesCS1D02G280700	Delta-1-pyrroline-5-carboxylate synthase [Source:UniProtKB/TrEMBL;Acc:W5ACM8]	3.171	2.32766e-09	up		TraesCS1D02G191100	Glutathione transferase [Source:UniProtKB/TrEMBL;Acc:Q8RW01]	8.348	0.000871193	up
	TraesCS2B02G521600	Adenosylhomocysteinase [Source:UniProtKB/TrEMBL;Acc:W5B7Z6]	5.52	2.02217e-13	up		TraesCS1D02G290200	Histone H4 [Source:UniProtKB/TrEMBL;Acc:A0A077RYQ1]	10.3	1.31831e-07	up		TraesCS1D02G194700	-	7.406	2.62123e-07	up
	TraesCS2B02G521700	Serine hydroxymethyltransferase [Source:UniProtKB/TrEMBL;Acc:A0A1D5TV43]	3.227	4.73372e-14	up		TraesCS1D02G302500	-	828.401	9.67019e-13	up		TraesCS1D02G200600	Cytochrome P450, family 722, subfamily A, polypeptide 1 [Source:Projected from Arabidopsis thaliana (AT1G19630) UniProtKB/TrEMBL;Acc:F4HP86]	5.579	0.00959647	up
	TraesCS2B02G529400	C2 domain-containing protein [Source:UniProtKB/TrEMBL;Acc:G8XUN9]	0.102	2.94007e-89	down		TraesCS1D02G303800	-	0.224	7.82605e-05	down		TraesCS1D02G220400	Serine hydroxymethyltransferase [Source:UniProtKB/TrEMBL;Acc:A0A1D5SQ20]	3.005	5.3591e-06	up
	TraesCS2B02G539600	Glycosyltransferases [Source:UniProtKB/TrEMBL;Acc:A0A1D5TXX0]	3.992	3.74262e-05	up		TraesCS1D02G304800	Protein DETOXIFICATION [Source:UniProtKB/TrEMBL;Acc:A0A1D5SZN2]	3.806	5.68104e-08	up		TraesCS1D02G222600	D-3-phosphoglycerate dehydrogenase [Source:UniProtKB/TrEMBL;Acc:A0A1D5SSH8]	0.417	1.18463e-05	down
	TraesCS2B02G553100	-	39.718	0.00120238	up		TraesCS1D02G340400	-	2.556	0.000569931	up		TraesCS1D02G224900	Tocopherol cyclase, chloroplastic [Source:Projected from Arabidopsis thaliana (AT4G32770) UniProtKB/Swiss-Prot;Acc:Q94FY7]	3.962	6.08391e-05	up
	TraesCS2B02G555400	Lipoxygenase [Source:UniProtKB/TrEMBL;Acc:W5BBF4]	14.294	6.43225e-29	up		TraesCS1D02G341100	-	0.442	0.00921072	down		TraesCS1D02G231600	-	3.262	0.000310764	up
	TraesCS2B02G574100	-	2.811	1.39974e-14	up		TraesCS1D02G352000	-	3.756	1.77872e-14	up		TraesCS1D02G244200	Probable membrane-associated kinase regulator 1 [Source:Projected from Arabidopsis thaliana (AT5G26230) UniProtKB/Swiss-Prot;Acc:Q3E936]	3.372	2.1172e-05	up
	TraesCS2B02G579000	Polyamine oxidase, Seed germinatio [Source: Projected from Oryza sativa (Os04g0671300)]	3.468	1.454e-05	up		TraesCS1D02G361500	-	6.654	3.64116e-19	up		TraesCS1D02G245700	-	3.519	0.00445522	up
	TraesCS2B02G605800	Oxalate--CoA ligase [Source:Projected from Arabidopsis thaliana (AT3G48990) UniProtKB/Swiss-Prot;Acc:Q9SMT7]	0.42	1.97617e-05	down		TraesCS1D02G362700	Putative aldehyde dehydrogenase WIS1 [Source:UniProtKB/TrEMBL;Acc:Q8W0Q1]	2.35	6.11974e-08	up		TraesCS1D02G252900	Pyruvate, phosphate dikinase [Source:UniProtKB/TrEMBL;Acc:A0A1D6D8L9]	3.33	2.3093e-08	up
	TraesCS2B02G613900	Peroxidase [Source:UniProtKB/TrEMBL;Acc:W5BCG4]	6.429	3.13684e-08	up		TraesCS1D02G370600	Phospholipase D [Source:UniProtKB/TrEMBL;Acc:A0A1D5SUJ8]	3.593	0.000428594	up		TraesCS1D02G255100	Similar to 1-deoxy-D-xylulose-5-phosphate synthase [Source: Projected from Oryza sativa (Os05g0408900)]	2.54	0.00292499	up
	TraesCS2B02G622400	-	5.181	0.00114072	up		TraesCS1D02G388600	Protein DETOXIFICATION [Source:UniProtKB/TrEMBL;Acc:A0A1D5SY12]	5.018	8.79074e-14	up		TraesCS1D02G264700	-	0.02	0.00532242	down
	TraesCS2B02G624600	-	2.151	0.00142861	up		TraesCS1D02G395600	-	0.21	2.56067e-09	down		TraesCS1D02G265200	-	8.231	0.000381085	up
	TraesCS2D02G009100	-	2.794	9.80146e-10	up		TraesCS1D02G419400	CTP synthase [Source:UniProtKB/TrEMBL;Acc:A0A1D5SV08]	3.537	7.76427e-07	up		TraesCS1D02G265400	Bidirectional sugar transporter SWEET [Source:UniProtKB/TrEMBL;Acc:A0A1D5SPS7]	4.891	0.00010325	up
	TraesCS2D02G014200	-	55.185	0.00925709	up		TraesCS1D02G426000	-	3.328	1.44428e-12	up		TraesCS1D02G267800	Potassium channel AKT2/3 [Source:Projected from Arabidopsis thaliana (AT4G22200) UniProtKB/Swiss-Prot;Acc:Q38898]	0.247	2.75199e-10	down
	TraesCS2D02G028600	-	8.984	8.9759e-12	up		TraesCS1D02G434100	-	0.285	1.68683e-11	down		TraesCS1D02G269600	-	3.421	1.0748e-05	up
	TraesCS2D02G031800	ATP sulfurylase 2 [Source:Projected from Arabidopsis thaliana (AT1G19920) UniProtKB/Swiss-Prot;Acc:Q43870]	4.006	1.87335e-12	up		TraesCS1D02G437700	-	2.488	1.94439e-06	up		TraesCS1D02G270500	Bifunctional aspartate aminotransferase and glutamate/aspartate-prephenate aminotransferase [Source:Projected from Arabidopsis thaliana (AT2G22250) UniProtKB/Swiss-Prot;Acc:Q9SIE1]	2.544	0.000261422	up
	TraesCS2D02G033800	Dirigent protein [Source:UniProtKB/TrEMBL;Acc:A0A1D5UVW9]	440.698	5.42201e-17	up		TraesCS1D02G441400	-	4.832	0.00530335	up		TraesCS1D02G270600	-	2.627	0.000154697	up
	TraesCS2D02G049200	-	5166.04	8.67623e-22	up		TraesCS1D02G451900	-	4.445	0.00011861	up		TraesCS1D02G274000	-	3.565	1.96395e-09	up
	TraesCS2D02G065100	Ribulose bisphosphate carboxylase small chain [Source:UniProtKB/TrEMBL;Acc:Q9FEE4]	2.404	0.00225177	up		TraesCS2A02G035700	-	8.918	8.04183e-19	up		TraesCS1D02G279000	-	10.781	0.000122659	up
	TraesCS2D02G065400	Ribulose bisphosphate carboxylase small chain [Source:UniProtKB/TrEMBL;Acc:A0A1D5UUS1]	3.177	0.0017755	up		TraesCS2A02G041100	-	2.875	1.38812e-06	up		TraesCS1D02G280700	Delta-1-pyrroline-5-carboxylate synthase [Source:UniProtKB/TrEMBL;Acc:W5ACM8]	2.984	1.01067e-07	up
	TraesCS2D02G065600	Ribulose bisphosphate carboxylase small chain [Source:UniProtKB/TrEMBL;Acc:W5C9Y4]	2.74	0.000612179	up		TraesCS2A02G046400	-	0.185	4.75281e-14	down		TraesCS1D02G289800	Nicotianamine aminotransferase 2 [Source:UniProtKB/TrEMBL;Acc:A0A1D5SWF7]	0.279	0.00105999	down
	TraesCS2D02G092100	-	98.404	0.000203691	up		TraesCS2A02G048600	-	17.356	5.24693e-05	up		TraesCS1D02G293900	-	0.219	0.000661174	down
	TraesCS2D02G093100	Hexosyltransferase [Source:UniProtKB/TrEMBL;Acc:A0A1D5V0S1]	2.099	0.00905815	up		TraesCS2A02G067800	Glucose-6-phosphate 1-dehydrogenase [Source:UniProtKB/TrEMBL;Acc:A0A341Q4T9]	0.413	0.000112639	down		TraesCS1D02G302500	-	884.531	1.68391e-12	up
	TraesCS2D02G095800	Hexosyltransferase [Source:UniProtKB/TrEMBL;Acc:A4PBN5]	4.382	1.37182e-05	up		TraesCS2A02G070500	Glycerol-3-phosphate dehydrogenase [Source:UniProtKB/TrEMBL;Acc:A0A1D5TQ86]	3.177	7.07347e-15	up		TraesCS1D02G306100	Centromeric histone 3 [Source:UniProtKB/TrEMBL;Acc:I3NV44]	0.097	0.00539736	down
	TraesCS2D02G104300	-	0.041	5.54391e-07	down		TraesCS2A02G071700	-	7.585	0.000108426	up		TraesCS1D02G312400	-	0.133	4.8443e-06	down
	TraesCS2D02G107600	Peroxidase [Source:UniProtKB/TrEMBL;Acc:W5C5X0]	13.321	5.43957e-05	up		TraesCS2A02G075200	-	86.793	1.73436e-09	up		TraesCS1D02G316200	-	0.418	0.00486112	down
	TraesCS2D02G107900	Peroxidase [Source:UniProtKB/TrEMBL;Acc:C6ETA5]	24.793	3.47651e-05	up		TraesCS2A02G094500	Hexosyltransferase [Source:UniProtKB/TrEMBL;Acc:A0A1D5TQ22]	81.24	2.12952e-05	up		TraesCS1D02G341100	-	0.349	0.00209719	down
	TraesCS2D02G108200	Peroxidase [Source:UniProtKB/TrEMBL;Acc:C6ETA8]	119.829	5.24829e-05	up		TraesCS2A02G094700	Hexosyltransferase [Source:UniProtKB/TrEMBL;Acc:A0A1D5TR42]	23.776	8.59772e-08	up		TraesCS1D02G352000	-	3.242	0.000209097	up
	TraesCS2D02G154300	Peroxiredoxin [Source:UniProtKB/TrEMBL;Acc:D0PRB4]	21.744	3.08203e-07	up		TraesCS2A02G095700	Nicotianamine synthase [Source:UniProtKB/TrEMBL;Acc:A0A172Q4F0]	8.82	3.453e-20	up		TraesCS1D02G356800	-	2.342	0.00563629	up
	TraesCS2D02G165300	-	60.865	0.00209081	up		TraesCS2A02G097400	Hexosyltransferase [Source:UniProtKB/TrEMBL;Acc:W5B2C3]	3.878	0.000143247	up		TraesCS1D02G361500	-	6.762	1.63429e-06	up
	TraesCS2D02G170400	Phospho-2-dehydro-3-deoxyheptonate aldolase [Source:UniProtKB/TrEMBL;Acc:A0A1D5UWN7]	3.48	1.49944e-10	up		TraesCS2A02G104600	-	0.027	1.26816e-36	down		TraesCS1D02G362700	Putative aldehyde dehydrogenase WIS1 [Source:UniProtKB/TrEMBL;Acc:Q8W0Q1]	2.812	3.84271e-07	up
	TraesCS2D02G199900	Transcription factor, Brassinosteroid (BR)-regulated growth response, Feedback inhibition of BR biosynthesi [Source: Projected from Oryza sativa (Os07g0580500)]	3.94	1.81286e-06	up		TraesCS2A02G121000	Sodium/hydrogen exchanger [Source:UniProtKB/TrEMBL;Acc:A0A1D6DAW7]	9.987	1.59741e-36	up		TraesCS1D02G378600	-	5.033	4.26969e-06	up
	TraesCS2D02G217100	-	675.354	0.000471058	up		TraesCS2A02G121200	-	3.226	6.67457e-12	up		TraesCS1D02G383300	Thymidine kinase [Source:UniProtKB/TrEMBL;Acc:A0A1D5SSL6]	2.127	0.000520196	up
	TraesCS2D02G217200	-	102.828	0.00321703	up		TraesCS2A02G130600	-	2.114	2.21527e-06	up		TraesCS1D02G388600	Protein DETOXIFICATION [Source:UniProtKB/TrEMBL;Acc:A0A1D5SY12]	5.669	3.8085e-07	up
	TraesCS2D02G266700	LpxK [Source:Projected from Arabidopsis thaliana (AT3G20480) UniProtKB/TrEMBL;Acc:A0A178VBJ6]	0.407	0.00349148	down		TraesCS2A02G133600	-	0.273	2.35815e-09	down		TraesCS1D02G389300	-	6.897	0.00224076	up
	TraesCS2D02G267800	-	3.647	6.0597e-06	up		TraesCS2A02G139200	Protein DETOXIFICATION [Source:UniProtKB/TrEMBL;Acc:W5B3C9]	2.926	7.264e-05	up		TraesCS1D02G400300	-	48.464	6.71683e-13	up
	TraesCS2D02G283400	-	2.223	7.01635e-06	up		TraesCS2A02G147100	Probable protein arginine N-methyltransferase 3 [Source:Projected from Arabidopsis thaliana (AT3G12270) UniProtKB/Swiss-Prot;Acc:Q0WVD6]	0.438	0.00279552	down		TraesCS1D02G404600	-	52.78	4.17016e-06	up
	TraesCS2D02G289900	Arogenate dehydratase [Source:UniProtKB/TrEMBL;Acc:A0A1D5ULN6]	4.314	3.33209e-07	up		TraesCS2A02G163600	Phospho-2-dehydro-3-deoxyheptonate aldolase [Source:UniProtKB/TrEMBL;Acc:A0A1D5TN88]	4.064	2.66508e-05	up		TraesCS1D02G414700	Iron-sulfur cluster assembly protein [Source:UniProtKB/TrEMBL;Acc:A0A1D6RFC6]	43.552	1.1041e-12	up
	TraesCS2D02G304100	-	2.043	0.000569598	up		TraesCS2A02G166600	-	0.215	3.73602e-11	down		TraesCS1D02G419400	CTP synthase [Source:UniProtKB/TrEMBL;Acc:A0A1D5SV08]	5.393	5.68966e-05	up
	TraesCS2D02G309400	-	3.214	9.65995e-11	up		TraesCS2A02G167100	Trehalose 6-phosphate phosphatase [Source:UniProtKB/TrEMBL;Acc:W5B0Q8]	0.307	0.00216746	down		TraesCS1D02G425400	-	7.477	0.000765576	up
	TraesCS2D02G309500	-	73.386	0.00372755	up		TraesCS2A02G168200	Sucrose synthase [Source:UniProtKB/TrEMBL;Acc:A0A341Q089]	2.529	0.000306141	up		TraesCS1D02G426000	-	3.572	0.00413021	up
	TraesCS2D02G317000	Glycosyltransferase [Source:UniProtKB/TrEMBL;Acc:A0A1D5UJ13]	84.564	3.92322e-10	up		TraesCS2A02G175900	-	3.224	0.000184913	up		TraesCS1D02G433200	-	0.123	0.00699685	down
	TraesCS2D02G321900	Aldose 1-epimerase [Source:UniProtKB/TrEMBL;Acc:A0A1D5UH45]	2.913	0.000312047	up		TraesCS2A02G187600	-	3.582	5.67151e-09	up		TraesCS1D02G434100	-	0.42	0.00108954	down
	TraesCS2D02G322200	Aldose 1-epimerase [Source:UniProtKB/TrEMBL;Acc:A0A1D5UH14]	2.538	3.15498e-08	up		TraesCS2A02G189200	Transcription termination factor MTERF9, chloroplastic [Source:Projected from Arabidopsis thaliana (AT5G55580) UniProtKB/Swiss-Prot;Acc:Q9FM80]	0.165	2.69236e-05	down		TraesCS1D02G434300	-	3.701	0.0015946	up
	TraesCS2D02G349400	Chitinase II [Source:UniProtKB/TrEMBL;Acc:Q9XEN3]	3.695	0.00708101	up		TraesCS2A02G196400	Phenylalanine ammonia-lyase [Source:UniProtKB/TrEMBL;Acc:A0A1D5TL36]	0.026	7.39185e-06	down		TraesCS2A02G005200	Phosphotransferase [Source:UniProtKB/TrEMBL;Acc:A0A1D5TQF2]	0.047	0.0070569	down
	TraesCS2D02G351000	Fasciclin-like protein FLA4 [Source:UniProtKB/TrEMBL;Acc:Q06IA2]	3.926	0.00449089	up		TraesCS2A02G196700	-	0.042	1.85456e-25	down		TraesCS2A02G035700	-	7.478	3.51644e-07	up
	TraesCS2D02G373800	-	4.855	2.15296e-06	up		TraesCS2A02G202000	Protein DETOXIFICATION [Source:UniProtKB/TrEMBL;Acc:W5B067]	5.606	4.21969e-17	up		TraesCS2A02G054200	Glycosyltransferase [Source:UniProtKB/TrEMBL;Acc:A0A1D5TMV0]	9.921	4.89853e-05	up
	TraesCS2D02G377200	Phenylalanine ammonia-lyase [Source:UniProtKB/TrEMBL;Acc:A0A1D5US28]	4.585	4.18051e-05	up		TraesCS2A02G205500	-	2.586	0.000997999	up		TraesCS2A02G071700	-	8.114	0.000724923	up
	TraesCS2D02G377400	-	13.894	4.29573e-06	up		TraesCS2A02G206300	-	0.312	0.00713566	down		TraesCS2A02G075200	-	1884.74	3.50718e-06	up
	TraesCS2D02G377600	Phenylalanine ammonia-lyase [Source:UniProtKB/TrEMBL;Acc:A0A1D5UKY0]	3.813	0.00774977	up		TraesCS2A02G224000	Autophagy-related protein [Source:UniProtKB/TrEMBL;Acc:Q7XY24]	2.788	5.17911e-08	up		TraesCS2A02G095300	Serine/threonine-protein kinase TIO [Source:Projected from Arabidopsis thaliana (AT1G50240) UniProtKB/Swiss-Prot;Acc:Q2QAV0]	3.073	0.00333708	up
	TraesCS2D02G387600	-	2.435	9.21323e-07	up		TraesCS2A02G226600	-	0.281	5.65849e-12	down		TraesCS2A02G097400	Hexosyltransferase [Source:UniProtKB/TrEMBL;Acc:W5B2C3]	5.178	6.31414e-05	up
	TraesCS2D02G388800	Glutamate dehydrogenase [Source:UniProtKB/TrEMBL;Acc:A0A341REK8]	2.224	7.75737e-05	up		TraesCS2A02G243200	Thioredoxin [Source:UniProtKB/TrEMBL;Acc:Q8GVD3]	2.059	1.95307e-05	up		TraesCS2A02G107600	Peroxidase [Source:UniProtKB/TrEMBL;Acc:C6ETA3]	17.849	0.000632784	up
	TraesCS2D02G403600	Sucrose synthase [Source:UniProtKB/TrEMBL;Acc:A0A1D6RP57]	3.595	0.000893959	up		TraesCS2A02G247000	-	0.456	1.98023e-07	down		TraesCS2A02G110600	-	0.442	0.00292682	down
	TraesCS2D02G407700	Glutathione peroxidase [Source:UniProtKB/TrEMBL;Acc:A0A1D5UGB6]	2.687	2.29312e-11	up		TraesCS2A02G250800	Similar to Glycolate oxidase (EC 1.1.3.15) (Fragment) [Source: Projected from Oryza sativa (Os07g0152900)]	0.47	0.000188401	down		TraesCS2A02G117000	-	3.621	2.19132e-06	up
	TraesCS2D02G407900	Pyridoxal phosphate-dependent enzyme, beta subunit domain containing protein [Source: Projected from Oryza sativa (Os04g0555900)]	0.478	0.00262005	down		TraesCS2A02G257700	-	0.148	3.09323e-14	down		TraesCS2A02G121000	Sodium/hydrogen exchanger [Source:UniProtKB/TrEMBL;Acc:A0A1D6DAW7]	14.243	0.000458098	up
	TraesCS2D02G451200	Peroxidase [Source:UniProtKB/TrEMBL;Acc:A0A096UN06]	434.547	2.54675e-11	up		TraesCS2A02G259500	-	7.442	6.32171e-14	up		TraesCS2A02G121200	-	2.785	0.000272411	up
	TraesCS2D02G468900	-	3.827	1.17635e-07	up		TraesCS2A02G268800	-	11.361	2.22162e-14	up		TraesCS2A02G129900	Condensin complex subunit 1 [Source:UniProtKB/TrEMBL;Acc:W5B1R7]	5.973	4.85836e-05	up
	TraesCS2D02G493500	Adenosylhomocysteinase [Source:UniProtKB/TrEMBL;Acc:A0A1D5UKX4]	4.085	1.38447e-11	up		TraesCS2A02G279700	-	3.326	1.01249e-06	up		TraesCS2A02G130600	-	3.132	0.000291786	up
	TraesCS2D02G493600	Serine hydroxymethyltransferase [Source:UniProtKB/TrEMBL;Acc:A0A1D5UPW5]	2.746	5.44099e-12	up		TraesCS2A02G289300	Potassium transporter [Source:UniProtKB/TrEMBL;Acc:A0A1D6DBH3]	2.134	8.09481e-05	up		TraesCS2A02G133600	-	0.398	0.000299519	down
	TraesCS2D02G501800	-	0.321	2.75191e-11	down		TraesCS2A02G292900	Alkaline/neutral invertase E, chloroplastic [Source:Projected from Arabidopsis thaliana (AT5G22510) UniProtKB/Swiss-Prot;Acc:Q9FK88]	3.545	6.49118e-20	up		TraesCS2A02G139200	Protein DETOXIFICATION [Source:UniProtKB/TrEMBL;Acc:W5B3C9]	2.162	0.00978853	up
	TraesCS2D02G517200	Glycerol kinase [Source:Projected from Arabidopsis thaliana (AT1G80460) UniProtKB/Swiss-Prot;Acc:Q9M8L4]	2.936	1.27261e-07	up		TraesCS2A02G297900	-	99.596	0.000285567	up		TraesCS2A02G154600	SUB1 [Source:Projected from Arabidopsis thaliana (AT4G08810) UniProtKB/TrEMBL;Acc:A0A178UWI5]	2.456	0.00151022	up
	TraesCS2D02G525300	-	11.893	0.000129425	up		TraesCS2A02G302400	-	10.04	6.23809e-23	up		TraesCS2A02G166600	-	0.304	0.00121152	down
	TraesCS2D02G525500	-	11.521	4.85035e-05	up		TraesCS2A02G303500	F-box protein 7 [Source:Projected from Arabidopsis thaliana (AT1G21760) UniProtKB/Swiss-Prot;Acc:Q9XI00]	2.847	4.7782e-10	up		TraesCS2A02G168200	Sucrose synthase [Source:UniProtKB/TrEMBL;Acc:A0A341Q089]	3.353	9.07133e-05	up
	TraesCS2D02G528500	Lipoxygenase [Source:UniProtKB/TrEMBL;Acc:A0A1D5UP29]	9.125	7.23615e-06	up		TraesCS2A02G305600	-	2.462	6.60043e-05	up		TraesCS2A02G169600	-	0.041	3.34329e-10	down
	TraesCS2D02G545000	-	3.1	7.75222e-10	up		TraesCS2A02G305700	-	2.193	0.00718621	up		TraesCS2A02G177500	-	26.077	3.45764e-07	up
	TraesCS2D02G549200	Polyamine oxidase, Seed germinatio [Source: Projected from Oryza sativa (Os04g0671300)]	2.293	0.00211416	up		TraesCS2A02G315100	-	2.016	0.00325755	up		TraesCS2A02G192600	SHR [Source:Projected from Arabidopsis thaliana (AT4G37650) UniProtKB/TrEMBL;Acc:A0A178UYJ6]	0.137	0.00418268	down
	TraesCS2D02G584600	Peroxidase [Source:UniProtKB/TrEMBL;Acc:A0A1D5UG55]	20.085	0.000639459	up		TraesCS2A02G315800	Glutamate decarboxylase [Source:UniProtKB/TrEMBL;Acc:A0A1D5T8T1]	6.29	7.94693e-05	up		TraesCS2A02G196700	-	0.052	2.57743e-17	down
	TraesCS3A02G037700	-	0.18	4.55552e-24	down		TraesCS2A02G317000	Zeaxanthin epoxidase, chloroplastic [Source:UniProtKB/TrEMBL;Acc:W5ASU4]	2.271	3.30972e-07	up		TraesCS2A02G202000	Protein DETOXIFICATION [Source:UniProtKB/TrEMBL;Acc:W5B067]	3.835	2.45888e-05	up
	TraesCS3A02G050800	-	19.076	8.27906e-05	up		TraesCS2A02G320400	Glucose-6-phosphate 1-dehydrogenase [Source:UniProtKB/TrEMBL;Acc:A0A096ULE7]	2.72	2.17234e-06	up		TraesCS2A02G226000	Mitotic checkpoint serine/threonine-protein kinase BUB1 [Source:Projected from Arabidopsis thaliana (AT2G20635) UniProtKB/Swiss-Prot;Acc:F4IVI0]	2.909	0.000694876	up
	TraesCS3A02G077000	-	2.184	6.67081e-10	up		TraesCS2A02G335100	Poly(A)-specific ribonuclease PARN [Source:Projected from Arabidopsis thaliana (AT1G55870) UniProtKB/Swiss-Prot;Acc:Q9LG26]	2.646	0.00111104	up		TraesCS2A02G226600	-	0.404	0.000948122	down
	TraesCS3A02G077100	Asparagine synthetase-2 [Source:UniProtKB/TrEMBL;Acc:A0A1D5VHV8]	12.995	3.07021e-05	up		TraesCS2A02G336000	-	2.524	3.81325e-08	up		TraesCS2A02G257700	-	0.222	4.839e-07	down
	TraesCS3A02G087400	Probable uridine nucleosidase 2 [Source:Projected from Arabidopsis thaliana (AT1G05620) UniProtKB/Swiss-Prot;Acc:Q8LAC4]	3.293	0.00206214	up		TraesCS2A02G340700	-	304.114	7.64713e-09	up		TraesCS2A02G259500	-	6.744	1.35872e-07	up
	TraesCS3A02G094600	-	5.436	0.00133084	up		TraesCS2A02G340900	-	2.82	0.000408111	up		TraesCS2A02G268800	-	9.039	4.0059e-06	up
	TraesCS3A02G103100	-	5.82	6.03098e-06	up		TraesCS2A02G341400	-	5.551	0.00282454	up		TraesCS2A02G279300	-	0.117	3.83e-06	down
	TraesCS3A02G103800	-	3.286	2.35615e-07	up		TraesCS2A02G343100	Somatic embryogenesis receptor kinase 1 [Source:UniProtKB/TrEMBL;Acc:G4XGX1]	2.872	4.09142e-05	up		TraesCS2A02G279700	-	5.07	0.000142731	up
	TraesCS3A02G108900	Malic enzyme [Source:UniProtKB/TrEMBL;Acc:A0A1D5VHG3]	2.718	1.56998e-05	up		TraesCS2A02G343300	Aldose 1-epimerase [Source:UniProtKB/TrEMBL;Acc:W5AQF4]	84.01	0.000405535	up		TraesCS2A02G292900	Alkaline/neutral invertase E, chloroplastic [Source:Projected from Arabidopsis thaliana (AT5G22510) UniProtKB/Swiss-Prot;Acc:Q9FK88]	4.813	9.70982e-07	up
	TraesCS3A02G109300	-	2.917	0.00225683	up		TraesCS2A02G355400	S-adenosylmethionine decarboxylase, Polyamine biosynthesis, Salt and drought stresses, Abiotic stres [Source: Projected from Oryza sativa (Os04g0498600)]	2.146	3.10471e-05	up		TraesCS2A02G302400	-	5.362	0.000223145	up
	TraesCS3A02G122400	Aromatic aminotransferase ISS1 [Source:Projected from Arabidopsis thaliana (AT1G80360) UniProtKB/Swiss-Prot;Acc:Q9C969]	4.51	1.55755e-20	up		TraesCS2A02G366100	-	3.875	9.87456e-06	up		TraesCS2A02G303400	GrpE protein homolog [Source:UniProtKB/TrEMBL;Acc:W5APX0]	2.921	0.00350356	up
	TraesCS3A02G130300	-	6.929	0.00145634	up		TraesCS2A02G379500	-	0.376	5.00268e-05	down		TraesCS2A02G303500	F-box protein 7 [Source:Projected from Arabidopsis thaliana (AT1G21760) UniProtKB/Swiss-Prot;Acc:Q9XI00]	2.886	0.000121487	up
	TraesCS3A02G133100	-	2.429	2.54794e-05	up		TraesCS2A02G381000	Phenylalanine ammonia-lyase [Source:UniProtKB/TrEMBL;Acc:A0A1D5TG23]	10.23	0.000186959	up		TraesCS2A02G305600	-	3.512	6.75979e-05	up
	TraesCS3A02G136100	-	5.898	1.43064e-07	up		TraesCS2A02G381100	Phenylalanine ammonia-lyase [Source:UniProtKB/TrEMBL;Acc:W5AVC6]	3.797	0.00183532	up		TraesCS2A02G305900	-	32.642	3.15001e-06	up
	TraesCS3A02G217200	-	5.604	2.40933e-07	up		TraesCS2A02G382700	-	60.571	3.73083e-68	up		TraesCS2A02G306100	Glutathione S-transferase TCHQD [Source:Projected from Arabidopsis thaliana (AT1G77290) UniProtKB/Swiss-Prot;Acc:O80662]	0.394	0.00725936	down
	TraesCS3A02G260100	Endochitinase [Source:UniProtKB/TrEMBL;Acc:A0A023W4F1]	192.221	2.33529e-07	up		TraesCS2A02G386700	-	3.419	2.2143e-06	up		TraesCS2A02G310900	-	0.426	0.000173283	down
	TraesCS3A02G260200	Chitinase 3 [Source:UniProtKB/TrEMBL;Acc:Q8W427]	163.281	0.00134746	up		TraesCS2A02G389900	Glutamate dehydrogenase [Source:UniProtKB/TrEMBL;Acc:W5ARG6]	3.879	2.37953e-08	up		TraesCS2A02G315000	-	1218.76	2.60152e-14	up
	TraesCS3A02G261700	-	3.245	0.000392382	up		TraesCS2A02G406700	Sucrose synthase [Source:UniProtKB/TrEMBL;Acc:W5AUQ5]	6.383	5.40663e-11	up		TraesCS2A02G317100	-	0.218	6.86029e-05	down
	TraesCS3A02G264800	DNA ligase 6 [Source:Projected from Arabidopsis thaliana (AT1G66730) UniProtKB/Swiss-Prot;Acc:F4HPZ9]	0.342	7.27167e-05	down		TraesCS2A02G411200	-	9.246	8.90628e-18	up		TraesCS2A02G331100	-	21.161	1.51995e-06	up
	TraesCS3A02G265900	D-glycerate 3-kinase, chloroplastic [Source:Projected from Arabidopsis thaliana (AT1G80380) UniProtKB/Swiss-Prot;Acc:Q944I4]	2.762	1.46379e-06	up		TraesCS2A02G420800	Lecithin-cholesterol acyltransferase-like 4 [Source:Projected from Arabidopsis thaliana (AT4G19860) UniProtKB/Swiss-Prot;Acc:Q71N54]	4.093	5.25539e-15	up		TraesCS2A02G331700	ATP-dependent 6-phosphofructokinase [Source:UniProtKB/TrEMBL;Acc:W5ARV3]	21.03	2.65385e-06	up
	TraesCS3A02G266300	-	2.803	0.000692252	up		TraesCS2A02G422500	-	3.231	4.8385e-10	up		TraesCS2A02G336000	-	3.151	0.00756586	up
	TraesCS3A02G289900	-	3.944	0.000628302	up		TraesCS2A02G422600	Potassium transporter [Source:UniProtKB/TrEMBL;Acc:A0A341Q8P0]	3.015	4.11252e-09	up		TraesCS2A02G338800	-	6.098	0.00242141	up
	TraesCS3A02G291100	-	4.138	1.5421e-13	up		TraesCS2A02G430500	GalAK [Source:Projected from Arabidopsis thaliana (AT3G10700) UniProtKB/TrEMBL;Acc:A0A178V5L4]	4.306	0.00166032	up		TraesCS2A02G339100	-	3.738	0.00109477	up
	TraesCS3A02G301800	Chorismate mutase [Source:UniProtKB/TrEMBL;Acc:A0A1D5VBW7]	2.95	1.33208e-18	up		TraesCS2A02G437700	ascorbate peroxidase 4 [Source:Projected from Arabidopsis thaliana (AT4G09010) TAIR;Acc:AT4G09010]	0.23	4.76797e-08	down		TraesCS2A02G340000	-	2.426	0.000275234	up
	TraesCS3A02G302100	-	2.498	5.46862e-09	up		TraesCS2A02G467300	Polyamine oxidase, Seed germinatio [Source: Projected from Oryza sativa (Os04g0623300)]	4.197	2.25318e-15	up		TraesCS2A02G340700	-	194.691	4.5734e-05	up
	TraesCS3A02G309000	-	5.258	1.17981e-08	up		TraesCS2A02G468300	Autophagy-related protein [Source:UniProtKB/TrEMBL;Acc:U3Q019]	3.22	3.2443e-10	up		TraesCS2A02G340900	-	2.637	0.000424648	up
	TraesCS3A02G309100	-	10.098	0.000617324	up		TraesCS2A02G480200	Protein CutA, chloroplastic [Source:Projected from Arabidopsis thaliana (AT2G33740) UniProtKB/Swiss-Prot;Acc:P93009]	0.492	0.000445418	down		TraesCS2A02G343900	Aldose 1-epimerase [Source:UniProtKB/TrEMBL;Acc:A0A1D5TBS2]	41.498	7.1062e-22	up
	TraesCS3A02G328000	Ethylene-responsive factor-like transcription factor ERFL1c [Source:UniProtKB/TrEMBL;Acc:A7XA11]	0.171	1.92317e-19	down		TraesCS2A02G483400	-	24.096	3.68483e-10	up		TraesCS2A02G344600	Glyceraldehyde-3-phosphate dehydrogenase [Source:UniProtKB/TrEMBL;Acc:A0A1D5T799]	5.269	3.15569e-07	up
	TraesCS3A02G342600	-	0.128	2.20868e-19	down		TraesCS2A02G493600	Adenosylhomocysteinase [Source:UniProtKB/TrEMBL;Acc:A0A1D5UKX4]	5.658	7.34798e-16	up		TraesCS2A02G348600	-	33.664	0.000456897	up
	TraesCS3A02G342900	-	5.942	1.01647e-07	up		TraesCS2A02G493700	Serine hydroxymethyltransferase [Source:UniProtKB/TrEMBL;Acc:A0A1D5UPW5]	3.567	3.26485e-11	up		TraesCS2A02G348900	Putative zinc finger protein [Source:UniProtKB/TrEMBL;Acc:D7R604]	6.27	0.00312268	up
	TraesCS3A02G347500	-	0.2	2.36762e-22	down		TraesCS2A02G496200	MOT2 [Source:Projected from Arabidopsis thaliana (AT1G80310) UniProtKB/TrEMBL;Acc:A0A178WGR3]	8.732	4.73796e-29	up		TraesCS2A02G364000	Proliferating cell nuclear antigen [Source:UniProtKB/TrEMBL;Acc:W5B985]	0.145	0.00439525	down
	TraesCS3A02G348000	Laccase [Source:UniProtKB/TrEMBL;Acc:A0A341S4D3]	55.45	0.00519944	up		TraesCS2A02G501300	-	0.152	2.32707e-21	down		TraesCS2A02G366100	-	7.509	1.92873e-06	up
	TraesCS3A02G368800	-	0.118	4.31436e-32	down		TraesCS2A02G505000	-	150.301	1.00264e-05	up		TraesCS2A02G382700	-	45.291	8.75649e-13	up
	TraesCS3A02G373800	-	4.817	2.01238e-07	up		TraesCS2A02G508900	D-3-phosphoglycerate dehydrogenase [Source:UniProtKB/TrEMBL;Acc:A0A341QBL3]	6.297	1.07908e-19	up		TraesCS2A02G389900	Glutamate dehydrogenase [Source:UniProtKB/TrEMBL;Acc:W5ARG6]	3.258	0.00159828	up
	TraesCS3A02G376200	-	3.851	0.00797831	up		TraesCS2A02G514200	Floral homeotic protein APETALA 2 [Source:Projected from Arabidopsis thaliana (AT4G36920) UniProtKB/Swiss-Prot;Acc:P47927]	3.143	5.74164e-10	up		TraesCS2A02G411200	-	8.832	6.76692e-06	up
	TraesCS3A02G382100	-	58.099	4.12008e-46	up		TraesCS2A02G517600	-	2.158	0.00480664	up		TraesCS2A02G414000	O-fucosyltransferase 29 [Source:Projected from Arabidopsis thaliana (AT4G16650) UniProtKB/Swiss-Prot;Acc:Q8LPF8]	0.29	0.00199102	down
	TraesCS3A02G382200	-	70.784	5.25667e-94	up		TraesCS2A02G548100	Polyamine oxidase, Seed germinatio [Source: Projected from Oryza sativa (Os04g0671300)]	4.959	1.18058e-12	up		TraesCS2A02G420800	Lecithin-cholesterol acyltransferase-like 4 [Source:Projected from Arabidopsis thaliana (AT4G19860) UniProtKB/Swiss-Prot;Acc:Q71N54]	4.092	0.00106738	up
	TraesCS3A02G382900	-	4.917	3.90903e-06	up		TraesCS2A02G554100	-	0.283	0.000143344	down		TraesCS2A02G421400	Similar to Viroid RNA-binding protein (Fragment) [Source: Projected from Oryza sativa (Os04g0614600)]	2.688	0.00152246	up
	TraesCS3A02G406000	NAC transcription factor 6A [Source:UniProtKB/TrEMBL;Acc:F6GSE5]	0.43	3.27916e-09	down		TraesCS2A02G577400	-	0.468	0.000333142	down		TraesCS2A02G422500	-	2.904	0.00141178	up
	TraesCS3A02G439800	-	2.34	1.73585e-06	up		TraesCS2A02G581600	Oxalate--CoA ligase [Source:Projected from Arabidopsis thaliana (AT3G48990) UniProtKB/Swiss-Prot;Acc:Q9SMT7]	7.426	1.5579e-29	up		TraesCS2A02G424200	Zinc transporter ZIP [Source:UniProtKB/TrEMBL;Acc:Q5G1L7]	0.101	5.73765e-05	down
	TraesCS3A02G452400	Laccase [Source:UniProtKB/TrEMBL;Acc:A0A1D5V694]	159.18	1.2512e-05	up		TraesCS2A02G584900	Cysteine protease [Source:UniProtKB/TrEMBL;Acc:A0A1D5T8D4]	4.297	2.75311e-12	up		TraesCS2A02G430500	GalAK [Source:Projected from Arabidopsis thaliana (AT3G10700) UniProtKB/TrEMBL;Acc:A0A178V5L4]	4.709	0.00270665	up
	TraesCS3A02G452900	-	2.103	1.94196e-07	up		TraesCS2A02G587900	-	25.264	4.60687e-15	up		TraesCS2A02G437700	ascorbate peroxidase 4 [Source:Projected from Arabidopsis thaliana (AT4G09010) TAIR;Acc:AT4G09010]	0.324	0.0059052	down
	TraesCS3A02G468300	-	223.749	2.27183e-07	up		TraesCS2B02G048700	-	2.521	9.0554e-07	up		TraesCS2A02G456100	-	0.431	1.52733e-05	down
	TraesCS3A02G471900	Xylanase inhibitor TAXI-III [Source:UniProtKB/TrEMBL;Acc:Q5TLZ0]	9.689	9.38145e-17	up		TraesCS2B02G053600	-	3.214	1.29262e-08	up		TraesCS2A02G483400	-	61.996	7.25059e-09	up
	TraesCS3A02G484600	-	2.593	0.00196278	up		TraesCS2B02G058500	-	0.2	5.39674e-06	down		TraesCS2A02G488400	-	0.217	2.04452e-07	down
	TraesCS3A02G484862	-	29.985	2.99046e-06	up		TraesCS2B02G062500	-	18.078	2.07685e-18	up		TraesCS2A02G493600	Adenosylhomocysteinase [Source:UniProtKB/TrEMBL;Acc:A0A1D5UKX4]	5.944	2.17764e-05	up
	TraesCS3A02G488600	7-dehydrocholesterol reductase [Source:Projected from Arabidopsis thaliana (AT1G50430) UniProtKB/Swiss-Prot;Acc:Q9LDU6]	3.696	8.81079e-12	up		TraesCS2B02G087400	-	6.515	5.59846e-06	up		TraesCS2A02G493700	Serine hydroxymethyltransferase [Source:UniProtKB/TrEMBL;Acc:A0A1D5UPW5]	2.858	0.000665854	up
	TraesCS3A02G534900	-	5.136	0.00556429	up		TraesCS2B02G090100	-	12.96	3.71915e-07	up		TraesCS2A02G501300	-	0.115	6.34431e-24	down
	TraesCS3B02G016500	Fatty acyl-CoA reductase [Source:UniProtKB/TrEMBL;Acc:D8LAK0]	4.637	1.99426e-05	up		TraesCS2B02G109700	Hexosyltransferase [Source:UniProtKB/TrEMBL;Acc:W5BPL7]	17.44	5.51627e-39	up		TraesCS2A02G502400	Plasma membrane ATPase [Source:UniProtKB/Swiss-Prot;Acc:P83970]	2.028	0.000301739	up
	TraesCS3B02G045900	-	0.159	4.75082e-28	down		TraesCS2B02G109800	Hexosyltransferase [Source:UniProtKB/TrEMBL;Acc:W5BND2]	12.635	7.20022e-20	up		TraesCS2A02G505000	-	122.498	0.000207141	up
	TraesCS3B02G059700	-	4.643	8.05625e-09	up		TraesCS2B02G111100	Nicotianamine synthase [Source:UniProtKB/TrEMBL;Acc:W5BNT1]	5.138	5.05755e-15	up		TraesCS2A02G508900	D-3-phosphoglycerate dehydrogenase [Source:UniProtKB/TrEMBL;Acc:A0A341QBL3]	5.605	3.11873e-05	up
	TraesCS3B02G068400	-	789.632	1.27086e-11	up		TraesCS2B02G112800	Hexosyltransferase [Source:UniProtKB/TrEMBL;Acc:A0A1D6RMU2]	19.399	1.21832e-36	up		TraesCS2A02G514200	Floral homeotic protein APETALA 2 [Source:Projected from Arabidopsis thaliana (AT4G36920) UniProtKB/Swiss-Prot;Acc:P47927]	3.004	3.67582e-06	up
	TraesCS3B02G068500	-	11290.5	5.51695e-26	up		TraesCS2B02G115000	-	4.478	0.00282295	up		TraesCS2A02G515700	Glycerol kinase [Source:Projected from Arabidopsis thaliana (AT1G80460) UniProtKB/Swiss-Prot;Acc:Q9M8L4]	2.023	0.00338706	up
	TraesCS3B02G098600	-	39.508	0.00401247	up		TraesCS2B02G121600	-	0.026	1.27637e-57	down		TraesCS2A02G573900	Peroxidase [Source:UniProtKB/TrEMBL;Acc:W5AS89]	48.111	2.56398e-15	up
	TraesCS3B02G128000	-	2.705	1.12949e-11	up		TraesCS2B02G133300	-	0.425	9.29579e-05	down		TraesCS2A02G581600	Oxalate--CoA ligase [Source:Projected from Arabidopsis thaliana (AT3G48990) UniProtKB/Swiss-Prot;Acc:Q9SMT7]	6.843	0.000396115	up
	TraesCS3B02G128500	-	3.486	1.25682e-05	up		TraesCS2B02G135900	Potassium transporter [Source:UniProtKB/TrEMBL;Acc:A0A1D5U6Z8]	2.054	0.000354989	up		TraesCS2A02G587900	-	7.91	0.00567382	up
	TraesCS3B02G141600	Aromatic aminotransferase ISS1 [Source:Projected from Arabidopsis thaliana (AT1G80360) UniProtKB/Swiss-Prot;Acc:Q9C969]	2.852	9.02225e-11	up		TraesCS2B02G141900	-	7.106	4.84437e-17	up		TraesCS2A02G593000	Pyruvate kinase [Source:UniProtKB/TrEMBL;Acc:A0A1D5TB86]	3.258	0.00089506	up
	TraesCS3B02G149400	-	5.315	0.00253762	up		TraesCS2B02G145800	-	5.397	7.74843e-05	up		TraesCS2B02G080000	Glucose-6-phosphate 1-dehydrogenase [Source:UniProtKB/TrEMBL;Acc:A0A341QJP0]	2.594	0.00324977	up
	TraesCS3B02G152300	-	2.608	0.000756682	up		TraesCS2B02G163300	Protein DETOXIFICATION [Source:UniProtKB/TrEMBL;Acc:A0A1D5UCB0]	2.505	0.002261	up		TraesCS2B02G087400	-	5.672	0.0011299	up
	TraesCS3B02G154000	-	6.583	1.23436e-08	up		TraesCS2B02G171300	-	5.174	3.61484e-11	up		TraesCS2B02G090100	-	53.684	0.00353149	up
	TraesCS3B02G166500	-	9.538	7.63165e-18	up		TraesCS2B02G181900	-	0.3	0.00648918	down		TraesCS2B02G096500	Protein PARTING DANCERS [Source:Projected from Arabidopsis thaliana (AT1G12790) UniProtKB/Swiss-Prot;Acc:F4IDW9]	0.186	0.00342204	down
	TraesCS3B02G267700	-	61.694	5.01214e-08	up		TraesCS2B02G189300	Phospho-2-dehydro-3-deoxyheptonate aldolase [Source:UniProtKB/TrEMBL;Acc:A0A1D6RN38]	2.799	0.00675147	up		TraesCS2B02G109700	Hexosyltransferase [Source:UniProtKB/TrEMBL;Acc:W5BPL7]	14.922	3.3389e-09	up
	TraesCS3B02G298100	DNA ligase [Source:UniProtKB/TrEMBL;Acc:A0A341SHN8]	0.311	0.000261233	down		TraesCS2B02G192700	-	0.202	1.20293e-13	down		TraesCS2B02G109800	Hexosyltransferase [Source:UniProtKB/TrEMBL;Acc:W5BND2]	10.031	1.32639e-07	up
	TraesCS3B02G299300	D-glycerate 3-kinase, chloroplastic [Source:Projected from Arabidopsis thaliana (AT1G80380) UniProtKB/Swiss-Prot;Acc:Q944I4]	2.238	1.49214e-05	up		TraesCS2B02G193300	Trehalose 6-phosphate phosphatase [Source:UniProtKB/TrEMBL;Acc:A0A341QNQ7]	0.325	3.78853e-05	down		TraesCS2B02G110500	Serine/threonine-protein kinase TIO [Source:Projected from Arabidopsis thaliana (AT1G50240) UniProtKB/Swiss-Prot;Acc:Q2QAV0]	7.231	1.30145e-13	up
	TraesCS3B02G299800	-	2.263	0.000841754	up		TraesCS2B02G194200	Sucrose synthase [Source:UniProtKB/TrEMBL;Acc:A0A1D5U769]	5.327	1.17711e-08	up		TraesCS2B02G112800	Hexosyltransferase [Source:UniProtKB/TrEMBL;Acc:A0A1D6RMU2]	20.64	8.22346e-30	up
	TraesCS3B02G299900	-	0.285	3.01645e-07	down		TraesCS2B02G199600	-	0.191	9.64848e-05	down		TraesCS2B02G125600	Peroxidase [Source:UniProtKB/TrEMBL;Acc:C6ES53]	157.224	1.13116e-09	up
	TraesCS3B02G314000	-	3.866	0.0020912	up		TraesCS2B02G201700	Probable 6-phosphogluconolactonase 1 [Source:Projected from Arabidopsis thaliana (AT1G13700) UniProtKB/Swiss-Prot;Acc:Q9LMX8]	0.314	5.57885e-06	down		TraesCS2B02G126600	-	0.052	5.97799e-05	down
	TraesCS3B02G324500	-	5.174	1.4107e-07	up		TraesCS2B02G202000	-	43.946	9.21983e-21	up		TraesCS2B02G129600	-	9.524	3.87572e-05	up
	TraesCS3B02G325800	-	2.144	0.000653342	up		TraesCS2B02G215900	-	0.346	0.000307777	down		TraesCS2B02G137100	-	9.643	9.33257e-07	up
	TraesCS3B02G357500	-	0.127	5.34772e-15	down		TraesCS2B02G224300	Phenylalanine ammonia-lyase [Source:UniProtKB/TrEMBL;Acc:A0A1D5UB55]	0.073	1.93427e-10	down		TraesCS2B02G145800	-	3.441	0.00931868	up
	TraesCS3B02G374600	-	0.295	9.63941e-06	down		TraesCS2B02G236000	Mitochondrial pyruvate carrier [Source:UniProtKB/TrEMBL;Acc:W5BQ98]	0.481	0.000116889	down		TraesCS2B02G152900	-	2.707	0.00220705	up
	TraesCS3B02G375100	-	6.374	1.21386e-05	up		TraesCS2B02G247300	15.4 kDa class V heat shock protein [Source:Projected from Arabidopsis thaliana (AT4G21870) UniProtKB/Swiss-Prot;Acc:O49710]	0.175	6.63276e-05	down		TraesCS2B02G156100	-	2.564	2.50585e-05	up
	TraesCS3B02G379200	-	0.143	1.742e-31	down		TraesCS2B02G260500	H-type thioredoxin, Regulation of the apoplastic reactive oxygen species, Stress respons [Source: Projected from Oryza sativa (Os07g0186000)]	3.06	2.04566e-09	up		TraesCS2B02G171300	-	2.75	0.00846785	up
	TraesCS3B02G400800	-	0.088	1.68902e-48	down		TraesCS2B02G264100	Similar to Glycolate oxidase (EC 1.1.3.15) (Fragment) [Source: Projected from Oryza sativa (Os07g0152900)]	0.385	2.13083e-07	down		TraesCS2B02G171800	-	0.134	0.000458077	down
	TraesCS3B02G406000	-	3.459	2.31304e-09	up		TraesCS2B02G274200	Autophagy-related protein [Source:UniProtKB/TrEMBL;Acc:Q7XY24]	2.233	2.21271e-07	up		TraesCS2B02G174400	1-Cys peroxiredoxin PER1 [Source:UniProtKB/Swiss-Prot;Acc:Q6W8Q2]	753.722	5.06924e-09	up
	TraesCS3B02G414800	-	17.683	5.04807e-132	up		TraesCS2B02G281500	Protein LEO1 homolog [Source:Projected from Arabidopsis thaliana (AT5G61150) UniProtKB/Swiss-Prot;Acc:Q9FNQ0]	3.267	5.67398e-13	up		TraesCS2B02G194200	Sucrose synthase [Source:UniProtKB/TrEMBL;Acc:A0A1D5U769]	10.584	1.45317e-12	up
	TraesCS3B02G414900	-	48.601	9.1461e-48	up		TraesCS2B02G282400	-	3.559	7.96774e-06	up		TraesCS2B02G195900	-	0.08	1.74801e-07	down
	TraesCS3B02G424800	-	5.011	4.92108e-06	up		TraesCS2B02G282500	-	2.056	7.47537e-05	up		TraesCS2B02G198300	DNA mismatch repair protein MSH4 [Source:Projected from Arabidopsis thaliana (AT4G17380) UniProtKB/Swiss-Prot;Acc:F4JP48]	0.349	0.000325536	down
	TraesCS3B02G432000	Calreticulin-3 [Source:Projected from Arabidopsis thaliana (AT1G08450) UniProtKB/Swiss-Prot;Acc:O04153]	2.023	0.000339276	up		TraesCS2B02G287600	-	9.607	7.31303e-19	up		TraesCS2B02G215900	-	0.347	0.00079791	down
	TraesCS3B02G433400	BTB/POZ and TAZ domain-containing protein 3 [Source:Projected from Arabidopsis thaliana (AT1G05690) UniProtKB/Swiss-Prot;Acc:Q9SYL0]	2.694	0.00353526	up		TraesCS2B02G296100	Protein DETOXIFICATION [Source:UniProtKB/TrEMBL;Acc:W5B6D4]	5.945	1.52148e-08	up		TraesCS2B02G224300	Phenylalanine ammonia-lyase [Source:UniProtKB/TrEMBL;Acc:A0A1D5UB55]	0.252	6.979e-05	down
	TraesCS3B02G439600	NAC transcription factor 6B [Source:UniProtKB/TrEMBL;Acc:D7R600]	0.453	8.95479e-10	down		TraesCS2B02G305900	Potassium transporter [Source:UniProtKB/TrEMBL;Acc:A0A096UMH2]	4.929	2.79857e-05	up		TraesCS2B02G247300	15.4 kDa class V heat shock protein [Source:Projected from Arabidopsis thaliana (AT4G21870) UniProtKB/Swiss-Prot;Acc:O49710]	0.112	5.81745e-06	down
	TraesCS3B02G473800	-	3.263	1.15072e-08	up		TraesCS2B02G309800	Alkaline/neutral invertase E, chloroplastic [Source:Projected from Arabidopsis thaliana (AT5G22510) UniProtKB/Swiss-Prot;Acc:Q9FK88]	3.602	1.71941e-16	up		TraesCS2B02G247700	Protein DETOXIFICATION [Source:UniProtKB/TrEMBL;Acc:W5BL55]	4.011	0.00044459	up
	TraesCS3B02G474000	-	17.142	9.88659e-06	up		TraesCS2B02G312500	-	0.352	1.22772e-07	down		TraesCS2B02G249400	Mitotic checkpoint serine/threonine-protein kinase BUB1 [Source:Projected from Arabidopsis thaliana (AT2G20635) UniProtKB/Swiss-Prot;Acc:F4IVI0]	4.362	0.00842508	up
	TraesCS3B02G489700	Laccase [Source:UniProtKB/TrEMBL;Acc:A0A1D5VP30]	218.261	3.03735e-06	up		TraesCS2B02G315300	-	0.451	0.00325878	down		TraesCS2B02G252200	Transglutaminase [Source:Projected from Arabidopsis thaliana (AT5G49570) UniProtKB/TrEMBL;Acc:A5PHD1]	0.475	0.00151442	down
	TraesCS3B02G490400	-	2.983	0.00343589	up		TraesCS2B02G318300	-	5.341	6.87857e-27	up		TraesCS2B02G257300	-	0.412	0.000390383	down
	TraesCS3B02G510100	-	0.18	1.51308e-06	down		TraesCS2B02G322400	-	4.574	1.54781e-15	up		TraesCS2B02G262200	-	2.167	0.00292033	up
	TraesCS3B02G514800	Xylanase inhibitor TAXI-I [Source:UniProtKB/TrEMBL;Acc:Q8H0K8]	13.637	6.6657e-09	up		TraesCS2B02G334000	Glutamate decarboxylase [Source:UniProtKB/TrEMBL;Acc:W5BD76]	3.301	0.00921679	up		TraesCS2B02G281500	Protein LEO1 homolog [Source:Projected from Arabidopsis thaliana (AT5G61150) UniProtKB/Swiss-Prot;Acc:Q9FNQ0]	4.128	0.00151623	up
	TraesCS3B02G515100	-	2.085	0.00396593	up		TraesCS2B02G335400	Zeaxanthin epoxidase, chloroplastic [Source:UniProtKB/TrEMBL;Acc:W5B6B7]	2.291	1.96488e-05	up		TraesCS2B02G282400	-	3.886	1.65958e-05	up
	TraesCS3B02G532100	-	98.434	0.000254695	up		TraesCS2B02G338400	-	94.246	0.000170013	up		TraesCS2B02G287600	-	6.516	1.20999e-06	up
	TraesCS3B02G536400	-	0.332	0.00180929	down		TraesCS2B02G338500	-	30.604	2.07796e-07	up		TraesCS2B02G289100	Protein root UVB sensitive 1, chloroplastic [Source:Projected from Arabidopsis thaliana (AT3G45890) UniProtKB/Swiss-Prot;Acc:Q7X6P3]	3.006	1.28921e-06	up
	TraesCS3B02G537400	-	12.693	0.00790873	up		TraesCS2B02G338600	-	4.593	0.00250446	up		TraesCS2B02G292600	-	2.741	0.000501465	up
	TraesCS3B02G556500	-	4.37	3.72196e-09	up		TraesCS2B02G338700	-	3.028	0.00048688	up		TraesCS2B02G296100	Protein DETOXIFICATION [Source:UniProtKB/TrEMBL;Acc:W5B6D4]	4.518	0.00771822	up
	TraesCS3D02G023000	-	5.438	5.91088e-05	up		TraesCS2B02G341200	Aldose 1-epimerase [Source:UniProtKB/TrEMBL;Acc:W5BHH8]	0.418	0.00357094	down		TraesCS2B02G296800	-	0.206	6.73326e-05	down
	TraesCS3D02G039400	-	39.34	0.000127053	up		TraesCS2B02G346000	-	3.002	1.35834e-06	up		TraesCS2B02G303200	-	0.042	0.00867098	down
	TraesCS3D02G041800	-	0.166	1.74476e-45	down		TraesCS2B02G347800	Agmatine deiminase [Source:Projected from Arabidopsis thaliana (AT5G08170) UniProtKB/Swiss-Prot;Acc:Q8GWW7]	5.077	3.21914e-19	up		TraesCS2B02G308500	Arogenate dehydratase [Source:UniProtKB/TrEMBL;Acc:W5BE72]	0.4	0.00185746	down
	TraesCS3D02G050300	-	13.64	6.86296e-06	up		TraesCS2B02G359000	-	0.369	0.00107659	down		TraesCS2B02G309800	Alkaline/neutral invertase E, chloroplastic [Source:Projected from Arabidopsis thaliana (AT5G22510) UniProtKB/Swiss-Prot;Acc:Q9FK88]	3.977	0.000530802	up
	TraesCS3D02G050400	-	3.755	0.00145991	up		TraesCS2B02G367300	-	7.278	1.05943e-05	up		TraesCS2B02G311000	-	9.281	0.00255783	up
	TraesCS3D02G055800	-	77.009	0.0012565	up		TraesCS2B02G382000	Proliferating cell nuclear antigen [Source:UniProtKB/TrEMBL;Acc:W5B985]	0.35	0.00091314	down		TraesCS2B02G318300	-	4.089	0.000122476	up
	TraesCS3D02G077200	-	2.315	2.33103e-11	up		TraesCS2B02G396300	-	0.346	0.000634968	down		TraesCS2B02G320100	F-box protein 7 [Source:Projected from Arabidopsis thaliana (AT1G21760) UniProtKB/Swiss-Prot;Acc:Q9XI00]	2.362	0.00015289	up
	TraesCS3D02G105500	-	11.004	1.75536e-06	up		TraesCS2B02G398300	-	7.014	0.000631531	up		TraesCS2B02G322400	-	4.375	7.01392e-06	up
	TraesCS3D02G106100	-	2.313	0.00913222	up		TraesCS2B02G400000	-	10.74	2.79543e-25	up		TraesCS2B02G326200	-	2.946	0.00778634	up
	TraesCS3D02G111100	-	3.945	5.6394e-08	up		TraesCS2B02G400300	-	2.445	0.000277446	up		TraesCS2B02G327800	-	0.279	1.39407e-05	down
	TraesCS3D02G124300	Aromatic aminotransferase ISS1 [Source:Projected from Arabidopsis thaliana (AT1G80360) UniProtKB/Swiss-Prot;Acc:Q9C969]	3.497	1.80584e-13	up		TraesCS2B02G407100	Receptor-like cytoplasmic kinase, Salt tolerance, Oxidative stress toleranc [Source: Projected from Oryza sativa (Os04g0540900)]	0.126	2.00312e-12	down		TraesCS2B02G333500	-	804.41	3.45683e-12	up
	TraesCS3D02G131200	-	4.505	0.000384917	up		TraesCS2B02G409300	Glutamate dehydrogenase [Source:UniProtKB/TrEMBL;Acc:W5BS00]	10.414	2.27395e-20	up		TraesCS2B02G338400	-	66.285	0.00336576	up
	TraesCS3D02G136900	-	9.65	8.64302e-17	up		TraesCS2B02G416100	SLAC1 [Source:Projected from Arabidopsis thaliana (AT1G12480) UniProtKB/TrEMBL;Acc:A0A178WLC1]	2.962	1.73175e-05	up		TraesCS2B02G338700	-	2.75	0.0093244	up
	TraesCS3D02G219100	-	3.878	0.00166092	up		TraesCS2B02G424300	Sucrose synthase [Source:UniProtKB/TrEMBL;Acc:W5BF91]	6.703	7.48379e-10	up		TraesCS2B02G341400	Aldose 1-epimerase [Source:UniProtKB/TrEMBL;Acc:A0A1D5U2W1]	10.79	8.96331e-09	up
	TraesCS3D02G244900	-	16.959	0.00143272	up		TraesCS2B02G430000	-	2.394	5.88998e-06	up		TraesCS2B02G342200	Glyceraldehyde-3-phosphate dehydrogenase [Source:UniProtKB/TrEMBL;Acc:A0A1D5TTT2]	3.942	0.000251121	up
	TraesCS3D02G259800	-	2.033	3.60312e-06	up		TraesCS2B02G439900	Lecithin-cholesterol acyltransferase-like 4 [Source:Projected from Arabidopsis thaliana (AT4G19860) UniProtKB/Swiss-Prot;Acc:Q71N54]	2.102	2.84154e-06	up		TraesCS2B02G342900	-	14.919	0.00081195	up
	TraesCS3D02G260300	Chitinase [Source:UniProtKB/TrEMBL;Acc:A0A0H4TM98]	41.321	0.00157329	up		TraesCS2B02G441000	-	2.116	4.93529e-05	up		TraesCS2B02G343300	-	86.272	3.56953e-06	up
	TraesCS3D02G260500	-	119.77	0.00745604	up		TraesCS2B02G451100	GalAK [Source:Projected from Arabidopsis thaliana (AT3G10700) UniProtKB/TrEMBL;Acc:A0A178V5L4]	10.552	2.44454e-06	up		TraesCS2B02G350500	ATP-dependent 6-phosphofructokinase [Source:UniProtKB/TrEMBL;Acc:A0A1D5U3B7]	23.261	1.11743e-07	up
	TraesCS3D02G266400	-	2.28	0.00452696	up		TraesCS2B02G454000	Calcium-transporting ATPase [Source:UniProtKB/TrEMBL;Acc:A0A1D5TXM0]	0.469	3.1523e-07	down		TraesCS2B02G351100	-	17.452	1.77464e-08	up
	TraesCS3D02G286900	-	2.127	3.52183e-05	up		TraesCS2B02G490100	Polyamine oxidase, Seed germinatio [Source: Projected from Oryza sativa (Os04g0623300)]	3.266	1.87179e-11	up		TraesCS2B02G354100	-	0.412	0.0052952	down
	TraesCS3D02G289600	-	3.086	0.00692292	up		TraesCS2B02G491200	Autophagy-related protein [Source:UniProtKB/TrEMBL;Acc:U3PVX7]	2.769	4.59739e-09	up		TraesCS2B02G367300	-	24.847	3.57667e-06	up
	TraesCS3D02G299900	Glutathione S-transferase [Source:UniProtKB/TrEMBL;Acc:Q9SP56]	2.366	1.28095e-11	up		TraesCS2B02G505000	Protein CutA, chloroplastic [Source:Projected from Arabidopsis thaliana (AT2G33740) UniProtKB/Swiss-Prot;Acc:P93009]	0.487	0.00534748	down		TraesCS2B02G376500	-	0.427	0.00339148	down
	TraesCS3D02G300200	Chorismate mutase [Source:UniProtKB/TrEMBL;Acc:A0A1D5WNQ8]	2.916	7.6176e-15	up		TraesCS2B02G509700	-	15.435	3.01535e-16	up		TraesCS2B02G382000	Proliferating cell nuclear antigen [Source:UniProtKB/TrEMBL;Acc:W5B985]	0.306	0.00706521	down
	TraesCS3D02G321500	Ethylene-responsive factor-like transcription factor ERFL1a [Source:UniProtKB/TrEMBL;Acc:A7XA07]	0.138	1.15708e-21	down		TraesCS2B02G521600	Adenosylhomocysteinase [Source:UniProtKB/TrEMBL;Acc:W5B7Z6]	8.698	7.13082e-14	up		TraesCS2B02G400000	-	10.211	1.88652e-11	up
	TraesCS3D02G336400	-	0.168	8.81195e-12	down		TraesCS2B02G521700	Serine hydroxymethyltransferase [Source:UniProtKB/TrEMBL;Acc:A0A1D5TV43]	6.734	6.2033e-26	up		TraesCS2B02G400300	-	3.331	0.000248476	up
	TraesCS3D02G336900	-	3.306	0.00377248	up		TraesCS2B02G524500	MOT2 [Source:Projected from Arabidopsis thaliana (AT1G80310) UniProtKB/TrEMBL;Acc:A0A178WGR3]	4.408	3.01879e-12	up		TraesCS2B02G407100	Receptor-like cytoplasmic kinase, Salt tolerance, Oxidative stress toleranc [Source: Projected from Oryza sativa (Os04g0540900)]	0.185	1.04857e-05	down
	TraesCS3D02G341100	-	0.212	1.02637e-22	down		TraesCS2B02G529400	C2 domain-containing protein [Source:UniProtKB/TrEMBL;Acc:G8XUN9]	0.07	2.33016e-48	down		TraesCS2B02G409300	Glutamate dehydrogenase [Source:UniProtKB/TrEMBL;Acc:W5BS00]	6.418	1.56102e-09	up
	TraesCS3D02G341600	Laccase [Source:UniProtKB/TrEMBL;Acc:A0A1D5WLF2]	45.922	0.00181483	up		TraesCS2B02G542400	TaAP2-B [Source:UniProtKB/TrEMBL;Acc:M5AAW8]	7.066	3.49262e-17	up		TraesCS2B02G418500	-	5.943	0.00381067	up
	TraesCS3D02G361800	-	0.122	2.44677e-40	down		TraesCS2B02G546100	-	4.774	0.0015665	up		TraesCS2B02G424300	Sucrose synthase [Source:UniProtKB/TrEMBL;Acc:W5BF91]	3.809	0.00891073	up
	TraesCS3D02G366500	-	3.721	6.39433e-07	up		TraesCS2B02G559300	-	3.917	1.14839e-06	up		TraesCS2B02G428100	-	0.419	0.00771424	down
	TraesCS3D02G375800	-	237.657	1.88416e-49	up		TraesCS2B02G595300	-	5.162	8.19584e-09	up		TraesCS2B02G429100	Glutathione peroxidase [Source:UniProtKB/TrEMBL;Acc:W5BE96]	3.2	0.00100605	up
	TraesCS3D02G375900	-	18.485	3.77815e-115	up		TraesCS2B02G604300	-	0.372	1.73034e-08	down		TraesCS2B02G432900	O-fucosyltransferase 29 [Source:Projected from Arabidopsis thaliana (AT4G16650) UniProtKB/Swiss-Prot;Acc:Q8LPF8]	0.174	0.00020159	down
	TraesCS3D02G401200	NAC transcription factor 6D [Source:UniProtKB/TrEMBL;Acc:F6GSE7]	0.37	1.58848e-15	down		TraesCS2B02G605800	Oxalate--CoA ligase [Source:Projected from Arabidopsis thaliana (AT3G48990) UniProtKB/Swiss-Prot;Acc:Q9SMT7]	4.895	3.96878e-16	up		TraesCS2B02G440400	Aminotransferase [Source:UniProtKB/TrEMBL;Acc:D2KZ08]	3.73	9.87095e-06	up
	TraesCS3D02G445300	-	6.439	6.89558e-15	up		TraesCS2D02G021600	-	111.642	2.70844e-05	up		TraesCS2B02G451100	GalAK [Source:Projected from Arabidopsis thaliana (AT3G10700) UniProtKB/TrEMBL;Acc:A0A178V5L4]	10.866	7.93618e-05	up
	TraesCS3D02G467300	Xylanase inhibitor 725ACCN [Source:UniProtKB/TrEMBL;Acc:A7UME2]	5.552	1.17906e-07	up		TraesCS2D02G031800	ATP sulfurylase 2 [Source:Projected from Arabidopsis thaliana (AT1G19920) UniProtKB/Swiss-Prot;Acc:Q43870]	4.485	8.28039e-07	up		TraesCS2B02G465600	Vacuolar cation/proton exchanger [Source:UniProtKB/TrEMBL;Acc:A0A341QYU7]	13.202	1.90491e-05	up
	TraesCS3D02G479800	-	19.709	0.00523141	up		TraesCS2D02G034900	Arginase [Source:UniProtKB/TrEMBL;Acc:G3LT25]	2.252	0.00154062	up		TraesCS2B02G509700	-	18.028	8.96609e-11	up
	TraesCS3D02G484700	7-dehydrocholesterol reductase [Source:Projected from Arabidopsis thaliana (AT1G50430) UniProtKB/Swiss-Prot;Acc:Q9LDU6]	2.164	2.78723e-05	up		TraesCS2D02G039500	-	3.202	6.38399e-10	up		TraesCS2B02G516000	-	0.393	0.00407677	down
	TraesCS3D02G540200	-	8.117	9.38963e-06	up		TraesCS2D02G047500	-	24.556	1.04113e-07	up		TraesCS2B02G521600	Adenosylhomocysteinase [Source:UniProtKB/TrEMBL;Acc:W5B7Z6]	7.951	2.50169e-06	up
	TraesCS4A02G007600	Cyanate hydratase [Source:UniProtKB/TrEMBL;Acc:W5DZF5]	23.006	0.00788019	up		TraesCS2D02G069900	Arginine decarboxylase [Source:UniProtKB/TrEMBL;Acc:A0A1D5UXV4]	567.509	1.84796e-10	up		TraesCS2B02G521700	Serine hydroxymethyltransferase [Source:UniProtKB/TrEMBL;Acc:A0A1D5TV43]	4.936	1.17629e-08	up
	TraesCS4A02G009400	Lipoxygenase [Source:UniProtKB/TrEMBL;Acc:A0A1D6RVN7]	3.999	4.39189e-08	up		TraesCS2D02G070500	-	4.386	0.000898654	up		TraesCS2B02G526700	Glycosyltransferase (Fragment) [Source:Projected from Arabidopsis thaliana (AT5G16510) UniProtKB/TrEMBL;Acc:W8Q2T5]	2.604	0.00337498	up
	TraesCS4A02G012200	Omega-amidase, chloroplastic [Source:Projected from Arabidopsis thaliana (AT5G12040) UniProtKB/Swiss-Prot;Acc:Q8RUF8]	2.376	3.41015e-12	up		TraesCS2D02G073900	-	21.356	1.8144e-24	up		TraesCS2B02G529400	C2 domain-containing protein [Source:UniProtKB/TrEMBL;Acc:G8XUN9]	0.051	1.25519e-45	down
	TraesCS4A02G027700	-	0.168	3.5277e-11	down		TraesCS2D02G093100	Hexosyltransferase [Source:UniProtKB/TrEMBL;Acc:A0A1D5V0S1]	4.24	7.96914e-10	up		TraesCS2B02G530500	Plasma membrane ATPase [Source:UniProtKB/TrEMBL;Acc:A0A1D5UMU8]	2.54	5.20216e-10	up
	TraesCS4A02G042700	-	0.091	9.33864e-14	down		TraesCS2D02G094200	Nicotianamine synthase [Source:UniProtKB/TrEMBL;Acc:A0A172Q4F7]	4.844	1.16738e-10	up		TraesCS2B02G533800	-	0.071	0.00714699	down
	TraesCS4A02G061900	-	32.765	5.01401e-06	up		TraesCS2D02G095800	Hexosyltransferase [Source:UniProtKB/TrEMBL;Acc:A4PBN5]	6.049	8.74083e-11	up		TraesCS2B02G542400	TaAP2-B [Source:UniProtKB/TrEMBL;Acc:M5AAW8]	4.521	1.76447e-06	up
	TraesCS4A02G063800	Glutamine synthetase [Source:UniProtKB/TrEMBL;Acc:A0A0C4BJG7]	2.818	3.90309e-12	up		TraesCS2D02G104200	Non-specific serine/threonine protein kinase [Source:UniProtKB/TrEMBL;Acc:A0A096UNG5]	0.452	4.35035e-05	down		TraesCS2B02G544200	Glycerol kinase [Source:Projected from Arabidopsis thaliana (AT1G80460) UniProtKB/Swiss-Prot;Acc:Q9M8L4]	2.187	2.07411e-05	up
	TraesCS4A02G065100	Homocysteine S-methyltransferase 1 [Source:Projected from Arabidopsis thaliana (AT3G25900) UniProtKB/Swiss-Prot;Acc:Q9SDL7]	9.534	4.72661e-09	up		TraesCS2D02G104300	-	0.027	2.16432e-66	down		TraesCS2B02G559300	-	2.821	0.000224313	up
	TraesCS4A02G075600	Glutamate decarboxylase [Source:UniProtKB/TrEMBL;Acc:W5E0K5]	19.14	3.55897e-07	up		TraesCS2D02G113300	-	3.022	0.000459014	up		TraesCS2B02G605800	Oxalate--CoA ligase [Source:Projected from Arabidopsis thaliana (AT3G48990) UniProtKB/Swiss-Prot;Acc:Q9SMT7]	4.522	0.00416139	up
	TraesCS4A02G078000	-	4.142	0.00769151	up		TraesCS2D02G118400	Potassium transporter [Source:UniProtKB/TrEMBL;Acc:A0A1D5V298]	2.498	3.6311e-05	up		TraesCS2B02G609600	-	71.915	0.000158902	up
	TraesCS4A02G094700	AT-hook motif nuclear-localized protein [Source:UniProtKB/TrEMBL;Acc:W5E0I2]	3.117	2.2336e-08	up		TraesCS2D02G123000	Sodium/hydrogen exchanger [Source:UniProtKB/TrEMBL;Acc:A0A341R8F2]	3.478	5.67529e-12	up		TraesCS2D02G014200	-	87.645	4.85758e-05	up
	TraesCS4A02G100500	Arginine biosynthesis bifunctional protein ArgJ, chloroplastic [Source:UniProtKB/TrEMBL;Acc:W5DXQ2]	2.186	4.56915e-05	up		TraesCS2D02G123300	Superoxide dismutase [Cu-Zn] [Source:UniProtKB/TrEMBL;Acc:H9NAV6]	2.388	9.19853e-07	up		TraesCS2D02G017000	-	0.442	0.00322479	down
	TraesCS4A02G106400	Mitogen-activated protein kinase [Source:UniProtKB/TrEMBL;Acc:A7L5U5]	0.388	1.14023e-08	down		TraesCS2D02G126600	4-alpha-glucanotransferase DPE2 [Source:Projected from Arabidopsis thaliana (AT2G40840) UniProtKB/Swiss-Prot;Acc:Q8RXD9]	2.033	0.00225806	up		TraesCS2D02G031800	ATP sulfurylase 2 [Source:Projected from Arabidopsis thaliana (AT1G19920) UniProtKB/Swiss-Prot;Acc:Q43870]	3.424	1.61552e-06	up
	TraesCS4A02G107400	Glycosyltransferases [Source:UniProtKB/TrEMBL;Acc:M5EDW0]	30.912	6.22544e-12	up		TraesCS2D02G132900	-	2.002	0.000128344	up		TraesCS2D02G033800	Dirigent protein [Source:UniProtKB/TrEMBL;Acc:A0A1D5UVW9]	44.806	0.00467069	up
	TraesCS4A02G109900	-	538.932	2.0723e-10	up		TraesCS2D02G134100	-	3.445	0.000176564	up		TraesCS2D02G039500	-	2.608	0.00518983	up
	TraesCS4A02G110200	Mitochondrial succinate-fumarate transporter 1 [Source:Projected from Arabidopsis thaliana (AT5G01340) UniProtKB/Swiss-Prot;Acc:Q9M038]	2.294	0.00493907	up		TraesCS2D02G135600	-	0.148	1.73918e-05	down		TraesCS2D02G073900	-	117.68	5.53293e-11	up
	TraesCS4A02G117100	-	0.151	2.88409e-11	down		TraesCS2D02G150500	-	3.127	1.60996e-06	up		TraesCS2D02G093100	Hexosyltransferase [Source:UniProtKB/TrEMBL;Acc:A0A1D5V0S1]	4.038	1.25907e-07	up
	TraesCS4A02G159700	-	2.598	3.19427e-09	up		TraesCS2D02G151900	Probable protein arginine N-methyltransferase 3 [Source:Projected from Arabidopsis thaliana (AT3G12270) UniProtKB/Swiss-Prot;Acc:Q0WVD6]	0.384	0.00193567	down		TraesCS2D02G093700	Serine/threonine-protein kinase TIO [Source:Projected from Arabidopsis thaliana (AT1G50240) UniProtKB/Swiss-Prot;Acc:Q2QAV0]	5.288	1.94335e-06	up
	TraesCS4A02G173800	Xylanase inhibitor [Source:UniProtKB/TrEMBL;Acc:A7BJ77]	4.593	1.57137e-05	up		TraesCS2D02G157100	-	3.515	6.1316e-07	up		TraesCS2D02G095800	Hexosyltransferase [Source:UniProtKB/TrEMBL;Acc:A4PBN5]	5.853	1.78666e-11	up
	TraesCS4A02G204000	Methylthioribose-1-phosphate isomerase [Source:UniProtKB/TrEMBL;Acc:A0A341TL90]	2.837	4.60235e-15	up		TraesCS2D02G170400	Phospho-2-dehydro-3-deoxyheptonate aldolase [Source:UniProtKB/TrEMBL;Acc:A0A1D5UWN7]	3.183	0.000112014	up		TraesCS2D02G097300	-	0.159	0.00592401	down
	TraesCS4A02G216100	Lipase-like PAD4 [Source:Projected from Arabidopsis thaliana (AT3G52430) UniProtKB/Swiss-Prot;Acc:Q9S745]	0.371	4.27935e-09	down		TraesCS2D02G174200	-	0.158	1.89848e-20	down		TraesCS2D02G107600	Peroxidase [Source:UniProtKB/TrEMBL;Acc:W5C5X0]	10.631	1.28045e-07	up
	TraesCS4A02G244500	Type IV inositol polyphosphate 5-phosphatase 11 [Source:Projected from Arabidopsis thaliana (AT1G47510) UniProtKB/Swiss-Prot;Acc:Q5EAF2]	4.634	1.42475e-05	up		TraesCS2D02G174400	HPPK/DHPS [Source:UniProtKB/TrEMBL;Acc:A4UIY8]	0.278	4.53744e-06	down		TraesCS2D02G107900	Peroxidase [Source:UniProtKB/TrEMBL;Acc:C6ETA5]	40.179	3.74424e-10	up
	TraesCS4A02G266900	Glutamine synthetase [Source:UniProtKB/TrEMBL;Acc:A0A1D5WYB9]	265.065	1.07247e-06	up		TraesCS2D02G182700	Probable 6-phosphogluconolactonase 1 [Source:Projected from Arabidopsis thaliana (AT1G13700) UniProtKB/Swiss-Prot;Acc:Q9LMX8]	0.429	0.00189386	down		TraesCS2D02G108200	Peroxidase [Source:UniProtKB/TrEMBL;Acc:C6ETA8]	251.46	2.83411e-05	up
	TraesCS4A02G270800	-	6.019	1.03901e-10	up		TraesCS2D02G183300	-	23.627	1.8789e-10	up		TraesCS2D02G111400	-	3.722	0.000992089	up
	TraesCS4A02G284400	-	4.581	0.00128149	up		TraesCS2D02G198500	Transcription termination factor MTERF9, chloroplastic [Source:Projected from Arabidopsis thaliana (AT5G55580) UniProtKB/Swiss-Prot;Acc:Q9FM80]	0.3	0.00194293	down		TraesCS2D02G123300	Superoxide dismutase [Cu-Zn] [Source:UniProtKB/TrEMBL;Acc:H9NAV6]	2.345	0.00497139	up
	TraesCS4A02G287300	-	2.216	0.00502093	up		TraesCS2D02G204700	Phenylalanine ammonia-lyase [Source:UniProtKB/TrEMBL;Acc:A0A341R722]	0.109	1.30891e-23	down		TraesCS2D02G126600	4-alpha-glucanotransferase DPE2 [Source:Projected from Arabidopsis thaliana (AT2G40840) UniProtKB/Swiss-Prot;Acc:Q8RXD9]	2.37	3.26773e-05	up
	TraesCS4A02G298700	-	2.051	6.75668e-05	up		TraesCS2D02G212000	Elongator complex protein 1 [Source:UniProtKB/TrEMBL;Acc:W5C334]	0.44	0.000815089	down		TraesCS2D02G132900	-	3.107	0.000579539	up
	TraesCS4A02G304400	Fatty acyl-CoA reductase [Source:UniProtKB/TrEMBL;Acc:A0A341TPS2]	918.532	1.17085e-12	up		TraesCS2D02G214300	Protein DETOXIFICATION [Source:UniProtKB/TrEMBL;Acc:A0A341RBN4]	3.066	2.50278e-14	up		TraesCS2D02G134100	-	7.916	4.89281e-06	up
	TraesCS4A02G323800	-	2.181	0.00132671	up		TraesCS2D02G227800	15.4 kDa class V heat shock protein [Source:Projected from Arabidopsis thaliana (AT4G21870) UniProtKB/Swiss-Prot;Acc:O49710]	0.317	0.001469	down		TraesCS2D02G138300	-	3.765	0.00546473	up
	TraesCS4A02G337800	Aspartokinase [Source:UniProtKB/TrEMBL;Acc:A0A1D5X6L2]	3.898	1.16969e-12	up		TraesCS2D02G229900	Autophagy-related protein [Source:UniProtKB/TrEMBL;Acc:Q7XY24]	2.27	2.88838e-08	up		TraesCS2D02G139100	-	0.021	0.00848463	down
	TraesCS4A02G355000	Cellulose synthase [Source:UniProtKB/TrEMBL;Acc:A0A341TVU0]	2.534	1.50835e-06	up		TraesCS2D02G231500	-	2.285	5.77209e-06	up		TraesCS2D02G150400	4-coumarate:coenzyme A ligase, Lignin biosynthesis, Defense against woundin [Source: Projected from Oryza sativa (Os08g0448000)]	6.208	0.000196647	up
	TraesCS4A02G401300	Phenylalanine ammonia-lyase [Source:UniProtKB/TrEMBL;Acc:W5DR40]	13.142	0.00478179	up		TraesCS2D02G234100	Transglutaminase [Source:Projected from Arabidopsis thaliana (AT5G49570) UniProtKB/TrEMBL;Acc:A5PHD1]	0.187	1.4969e-28	down		TraesCS2D02G154300	Peroxiredoxin [Source:UniProtKB/TrEMBL;Acc:D0PRB4]	3762.97	2.42675e-09	up
	TraesCS4A02G406100	-	6.633	1.47589e-05	up		TraesCS2D02G238700	-	0.45	0.000833867	down		TraesCS2D02G157100	-	2.224	0.00709244	up
	TraesCS4A02G406200	-	13.268	0.000104632	up		TraesCS2D02G249400	-	0.48	4.559e-07	down		TraesCS2D02G170400	Phospho-2-dehydro-3-deoxyheptonate aldolase [Source:UniProtKB/TrEMBL;Acc:A0A1D5UWN7]	2.624	0.00040155	up
	TraesCS4A02G456300	-	0.386	0.000600188	down		TraesCS2D02G251800	Similar to Glycolate oxidase (EC 1.1.3.15) (Fragment) [Source: Projected from Oryza sativa (Os07g0152900)]	0.41	0.000485808	down		TraesCS2D02G174200	-	0.221	4.51447e-06	down
	TraesCS4B02G006800	Fatty acyl-CoA reductase [Source:UniProtKB/TrEMBL;Acc:W5EDV0]	141.47	7.11941e-05	up		TraesCS2D02G264200	-	7.416	8.45512e-15	up		TraesCS2D02G177100	-	0.072	0.000524393	down
	TraesCS4B02G010100	Fatty acyl-CoA reductase [Source:UniProtKB/TrEMBL;Acc:A0A1D5XT16]	11.616	8.63294e-05	up		TraesCS2D02G267800	-	14.485	3.451e-29	up		TraesCS2D02G198800	-	71.953	0.00588778	up
	TraesCS4B02G028700	-	5.108	7.53496e-05	up		TraesCS2D02G277600	Protein DETOXIFICATION [Source:UniProtKB/TrEMBL;Acc:A0A1D5ULF3]	4.035	1.46273e-08	up		TraesCS2D02G204400	-	0.29	7.18322e-05	down
	TraesCS4B02G037700	Lipoxygenase [Source:UniProtKB/TrEMBL;Acc:A0A1D6RYF1]	3.558	9.15684e-11	up		TraesCS2D02G291100	Alkaline/neutral invertase E, chloroplastic [Source:Projected from Arabidopsis thaliana (AT5G22510) UniProtKB/Swiss-Prot;Acc:Q9FK88]	2.847	6.65377e-12	up		TraesCS2D02G204700	Phenylalanine ammonia-lyase [Source:UniProtKB/TrEMBL;Acc:A0A341R722]	0.198	2.15554e-09	down
	TraesCS4B02G037900	Lipoxygenase [Source:UniProtKB/TrEMBL;Acc:X2D2V6]	3.677	5.38882e-07	up		TraesCS2D02G294000	-	0.395	0.000331574	down		TraesCS2D02G214300	Protein DETOXIFICATION [Source:UniProtKB/TrEMBL;Acc:A0A341RBN4]	3.018	1.27202e-09	up
	TraesCS4B02G043300	-	2.588	0.000283536	up		TraesCS2D02G295900	-	271.631	2.66115e-07	up		TraesCS2D02G227800	15.4 kDa class V heat shock protein [Source:Projected from Arabidopsis thaliana (AT4G21870) UniProtKB/Swiss-Prot;Acc:O49710]	0.38	0.00294026	down
	TraesCS4B02G047400	Glutamine synthetase [Source:UniProtKB/TrEMBL;Acc:Q6RUI9]	25.561	0.00443356	up		TraesCS2D02G301100	-	5.702	4.64559e-20	up		TraesCS2D02G228200	Protein DETOXIFICATION [Source:UniProtKB/TrEMBL;Acc:A0A1D5V318]	14.965	0.00258111	up
	TraesCS4B02G107800	Methylthioribose-1-phosphate isomerase [Source:UniProtKB/TrEMBL;Acc:A0A341UA67]	2.455	1.20549e-14	up		TraesCS2D02G302000	F-box protein 7 [Source:Projected from Arabidopsis thaliana (AT1G21760) UniProtKB/Swiss-Prot;Acc:Q9XI00]	2.122	4.885e-05	up		TraesCS2D02G234100	Transglutaminase [Source:Projected from Arabidopsis thaliana (AT5G49570) UniProtKB/TrEMBL;Acc:A5PHD1]	0.224	1.94333e-12	down
	TraesCS4B02G157700	-	3.082	1.68985e-14	up		TraesCS2D02G314900	Zeaxanthin epoxidase, chloroplastic [Source:UniProtKB/TrEMBL;Acc:A0A1D5UKJ1]	2.187	0.000179644	up		TraesCS2D02G244600	Proline-rich family protein [Source:Projected from Arabidopsis thaliana (AT5G62640) UniProtKB/TrEMBL;Acc:F4K7R6]	2.393	0.000167688	up
	TraesCS4B02G179300	Hexosyltransferase [Source:UniProtKB/TrEMBL;Acc:A0A1D5XM82]	3.947	4.74018e-07	up		TraesCS2D02G318500	-	5.88	3.22315e-05	up		TraesCS2D02G264200	-	4.813	1.62254e-06	up
	TraesCS4B02G183900	Nicotianamine synthase [Source:UniProtKB/TrEMBL;Acc:A0A172Q4G1]	66.536	6.19682e-71	up		TraesCS2D02G321600	Aldose 1-epimerase [Source:UniProtKB/TrEMBL;Acc:A0A1D5UH49]	8.705	7.34798e-16	up		TraesCS2D02G266100	TOM1 [Source:Projected from Arabidopsis thaliana (AT4G21790) UniProtKB/TrEMBL;Acc:A0A178UT97]	2.77	9.9913e-06	up
	TraesCS4B02G187300	-	0.129	8.23802e-18	down		TraesCS2D02G324300	-	7.268	1.17689e-09	up		TraesCS2D02G266700	LpxK [Source:Projected from Arabidopsis thaliana (AT3G20480) UniProtKB/TrEMBL;Acc:A0A178VBJ6]	0.325	0.00543712	down
	TraesCS4B02G189500	Laccase [Source:UniProtKB/TrEMBL;Acc:A0A1D5XHL9]	59.021	0.00378298	up		TraesCS2D02G326900	-	3.464	6.79008e-09	up		TraesCS2D02G267800	-	10.596	2.90156e-08	up
	TraesCS4B02G194400	-	76.316	0.000145885	up		TraesCS2D02G329500	-	0.482	0.00113286	down		TraesCS2D02G269400	Protein root UVB sensitive 1, chloroplastic [Source:Projected from Arabidopsis thaliana (AT3G45890) UniProtKB/Swiss-Prot;Acc:Q7X6P3]	5.218	2.13554e-08	up
	TraesCS4B02G197000	Glycosyltransferases [Source:UniProtKB/TrEMBL;Acc:M5EF78]	5.057	8.94194e-05	up		TraesCS2D02G331800	-	17.587	2.44923e-43	up		TraesCS2D02G278300	-	0.113	6.00107e-12	down
	TraesCS4B02G197700	Arogenate dehydratase [Source:UniProtKB/TrEMBL;Acc:A0A1D5XFR2]	0.467	0.0063228	down		TraesCS2D02G339900	-	20.17	4.97507e-20	up		TraesCS2D02G283800	Domain of unknown function (DUF1767) [Source:Projected from Arabidopsis thaliana (AT5G63540) TAIR;Acc:AT5G63540]	0.271	0.00659081	down
	TraesCS4B02G197800	Mitogen-activated protein kinase [Source:UniProtKB/TrEMBL;Acc:A7L5U5]	0.308	1.24899e-10	down		TraesCS2D02G352900	S-adenosylmethionine decarboxylase, Polyamine biosynthesis, Salt and drought stresses, Abiotic stres [Source: Projected from Oryza sativa (Os04g0498600)]	2.367	5.62033e-09	up		TraesCS2D02G289900	Arogenate dehydratase [Source:UniProtKB/TrEMBL;Acc:A0A1D5ULN6]	4.171	3.29385e-06	up
	TraesCS4B02G209800	AT-hook motif nuclear-localized protein [Source:UniProtKB/TrEMBL;Acc:A0A1D5XG20]	3.422	2.62679e-10	up		TraesCS2D02G375300	GA2ox-D6 protein [Source:UniProtKB/TrEMBL;Acc:A0A140KPU5]	0.11	0.00136557	down		TraesCS2D02G290000	-	0.334	5.21323e-05	down
	TraesCS4B02G231400	Glutamate decarboxylase [Source:UniProtKB/TrEMBL;Acc:A0A341U6L0]	9.9	0.00586457	up		TraesCS2D02G377600	Phenylalanine ammonia-lyase [Source:UniProtKB/TrEMBL;Acc:A0A1D5UKY0]	5.852	0.000122632	up		TraesCS2D02G291100	Alkaline/neutral invertase E, chloroplastic [Source:Projected from Arabidopsis thaliana (AT5G22510) UniProtKB/Swiss-Prot;Acc:Q9FK88]	3.488	0.000699673	up
	TraesCS4B02G232000	-	2.166	0.000140416	up		TraesCS2D02G379000	-	21.592	5.3187e-61	up		TraesCS2D02G292300	-	7.868	0.000245965	up
	TraesCS4B02G237500	-	1306.4	1.50119e-09	up		TraesCS2D02G379400	-	2.841	2.49742e-06	up		TraesCS2D02G300200	-	29.096	0.000852836	up
	TraesCS4B02G237600	-	40.596	5.53076e-12	up		TraesCS2D02G383500	-	6.323	9.02248e-06	up		TraesCS2D02G300300	-	0.347	0.00730217	down
	TraesCS4B02G240900	Glutamine synthetase [Source:UniProtKB/TrEMBL;Acc:Q6RUJ2]	3.752	8.48344e-10	up		TraesCS2D02G387700	-	2.22	0.00301249	up		TraesCS2D02G301100	-	3.791	0.000321409	up
	TraesCS4B02G242700	Homocysteine S-methyltransferase 1 [Source:Projected from Arabidopsis thaliana (AT3G25900) UniProtKB/Swiss-Prot;Acc:Q9SDL7]	91.331	1.41158e-37	up		TraesCS2D02G388800	Glutamate dehydrogenase [Source:UniProtKB/TrEMBL;Acc:A0A341REK8]	4.969	6.93293e-15	up		TraesCS2D02G304300	-	81.53	1.10766e-11	up
	TraesCS4B02G252100	-	7.956	0.000579476	up		TraesCS2D02G403600	Sucrose synthase [Source:UniProtKB/TrEMBL;Acc:A0A1D6RP57]	6.15	3.23297e-08	up		TraesCS2D02G304500	Glutathione S-transferase TCHQD [Source:Projected from Arabidopsis thaliana (AT1G77290) UniProtKB/Swiss-Prot;Acc:O80662]	0.116	4.89867e-09	down
	TraesCS4B02G263300	-	0.173	2.34637e-33	down		TraesCS2D02G407900	Pyridoxal phosphate-dependent enzyme, beta subunit domain containing protein [Source: Projected from Oryza sativa (Os04g0555900)]	0.407	0.00328762	down		TraesCS2D02G309000	-	0.266	0.00200995	down
	TraesCS4B02G278100	-	0.224	3.01116e-15	down		TraesCS2D02G408700	-	4.864	2.39544e-14	up		TraesCS2D02G313300	-	107.109	0.000968556	up
	TraesCS4B02G292100	Omega-amidase, chloroplastic [Source:Projected from Arabidopsis thaliana (AT5G12040) UniProtKB/Swiss-Prot;Acc:Q8RUF8]	2.105	9.33061e-08	up		TraesCS2D02G417800	Lecithin-cholesterol acyltransferase-like 4 [Source:Projected from Arabidopsis thaliana (AT4G19860) UniProtKB/Swiss-Prot;Acc:Q71N54]	3.431	3.13467e-12	up		TraesCS2D02G315000	-	0.359	0.00406737	down
	TraesCS4B02G295200	Lipoxygenase [Source:UniProtKB/TrEMBL;Acc:A0A1D5XKD5]	2.038	0.00253795	up		TraesCS2D02G418900	-	2.171	2.85426e-05	up		TraesCS2D02G318100	-	3.983	0.000122208	up
	TraesCS4B02G297300	Cyanate hydratase [Source:UniProtKB/TrEMBL;Acc:W5E2A0]	13.359	4.53314e-08	up		TraesCS2D02G428500	-	0.174	2.09076e-06	down		TraesCS2D02G318500	-	8.791	7.61559e-08	up
	TraesCS4B02G305600	-	2.73	0.000358073	up		TraesCS2D02G467300	Polyamine oxidase, Seed germinatio [Source: Projected from Oryza sativa (Os04g0623300)]	4.081	6.4907e-17	up		TraesCS2D02G319100	-	9.132	0.00339003	up
	TraesCS4B02G305700	-	166.342	2.05367e-05	up		TraesCS2D02G483300	-	28.673	5.24932e-38	up		TraesCS2D02G321600	Aldose 1-epimerase [Source:UniProtKB/TrEMBL;Acc:A0A1D5UH49]	20.845	1.02368e-09	up
	TraesCS4B02G318000	Beta-carotene hydroxylase B2 [Source:UniProtKB/TrEMBL;Acc:K7XR41]	2.031	0.00054523	up		TraesCS2D02G493500	Adenosylhomocysteinase [Source:UniProtKB/TrEMBL;Acc:A0A1D5UKX4]	9.409	4.25878e-17	up		TraesCS2D02G322200	Aldose 1-epimerase [Source:UniProtKB/TrEMBL;Acc:A0A1D5UH14]	4.229	0.000146595	up
	TraesCS4B02G318900	-	2.339	3.21833e-08	up		TraesCS2D02G493600	Serine hydroxymethyltransferase [Source:UniProtKB/TrEMBL;Acc:A0A1D5UPW5]	6.659	6.19278e-26	up		TraesCS2D02G322900	Glyceraldehyde-3-phosphate dehydrogenase [Source:UniProtKB/TrEMBL;Acc:A0A1D5TTT2]	6.07	2.02195e-08	up
	TraesCS4B02G330900	-	12.605	0.000301227	up		TraesCS2D02G496500	MOT2 [Source:Projected from Arabidopsis thaliana (AT1G80310) UniProtKB/TrEMBL;Acc:A0A178WGR3]	4.275	3.6939e-09	up		TraesCS2D02G324000	-	6.209	0.00130869	up
	TraesCS4B02G337600	-	3.681	3.31563e-05	up		TraesCS2D02G501800	-	0.064	4.91462e-19	down		TraesCS2D02G324300	-	5.303	1.92566e-05	up
	TraesCS4B02G338600	-	23.448	9.50795e-31	up		TraesCS2D02G505700	-	19.098	0.000409651	up		TraesCS2D02G324400	-	23.434	4.08526e-08	up
	TraesCS4D02G008300	Fatty acyl-CoA reductase [Source:UniProtKB/TrEMBL;Acc:Q8L4V2]	266.706	6.2081e-08	up		TraesCS2D02G515800	TaAP2-D [Source:UniProtKB/TrEMBL;Acc:M5AB40]	8.437	3.46131e-21	up		TraesCS2D02G326900	-	5.04	0.000135982	up
	TraesCS4D02G035200	-	2.318	0.00679898	up		TraesCS2D02G519100	-	2.674	0.00692255	up		TraesCS2D02G331200	ATP-dependent 6-phosphofructokinase [Source:UniProtKB/TrEMBL;Acc:A0A1D5UP90]	47.19	5.64118e-08	up
	TraesCS4D02G040800	-	2.861	0.000476836	up		TraesCS2D02G525500	-	10.77	2.64356e-05	up		TraesCS2D02G331800	-	19.366	6.13944e-09	up
	TraesCS4D02G069300	Type IV inositol polyphosphate 5-phosphatase 11 [Source:Projected from Arabidopsis thaliana (AT1G47510) UniProtKB/Swiss-Prot;Acc:Q5EAF2]	5.537	2.24085e-12	up		TraesCS2D02G560200	-	0.243	0.00198227	down		TraesCS2D02G339900	-	13.624	1.90867e-05	up
	TraesCS4D02G103100	-	76.257	9.61239e-05	up		TraesCS2D02G565300	-	26	2.75055e-07	up		TraesCS2D02G353000	Peroxidase [Source:UniProtKB/TrEMBL;Acc:A0A1D5UU37]	205.913	1.78552e-06	up
	TraesCS4D02G104900	Methylthioribose-1-phosphate isomerase [Source:UniProtKB/TrEMBL;Acc:A0A1D5Y5L9]	4.734	1.50104e-26	up		TraesCS2D02G588600	-	0.31	5.65139e-05	down		TraesCS2D02G356700	Dol-P-Glc:Glc(2)Man(9)GlcNAc(2)-PP-Dol alpha-1,2-glucosyltransferase [Source:UniProtKB/TrEMBL;Acc:W5BR61]	0.283	0.000748966	down
	TraesCS4D02G113800	UDP-glucose 6-dehydrogenase [Source:UniProtKB/TrEMBL;Acc:W5ETW5]	3.482	2.82994e-07	up		TraesCS2D02G598500	Oxalate--CoA ligase [Source:Projected from Arabidopsis thaliana (AT3G48990) UniProtKB/Swiss-Prot;Acc:Q9SMT7]	13.178	2.02884e-24	up		TraesCS2D02G359500	-	0.284	0.00643657	down
	TraesCS4D02G122600	Dirigent protein [Source:UniProtKB/TrEMBL;Acc:A0A1D5YAM3]	58.071	0.00769144	up		TraesCS2D02G601400	Cysteine protease [Source:UniProtKB/TrEMBL;Acc:U3Q008]	2.778	3.58964e-09	up		TraesCS2D02G361800	Proliferating cell nuclear antigen [Source:UniProtKB/TrEMBL;Acc:W5B985]	0.106	0.000978887	down
	TraesCS4D02G159500	-	2.814	1.76359e-15	up		TraesCS3A02G015500	-	3.64	5.09672e-17	up		TraesCS2D02G362900	-	2.562	0.00617145	up
	TraesCS4D02G169800	Sucrose synthase [Source:UniProtKB/TrEMBL;Acc:A0A341UU53]	2.518	0.00956304	up		TraesCS3A02G037600	-	0.489	0.00178189	down		TraesCS2D02G373800	-	5.458	1.40902e-09	up
	TraesCS4D02G180800	Hexosyltransferase [Source:UniProtKB/TrEMBL;Acc:A0A1D5XYD6]	53.725	6.76521e-10	up		TraesCS3A02G041800	-	0.16	5.42584e-16	down		TraesCS2D02G377400	-	10.26	0.00297555	up
	TraesCS4D02G184900	Nicotianamine synthase [Source:UniProtKB/TrEMBL;Acc:W5EKQ9]	1592.58	1.00678e-54	up		TraesCS3A02G077100	Asparagine synthetase-2 [Source:UniProtKB/TrEMBL;Acc:A0A1D5VHV8]	56.264	2.00503e-47	up		TraesCS2D02G379000	-	24.868	9.00334e-12	up
	TraesCS4D02G188600	-	0.123	1.64283e-14	down		TraesCS3A02G092800	-	23.646	5.84448e-32	up		TraesCS2D02G379400	-	2.695	0.00143496	up
	TraesCS4D02G194800	Mitochondrial succinate-fumarate transporter 1 [Source:Projected from Arabidopsis thaliana (AT5G01340) UniProtKB/Swiss-Prot;Acc:Q9M038]	2.878	0.00821487	up		TraesCS3A02G093000	-	0.095	4.52966e-07	down		TraesCS2D02G388800	Glutamate dehydrogenase [Source:UniProtKB/TrEMBL;Acc:A0A341REK8]	5.301	3.82762e-14	up
	TraesCS4D02G195100	-	393.853	1.7561e-08	up		TraesCS3A02G095300	-	3.572	4.23473e-10	up		TraesCS2D02G396500	-	2.414	5.35513e-05	up
	TraesCS4D02G197300	Glycosyltransferases [Source:UniProtKB/TrEMBL;Acc:A6PZH6]	17.603	1.16208e-05	up		TraesCS3A02G102800	-	12.404	0.000134439	up		TraesCS2D02G403600	Sucrose synthase [Source:UniProtKB/TrEMBL;Acc:A0A1D6RP57]	4.612	0.00401144	up
	TraesCS4D02G198600	Mitogen-activated protein kinase [Source:UniProtKB/TrEMBL;Acc:W5EFF0]	0.374	8.38481e-08	down		TraesCS3A02G108900	Malic enzyme [Source:UniProtKB/TrEMBL;Acc:A0A1D5VHG3]	5.382	2.10487e-12	up		TraesCS2D02G407000	-	0.357	0.000702932	down
	TraesCS4D02G204800	Arginine biosynthesis bifunctional protein ArgJ, chloroplastic [Source:UniProtKB/TrEMBL;Acc:W5EME1]	2.138	5.57827e-05	up		TraesCS3A02G109300	-	2.918	0.00216746	up		TraesCS2D02G407700	Glutathione peroxidase [Source:UniProtKB/TrEMBL;Acc:A0A1D5UGB6]	6.851	8.766e-06	up
	TraesCS4D02G210500	AT-hook motif nuclear-localized protein [Source:UniProtKB/TrEMBL;Acc:A0A1D5Y1D3]	2.951	1.71772e-10	up		TraesCS3A02G114900	-	3.926	0.00978199	up		TraesCS2D02G407900	Pyridoxal phosphate-dependent enzyme, beta subunit domain containing protein [Source: Projected from Oryza sativa (Os04g0555900)]	0.293	1.72622e-05	down
	TraesCS4D02G232700	Glutamate decarboxylase [Source:UniProtKB/TrEMBL;Acc:A0A341ULX4]	10.008	3.09308e-08	up		TraesCS3A02G122400	Aromatic aminotransferase ISS1 [Source:Projected from Arabidopsis thaliana (AT1G80360) UniProtKB/Swiss-Prot;Acc:Q9C969]	3.385	1.4458e-08	up		TraesCS2D02G408700	-	6.381	5.34066e-05	up
	TraesCS4D02G233300	-	2.477	2.88936e-06	up		TraesCS3A02G128900	-	3.01	2.61279e-05	up		TraesCS2D02G417800	Lecithin-cholesterol acyltransferase-like 4 [Source:Projected from Arabidopsis thaliana (AT4G19860) UniProtKB/Swiss-Prot;Acc:Q71N54]	5.117	0.000552605	up
	TraesCS4D02G238700	-	635.933	1.58819e-13	up		TraesCS3A02G133100	-	2.207	0.00155858	up		TraesCS2D02G422000	Zinc transporter, Preferential distribution of Zn to developing tissue [Source: Projected from Oryza sativa (Os04g0613000)]	0.249	0.000619088	down
	TraesCS4D02G238800	-	8.476	0.00150035	up		TraesCS3A02G133400	-	589.098	4.41727e-12	up		TraesCS2D02G432000	-	0.036	0.00365234	down
	TraesCS4D02G240700	Glutamine synthetase [Source:UniProtKB/TrEMBL;Acc:Q6RUJ1]	3.232	1.10115e-08	up		TraesCS3A02G138000	-	2.323	0.00584283	up		TraesCS2D02G443700	Vacuolar cation/proton exchanger [Source:UniProtKB/TrEMBL;Acc:A0A341RIB8]	8.403	2.65356e-06	up
	TraesCS4D02G242100	Homocysteine S-methyltransferase 1 [Source:Projected from Arabidopsis thaliana (AT3G25900) UniProtKB/Swiss-Prot;Acc:Q9SDL7]	84.559	0.000640484	up		TraesCS3A02G139300	-	0.083	6.46465e-51	down		TraesCS2D02G446800	-	0.199	0.00499502	down
	TraesCS4D02G252100	-	15.798	1.03831e-09	up		TraesCS3A02G146800	D-3-phosphoglycerate dehydrogenase [Source:UniProtKB/TrEMBL;Acc:A0A1D6DHY9]	0.43	3.15628e-05	down		TraesCS2D02G451200	Peroxidase [Source:UniProtKB/TrEMBL;Acc:A0A096UN06]	51.138	6.53217e-08	up
	TraesCS4D02G263500	-	0.085	1.34446e-25	down		TraesCS3A02G149900	Mitochondrial arginine transporter BAC2 [Source:Projected from Arabidopsis thaliana (AT1G79900) UniProtKB/Swiss-Prot;Acc:Q9CA93]	133.962	0.000628633	up		TraesCS2D02G456400	-	0.469	0.000552465	down
	TraesCS4D02G276400	1,2-dihydroxy-3-keto-5-methylthiopentene dioxygenase [Source:UniProtKB/TrEMBL;Acc:W5DWS0]	2.547	5.43336e-23	up		TraesCS3A02G150800	-	12.397	5.70716e-12	up		TraesCS2D02G483300	-	23.588	4.33826e-18	up
	TraesCS4D02G276500	-	0.114	2.88558e-25	down		TraesCS3A02G166600	Isocitrate dehydrogenase [NADP] [Source:UniProtKB/TrEMBL;Acc:W5CMQ6]	0.452	0.000909656	down		TraesCS2D02G488700	-	0.394	0.00242822	down
	TraesCS4D02G283600	-	510.39	0.00585463	up		TraesCS3A02G177500	PUR ALPHA-1 [Source:Projected from Arabidopsis thaliana (AT2G32080) UniProtKB/TrEMBL;Acc:A0A178VXA3]	0.361	4.04547e-12	down		TraesCS2D02G493500	Adenosylhomocysteinase [Source:UniProtKB/TrEMBL;Acc:A0A1D5UKX4]	8.155	1.58663e-07	up
	TraesCS4D02G290800	Omega-amidase, chloroplastic [Source:Projected from Arabidopsis thaliana (AT5G12040) UniProtKB/Swiss-Prot;Acc:Q8RUF8]	2.784	6.14878e-15	up		TraesCS3A02G183800	-	162.312	8.92317e-55	up		TraesCS2D02G493600	Serine hydroxymethyltransferase [Source:UniProtKB/TrEMBL;Acc:A0A1D5UPW5]	5.065	2.22867e-10	up
	TraesCS4D02G294100	Lipoxygenase [Source:UniProtKB/TrEMBL;Acc:A0A1D6RZL5]	2.342	1.33445e-05	up		TraesCS3A02G189700	Phospholipid-transporting ATPase [Source:UniProtKB/TrEMBL;Acc:A0A341RTA8]	0.261	0.000383334	down		TraesCS2D02G501800	-	0.1	6.50712e-17	down
	TraesCS4D02G303900	-	7.406	1.59898e-13	up		TraesCS3A02G195400	-	2.131	0.00133997	up		TraesCS2D02G505700	-	32.089	3.31957e-05	up
	TraesCS4D02G314400	Beta-carotene hydroxylase D2 [Source:UniProtKB/TrEMBL;Acc:K7XJR8]	3.118	6.92764e-08	up		TraesCS3A02G204400	-	3.969	2.98718e-14	up		TraesCS2D02G506300	-	0.233	0.000103107	down
	TraesCS4D02G315400	-	2.262	1.04369e-07	up		TraesCS3A02G204500	-	2.26	1.43694e-08	up		TraesCS2D02G515800	TaAP2-D [Source:UniProtKB/TrEMBL;Acc:M5AB40]	5.067	3.97234e-06	up
	TraesCS4D02G332900	-	5.072	0.000295509	up		TraesCS3A02G206600	-	2.14	8.73335e-07	up		TraesCS2D02G517200	Glycerol kinase [Source:Projected from Arabidopsis thaliana (AT1G80460) UniProtKB/Swiss-Prot;Acc:Q9M8L4]	2.816	2.15554e-09	up
	TraesCS4D02G335100	-	4.021	1.84165e-12	up		TraesCS3A02G217200	-	9.895	2.95294e-10	up		TraesCS2D02G556900	-	13.24	8.68301e-13	up
	TraesCS5A02G007900	Lipoxygenase [Source:UniProtKB/TrEMBL;Acc:A0A1D5YTJ8]	14.998	3.40074e-22	up		TraesCS3A02G220400	UBP1-associated protein 2C [Source:Projected from Arabidopsis thaliana (AT3G15010) UniProtKB/Swiss-Prot;Acc:Q9LKA4]	2.604	1.57853e-05	up		TraesCS2D02G557900	-	7.106	1.1307e-19	up
	TraesCS5A02G019200	-	2.248	0.0031888	up		TraesCS3A02G220600	Autophagy-related protein 7c [Source:UniProtKB/TrEMBL;Acc:U3PVX1]	2.38	2.31638e-05	up		TraesCS2D02G560100	-	2.169	0.000653461	up
	TraesCS5A02G067500	Adenine phosphoribosyl transferase 1 [Source:Projected from Arabidopsis thaliana (AT1G27450) UniProtKB/TrEMBL;Acc:F4HSX1]	2.114	1.29245e-06	up		TraesCS3A02G223900	Protein SEH1 [Source:Projected from Arabidopsis thaliana (AT1G64350) UniProtKB/Swiss-Prot;Acc:Q93VR9]	0.363	0.00582666	down		TraesCS2D02G582900	Peroxidase [Source:UniProtKB/TrEMBL;Acc:A0A1D5UL37]	7.773	1.15585e-05	up
	TraesCS5A02G095200	COBRA-like protein [Source:UniProtKB/TrEMBL;Acc:A0A341UTH2]	11.138	2.83134e-08	up		TraesCS3A02G224200	-	2.461	0.000257563	up		TraesCS2D02G583100	Peroxidase [Source:UniProtKB/TrEMBL;Acc:A0A1D5UU04]	2.857	0.000888386	up
	TraesCS5A02G131200	-	0.313	0.00958771	down		TraesCS3A02G229400	-	2.198	1.54255e-05	up		TraesCS2D02G584600	Peroxidase [Source:UniProtKB/TrEMBL;Acc:A0A1D5UG55]	45.837	1.73503e-06	up
	TraesCS5A02G139500	-	2.816	6.67846e-13	up		TraesCS3A02G233300	ADP,ATP carrier protein [Source:UniProtKB/TrEMBL;Acc:A0A341S018]	3.314	0.00162886	up		TraesCS2D02G589600	-	0.102	1.16741e-06	down
	TraesCS5A02G153900	-	2.499	8.72011e-05	up		TraesCS3A02G233800	AKT1-like potassium channel [Source:UniProtKB/TrEMBL;Acc:Q9M671]	2.102	0.00356186	up		TraesCS2D02G598500	Oxalate--CoA ligase [Source:Projected from Arabidopsis thaliana (AT3G48990) UniProtKB/Swiss-Prot;Acc:Q9SMT7]	10.375	2.49058e-05	up
	TraesCS5A02G165400	Ribulose bisphosphate carboxylase small chain [Source:UniProtKB/TrEMBL;Acc:W5F0E6]	2.353	0.000645142	up		TraesCS3A02G236700	CTP synthase [Source:UniProtKB/TrEMBL;Acc:A0A1D5V6K9]	5.262	2.82907e-10	up		TraesCS3A02G003800	-	2.475	0.00711666	up
	TraesCS5A02G165700	Ribulose bisphosphate carboxylase small chain [Source:UniProtKB/TrEMBL;Acc:W5F0E6]	2.165	2.69603e-05	up		TraesCS3A02G247900	-	42.269	0.0097668	up		TraesCS3A02G015500	-	3.401	0.00465826	up
	TraesCS5A02G220200	-	11.214	3.71186e-11	up		TraesCS3A02G250200	Glycine cleavage system P protein [Source:UniProtKB/TrEMBL;Acc:A0A1D5V696]	2.802	3.67781e-07	up		TraesCS3A02G041800	-	0.234	0.00521874	down
	TraesCS5A02G225500	WRKY transcription factor, Transcriptional repressor, Pathogen defens [Source: Projected from Oryza sativa (Os09g0417800)]	75.157	0.000589175	up		TraesCS3A02G255300	Bidirectional sugar transporter SWEET [Source:UniProtKB/TrEMBL;Acc:A0A341RXT8]	17.293	1.65732e-05	up		TraesCS3A02G057000	-	0.02	0.00475271	down
	TraesCS5A02G253200	-	5.789	1.74806e-09	up		TraesCS3A02G264800	DNA ligase 6 [Source:Projected from Arabidopsis thaliana (AT1G66730) UniProtKB/Swiss-Prot;Acc:F4HPZ9]	0.43	0.00752441	down		TraesCS3A02G077100	Asparagine synthetase-2 [Source:UniProtKB/TrEMBL;Acc:A0A1D5VHV8]	267.708	2.98984e-29	up
	TraesCS5A02G266500	-	3.248	1.14953e-08	up		TraesCS3A02G265100	Protein DETOXIFICATION [Source:UniProtKB/TrEMBL;Acc:A0A1D5V8M7]	3.16	0.000967205	up		TraesCS3A02G092800	-	67.376	1.10933e-08	up
	TraesCS5A02G281600	-	116.352	7.55784e-05	up		TraesCS3A02G266300	-	7.673	4.66861e-13	up		TraesCS3A02G100000	-	0.234	8.04853e-05	down
	TraesCS5A02G291300	-	2.513	7.67005e-05	up		TraesCS3A02G272500	-	2.098	0.000761229	up		TraesCS3A02G102800	-	22.263	4.75756e-06	up
	TraesCS5A02G300400	Cysteine synthase [Source:UniProtKB/TrEMBL;Acc:A0A1D5YM24]	3.704	1.01894e-13	up		TraesCS3A02G274700	Nuclear pore complex protein NUP85 [Source:Projected from Arabidopsis thaliana (AT4G32910) UniProtKB/Swiss-Prot;Acc:Q8RXH2]	0.467	0.00259049	down		TraesCS3A02G105400	-	0.205	0.000785388	down
	TraesCS5A02G300800	-	0.183	1.63375e-22	down		TraesCS3A02G275600	-	16.186	4.22581e-39	up		TraesCS3A02G107600	ATP-dependent 6-phosphofructokinase [Source:UniProtKB/TrEMBL;Acc:A0A1D5VKR9]	4.503	0.00285305	up
	TraesCS5A02G305100	Glycosyltransferase [Source:UniProtKB/TrEMBL;Acc:A0A1D5YRQ5]	5.945	0.00043701	up		TraesCS3A02G276600	LysM domain receptor-like kinase 3 [Source:Projected from Arabidopsis thaliana (AT1G51940) UniProtKB/Swiss-Prot;Acc:F4IB81]	0.146	0.00804817	down		TraesCS3A02G108900	Malic enzyme [Source:UniProtKB/TrEMBL;Acc:A0A1D5VHG3]	5.001	2.853e-05	up
	TraesCS5A02G318300	Glycosyltransferase [Source:UniProtKB/TrEMBL;Acc:A0A1D5YJT5]	4.399	5.50856e-05	up		TraesCS3A02G288800	Probable sulfate transporter 3.5 [Source:Projected from Arabidopsis thaliana (AT5G19600) UniProtKB/Swiss-Prot;Acc:Q94LW6]	1141.35	1.56813e-103	up		TraesCS3A02G122400	Aromatic aminotransferase ISS1 [Source:Projected from Arabidopsis thaliana (AT1G80360) UniProtKB/Swiss-Prot;Acc:Q9C969]	2.744	0.000228368	up
	TraesCS5A02G363200	Fatty acyl-CoA reductase [Source:UniProtKB/TrEMBL;Acc:W5EXB7]	24.097	0.000422389	up		TraesCS3A02G289300	-	0.338	3.07006e-11	down		TraesCS3A02G133100	-	3.376	0.00064284	up
	TraesCS5A02G370200	Arogenate dehydratase [Source:UniProtKB/TrEMBL;Acc:A0A1D5YQA0]	2.851	4.54262e-06	up		TraesCS3A02G294000	GA2ox3-1 protein [Source:UniProtKB/TrEMBL;Acc:F2VSI7]	9.255	1.24946e-10	up		TraesCS3A02G133400	-	405.912	5.84204e-07	up
	TraesCS5A02G375600	-	46.337	0.000336567	up		TraesCS3A02G300400	Protein DETOXIFICATION [Source:UniProtKB/TrEMBL;Acc:A0A1D5VG40]	17.554	0.00250513	up		TraesCS3A02G136100	-	23.9	3.96891e-09	up
	TraesCS5A02G391000	oligopeptide transporter [Source:Projected from Arabidopsis thaliana (AT4G16370) TAIR;Acc:AT4G16370]	2.927	1.53817e-13	up		TraesCS3A02G303600	SDP1 [Source:Projected from Arabidopsis thaliana (AT5G04040) UniProtKB/TrEMBL;Acc:A0A178UB07]	2.647	4.7779e-07	up		TraesCS3A02G139300	-	0.169	4.47225e-06	down
	TraesCS5A02G391200	-	2.943	0.00067305	up		TraesCS3A02G304600	-	2.831	3.45583e-09	up		TraesCS3A02G143100	-	14.361	8.90594e-05	up
	TraesCS5A02G392000	COBRA-like protein [Source:UniProtKB/TrEMBL;Acc:A0A341V3T0]	2.832	2.13748e-10	up		TraesCS3A02G305400	-	6.964	5.54356e-26	up		TraesCS3A02G146800	D-3-phosphoglycerate dehydrogenase [Source:UniProtKB/TrEMBL;Acc:A0A1D6DHY9]	0.478	0.00506624	down
	TraesCS5A02G432600	-	8.307	6.02156e-13	up		TraesCS3A02G318900	-	3.458	0.000198671	up		TraesCS3A02G149900	Mitochondrial arginine transporter BAC2 [Source:Projected from Arabidopsis thaliana (AT1G79900) UniProtKB/Swiss-Prot;Acc:Q9CA93]	160.744	0.00590361	up
	TraesCS5A02G468400	Methylenetetrahydrofolate reductase [Source:UniProtKB/TrEMBL;Acc:W5FX66]	2.689	2.31695e-21	up		TraesCS3A02G324900	Autophagy-related protein 18f [Source:Projected from Arabidopsis thaliana (AT5G54730) UniProtKB/Swiss-Prot;Acc:Q9FH32]	3.673	5.24949e-11	up		TraesCS3A02G150600	3-methyl-2-oxobutanoate hydroxymethyltransferase [Source:UniProtKB/TrEMBL;Acc:A0A1D5VHS1]	10.956	0.00139389	up
	TraesCS5A02G485200	-	20.434	0.000872708	up		TraesCS3A02G328000	Ethylene-responsive factor-like transcription factor ERFL1c [Source:UniProtKB/TrEMBL;Acc:A7XA11]	0.114	6.3073e-30	down		TraesCS3A02G150800	-	89.938	4.33492e-05	up
	TraesCS5A02G486800	-	4.401	1.77999e-06	up		TraesCS3A02G329400	-	14.749	1.25733e-10	up		TraesCS3A02G167000	-	610.135	6.09763e-09	up
	TraesCS5A02G502300	-	59.116	0.00431644	up		TraesCS3A02G342600	-	0.131	3.45484e-12	down		TraesCS3A02G182900	-	3.066	0.000100509	up
	TraesCS5A02G508500	-	37.816	3.28184e-22	up		TraesCS3A02G345200	-	11.99	6.70502e-06	up		TraesCS3A02G183800	-	269.637	1.75065e-38	up
	TraesCS5A02G549900	Malate dehydrogenase [Source:UniProtKB/TrEMBL;Acc:A0A1D5YRH6]	211.1	1.43864e-24	up		TraesCS3A02G346700	-	5.687	1.57347e-16	up		TraesCS3A02G184300	-	2.926	0.00460413	up
	TraesCS5A02G552000	-	1647.18	5.31408e-32	up		TraesCS3A02G347500	-	0.426	3.78797e-06	down		TraesCS3A02G206600	-	2.492	6.68683e-07	up
	TraesCS5A02G552400	-	17961.3	1.31564e-29	up		TraesCS3A02G354300	Histone H4 [Source:UniProtKB/TrEMBL;Acc:A0A077RYQ1]	4.111	0.000186349	up		TraesCS3A02G217200	-	8.216	8.31416e-08	up
	TraesCS5B02G006500	Lipoxygenase [Source:UniProtKB/TrEMBL;Acc:W5FL28]	37.334	3.10738e-38	up		TraesCS3A02G355500	-	0.436	0.00700986	down		TraesCS3A02G222400	Phospholipase A1 PLIP1, chloroplastic [Source:Projected from Arabidopsis thaliana (AT3G61680) UniProtKB/Swiss-Prot;Acc:Q7Y220]	36.259	4.28583e-05	up
	TraesCS5B02G016700	-	3.226	0.00229251	up		TraesCS3A02G359400	-	6.728	0.0027009	up		TraesCS3A02G223900	Protein SEH1 [Source:Projected from Arabidopsis thaliana (AT1G64350) UniProtKB/Swiss-Prot;Acc:Q93VR9]	0.302	0.00215957	down
	TraesCS5B02G072300	Glycosyltransferase [Source:UniProtKB/TrEMBL;Acc:W5FP29]	0.394	5.54391e-07	down		TraesCS3A02G363700	Delta-1-pyrroline-5-carboxylate synthase [Source:UniProtKB/TrEMBL;Acc:A0A341S1S0]	6.011	4.5035e-20	up		TraesCS3A02G225100	-	250.08	3.16999e-51	up
	TraesCS5B02G074400	Adenine phosphoribosyl transferase 1 [Source:Projected from Arabidopsis thaliana (AT1G27450) UniProtKB/TrEMBL;Acc:F4HSX1]	2.226	2.06399e-06	up		TraesCS3A02G365600	-	9.826	1.91392e-13	up		TraesCS3A02G229400	-	2.061	0.00068513	up
	TraesCS5B02G086900	Transcription factor AS1 [Source:Projected from Arabidopsis thaliana (AT2G37630) UniProtKB/Swiss-Prot;Acc:O80931]	3.861	0.000169638	up		TraesCS3A02G368800	-	0.19	2.18625e-14	down		TraesCS3A02G241300	-	0.271	4.17604e-05	down
	TraesCS5B02G109900	SUFE3 [Source:Projected from Arabidopsis thaliana (AT5G50210) UniProtKB/TrEMBL;Acc:A0A178UIT6]	2.174	0.0076322	up		TraesCS3A02G377600	-	2.041	0.00203491	up		TraesCS3A02G250200	Glycine cleavage system P protein [Source:UniProtKB/TrEMBL;Acc:A0A1D5V696]	2.26	0.000268971	up
	TraesCS5B02G137000	-	2.054	9.64209e-08	up		TraesCS3A02G378700	bZIP transcription factor, Abiotic stress response, ABA signaling, Suppressor of floral transition upon drought stres [Source: Projected from Oryza sativa (Os01g0867300)]	3.004	9.79592e-09	up		TraesCS3A02G260800	-	173.865	1.9786e-12	up
	TraesCS5B02G152600	DIN6 [Source:Projected from Arabidopsis thaliana (AT3G47340) UniProtKB/TrEMBL;Acc:A0A178VBT4]	5.029	2.15835e-10	up		TraesCS3A02G385600	-	2.138	4.49279e-05	up		TraesCS3A02G264800	DNA ligase 6 [Source:Projected from Arabidopsis thaliana (AT1G66730) UniProtKB/Swiss-Prot;Acc:F4HPZ9]	0.308	0.00694487	down
	TraesCS5B02G158200	-	2.34	1.86465e-06	up		TraesCS3A02G398500	-	0.477	0.000710014	down		TraesCS3A02G265100	Protein DETOXIFICATION [Source:UniProtKB/TrEMBL;Acc:A0A1D5V8M7]	4.28	1.16469e-08	up
	TraesCS5B02G162600	Ribulose bisphosphate carboxylase small chain [Source:UniProtKB/TrEMBL;Acc:W5F0E6]	2.065	0.00130579	up		TraesCS3A02G406000	NAC transcription factor 6A [Source:UniProtKB/TrEMBL;Acc:F6GSE5]	3.476	7.39133e-11	up		TraesCS3A02G266300	-	6.188	0.000104648	up
	TraesCS5B02G162800	Ribulose bisphosphate carboxylase small chain [Source:UniProtKB/TrEMBL;Acc:W5F0E6]	2.719	0.000105672	up		TraesCS3A02G408200	Bidirectional sugar transporter SWEET [Source:UniProtKB/TrEMBL;Acc:A0A1D5VCJ6]	0.026	4.43251e-09	down		TraesCS3A02G275600	-	71.454	2.11322e-09	up
	TraesCS5B02G166300	-	16.009	5.00663e-07	up		TraesCS3A02G425500	Sucrose phosphate synthase, Sucrose synthesis in pollen germinatio [Source: Projected from Oryza sativa (Os01g0919400)]	324.798	1.2545e-12	up		TraesCS3A02G289300	-	0.291	4.64124e-08	down
	TraesCS5B02G181300	-	2.002	0.00342329	up		TraesCS3A02G427100	CBS domain-containing protein CBSX6 [Source:Projected from Arabidopsis thaliana (AT1G65320) UniProtKB/Swiss-Prot;Acc:Q8GZA4]	3.501	1.26779e-07	up		TraesCS3A02G296400	Ctr copper transporter family protein [Source: Projected from Oryza sativa (Os01g0770800)]	4.569	0.00463696	up
	TraesCS5B02G195300	-	3.333	0.00885901	up		TraesCS3A02G428800	-	0.34	4.71204e-10	down		TraesCS3A02G303600	SDP1 [Source:Projected from Arabidopsis thaliana (AT5G04040) UniProtKB/TrEMBL;Acc:A0A178UB07]	3.079	0.000413879	up
	TraesCS5B02G219400	-	17.422	6.80508e-08	up		TraesCS3A02G439800	-	4.068	1.46932e-10	up		TraesCS3A02G305400	-	3.475	0.000456967	up
	TraesCS5B02G220300	-	25.508	6.85968e-05	up		TraesCS3A02G449400	-	6.07	6.60548e-22	up		TraesCS3A02G309000	-	4.603	0.000754932	up
	TraesCS5B02G252100	-	3.607	5.6252e-08	up		TraesCS3A02G453200	Autophagy-related protein 18a [Source:Projected from Arabidopsis thaliana (AT3G62770) UniProtKB/Swiss-Prot;Acc:Q93VB2]	2.735	8.71046e-07	up		TraesCS3A02G309100	-	12.859	0.000159609	up
	TraesCS5B02G272600	-	2.313	7.43766e-07	up		TraesCS3A02G458000	Potassium transporter [Source:UniProtKB/TrEMBL;Acc:A0A1D5V7Z4]	2.885	9.12636e-07	up		TraesCS3A02G324900	Autophagy-related protein 18f [Source:Projected from Arabidopsis thaliana (AT5G54730) UniProtKB/Swiss-Prot;Acc:Q9FH32]	3.393	0.00510347	up
	TraesCS5B02G280700	-	8.489	6.45691e-07	up		TraesCS3A02G488600	7-dehydrocholesterol reductase [Source:Projected from Arabidopsis thaliana (AT1G50430) UniProtKB/Swiss-Prot;Acc:Q9LDU6]	8.903	1.89774e-31	up		TraesCS3A02G328000	Ethylene-responsive factor-like transcription factor ERFL1c [Source:UniProtKB/TrEMBL;Acc:A7XA11]	0.086	2.09552e-13	down
	TraesCS5B02G290300	-	6.373	1.53675e-08	up		TraesCS3A02G495300	-	17.571	2.53615e-24	up		TraesCS3A02G341000	-	4.594	0.000554785	up
	TraesCS5B02G300300	-	0.221	4.12277e-11	down		TraesCS3A02G511700	-	4.302	7.48114e-13	up		TraesCS3A02G342900	-	12.759	0.000239668	up
	TraesCS5B02G300800	Cysteine synthase [Source:UniProtKB/TrEMBL;Acc:D6QX85]	2.88	5.43844e-13	up		TraesCS3A02G517100	Wheatwin-1 [Source:UniProtKB/Swiss-Prot;Acc:O64392]	12.478	0.00857707	up		TraesCS3A02G345200	-	8.235	0.000427679	up
	TraesCS5B02G305400	-	2.735	0.00711744	up		TraesCS3B02G006100	3-isopropylmalate dehydrogenase [Source:UniProtKB/TrEMBL;Acc:A0A077RNY6]	0.376	4.00351e-05	down		TraesCS3A02G346700	-	6.831	4.21622e-06	up
	TraesCS5B02G305500	Glycosyltransferase [Source:UniProtKB/TrEMBL;Acc:A0A1D5Z943]	3.64	0.000387248	up		TraesCS3B02G008700	-	3.105	7.16227e-12	up		TraesCS3A02G359000	-	3.557	0.0031051	up
	TraesCS5B02G372500	Arogenate dehydratase [Source:UniProtKB/TrEMBL;Acc:A0A1D5Z168]	2.612	1.11647e-06	up		TraesCS3B02G033100	-	3.249	0.00063235	up		TraesCS3A02G363700	Delta-1-pyrroline-5-carboxylate synthase [Source:UniProtKB/TrEMBL;Acc:A0A341S1S0]	8.802	7.7337e-09	up
	TraesCS5B02G382300	Lipoxygenase [Source:UniProtKB/TrEMBL;Acc:A0A341VLQ6]	21.702	2.22663e-07	up		TraesCS3B02G041900	-	0.111	7.04053e-20	down		TraesCS3A02G365600	-	8.196	2.90685e-06	up
	TraesCS5B02G382600	Lipoxygenase [Source:UniProtKB/TrEMBL;Acc:W5FF28]	528.251	0.00027047	up		TraesCS3B02G042300	-	2.434	0.00178163	up		TraesCS3A02G368800	-	0.15	1.66679e-05	down
	TraesCS5B02G390900	Dirigent protein [Source:UniProtKB/TrEMBL;Acc:A0A341ZF53]	143.064	2.5258e-05	up		TraesCS3B02G088900	PGGT-I [Source:Projected from Arabidopsis thaliana (AT2G39550) UniProtKB/TrEMBL;Acc:A0A178VS16]	2.521	4.98462e-05	up		TraesCS3A02G370200	Probable 3-deoxy-D-manno-octulosonic acid transferase, mitochondrial [Source:Projected from Arabidopsis thaliana (AT5G03770) UniProtKB/Swiss-Prot;Acc:Q8VZA5]	0.346	0.000341416	down
	TraesCS5B02G391800	-	0.446	0.00116205	down		TraesCS3B02G100600	Sphingosine-1-phosphate lyase, Disease resistance respons [Source: Projected from Oryza sativa (Os01g0100900)]	2.216	1.35151e-05	up		TraesCS3A02G378800	UGT80B1 [Source:Projected from Arabidopsis thaliana (AT1G43620) UniProtKB/TrEMBL;Acc:A0A384L9N2]	0.45	0.000199658	down
	TraesCS5B02G395800	oligopeptide transporter [Source:Projected from Arabidopsis thaliana (AT4G16370) TAIR;Acc:AT4G16370]	10.712	1.51655e-67	up		TraesCS3B02G101700	-	0.377	6.31735e-08	down		TraesCS3A02G381000	-	2.644	7.10355e-05	up
	TraesCS5B02G396100	-	3.324	0.00256436	up		TraesCS3B02G102100	-	2.33	5.59202e-07	up		TraesCS3A02G382100	-	10.706	8.41486e-08	up
	TraesCS5B02G396900	COBRA-like protein [Source:UniProtKB/TrEMBL;Acc:A0A341VKV0]	2.656	1.29866e-09	up		TraesCS3B02G102400	-	0.413	0.00163625	down		TraesCS3A02G382200	-	3.409	0.0086651	up
	TraesCS5B02G403700	-	11.982	0.00326028	up		TraesCS3B02G108000	-	37.14	1.04465e-36	up		TraesCS3A02G382900	-	4.849	5.09307e-05	up
	TraesCS5B02G414300	-	0.196	0.000151863	down		TraesCS3B02G108200	-	0.257	0.000498399	down		TraesCS3A02G391200	-	4.043	0.000393944	up
	TraesCS5B02G435000	-	3.685	1.17739e-07	up		TraesCS3B02G110900	-	3.124	8.2412e-09	up		TraesCS3A02G391500	Fructose-bisphosphate aldolase [Source:UniProtKB/TrEMBL;Acc:A0A1D5VD11]	3.896	1.77531e-05	up
	TraesCS5B02G468300	Phenylalanine ammonia-lyase [Source:UniProtKB/TrEMBL;Acc:W5FGA4]	12.713	0.00569597	up		TraesCS3B02G111000	-	2.306	1.0493e-06	up		TraesCS3A02G392800	-	0.35	8.16333e-05	down
	TraesCS5B02G481000	Methylenetetrahydrofolate reductase [Source:UniProtKB/TrEMBL;Acc:W5FEK8]	2.511	9.34104e-12	up		TraesCS3B02G120300	-	14.985	3.51054e-07	up		TraesCS3A02G400000	-	3.788	3.24134e-10	up
	TraesCS5B02G500700	-	8.168	3.6377e-13	up		TraesCS3B02G128000	-	12.342	1.78705e-23	up		TraesCS3A02G417300	B3 domain-containing transcription factor ABI3 [Source:Projected from Arabidopsis thaliana (AT3G24650) UniProtKB/Swiss-Prot;Acc:Q01593]	207.476	0.000155663	up
	TraesCS5B02G502700	-	2.529	1.75901e-06	up		TraesCS3B02G128500	-	5.135	8.72233e-09	up		TraesCS3A02G425500	Sucrose phosphate synthase, Sucrose synthesis in pollen germinatio [Source: Projected from Oryza sativa (Os01g0919400)]	764.578	0.000959508	up
	TraesCS5B02G547400	Aspartokinase [Source:UniProtKB/TrEMBL;Acc:A0A1D5YZG4]	2.471	3.22232e-07	up		TraesCS3B02G130300	-	16.769	4.22657e-05	up		TraesCS3A02G439800	-	4.883	1.25886e-05	up
	TraesCS5D02G013400	Lipoxygenase [Source:UniProtKB/TrEMBL;Acc:W5G4K3]	33.459	1.53165e-41	up		TraesCS3B02G141600	Aromatic aminotransferase ISS1 [Source:Projected from Arabidopsis thaliana (AT1G80360) UniProtKB/Swiss-Prot;Acc:Q9C969]	4.018	4.35066e-09	up		TraesCS3A02G449400	-	3.61	0.00213214	up
	TraesCS5D02G024600	-	3.404	0.000160858	up		TraesCS3B02G142500	-	17.44	3.83278e-07	up		TraesCS3A02G453200	Autophagy-related protein 18a [Source:Projected from Arabidopsis thaliana (AT3G62770) UniProtKB/Swiss-Prot;Acc:Q93VB2]	3.029	0.00320681	up
	TraesCS5D02G024700	-	3.82	0.000335194	up		TraesCS3B02G155600	-	4.322	5.14859e-09	up		TraesCS3A02G484800	Cytosolic acetyl-CoA carboxylase [Source:UniProtKB/TrEMBL;Acc:B2ZGK3]	2.463	0.000565288	up
	TraesCS5D02G041100	Lipoxygenase [Source:UniProtKB/TrEMBL;Acc:W5G3J1]	4222.4	2.32078e-05	up		TraesCS3B02G156900	-	0.076	4.71122e-25	down		TraesCS3A02G488200	-	76.679	0.000270863	up
	TraesCS5D02G090900	-	0.442	0.00168803	down		TraesCS3B02G166100	GA2ox5-2 protein [Source:UniProtKB/TrEMBL;Acc:L0N8F5]	17.516	1.26366e-29	up		TraesCS3A02G488300	-	101.552	6.41889e-21	up
	TraesCS5D02G093100	Myb transcription factor [Source:UniProtKB/TrEMBL;Acc:B7XBB5]	16.814	1.71802e-10	up		TraesCS3B02G167100	-	0.31	5.30651e-09	down		TraesCS3A02G488600	7-dehydrocholesterol reductase [Source:Projected from Arabidopsis thaliana (AT1G50430) UniProtKB/Swiss-Prot;Acc:Q9LDU6]	4.761	3.09754e-06	up
	TraesCS5D02G116600	-	2.446	3.92879e-12	up		TraesCS3B02G172400	-	0.119	9.55964e-05	down		TraesCS3A02G495300	-	14.715	2.72525e-09	up
	TraesCS5D02G123200	SUFE3 [Source:Projected from Arabidopsis thaliana (AT5G50210) UniProtKB/TrEMBL;Acc:A0A178UIT6]	2.296	2.75278e-05	up		TraesCS3B02G177000	Mitochondrial arginine transporter BAC2 [Source:Projected from Arabidopsis thaliana (AT1G79900) UniProtKB/Swiss-Prot;Acc:Q9CA93]	47.945	6.62737e-39	up		TraesCS3A02G500000	Protein DETOXIFICATION [Source:UniProtKB/TrEMBL;Acc:A0A1D5VBS3]	723.967	0.000107264	up
	TraesCS5D02G139700	-	0.267	1.33843e-06	down		TraesCS3B02G178000	Peptidyl-prolyl cis-trans isomerase [Source:UniProtKB/TrEMBL;Acc:A0A1D5W1W7]	0.408	0.000212533	down		TraesCS3A02G508600	-	243.034	1.46832e-07	up
	TraesCS5D02G139900	DWF3 [Source:Projected from Arabidopsis thaliana (AT5G05690) UniProtKB/TrEMBL;Acc:A0A178UQC4]	2.513	1.35578e-07	up		TraesCS3B02G191100	-	0.316	4.08955e-10	down		TraesCS3A02G525200	Protein PIN-LIKES 2 [Source:Projected from Arabidopsis thaliana (AT1G71090) UniProtKB/Swiss-Prot;Acc:Q9C999]	2.136	0.00286716	up
	TraesCS5D02G167500	-	2.165	0.00736572	up		TraesCS3B02G207500	PUR ALPHA-1 [Source:Projected from Arabidopsis thaliana (AT2G32080) UniProtKB/TrEMBL;Acc:A0A178VXA3]	0.396	5.08508e-10	down		TraesCS3A02G527000	Zinc transporter 2 [Source:Projected from Arabidopsis thaliana (AT5G59520) UniProtKB/Swiss-Prot;Acc:Q9LTH9]	113.809	0.000557108	up
	TraesCS5D02G169600	Ribulose bisphosphate carboxylase small chain [Source:UniProtKB/TrEMBL;Acc:W5F0E6]	2.271	0.00379896	up		TraesCS3B02G211500	-	0.156	4.82205e-13	down		TraesCS3B02G000200	-	2.209	3.86373e-05	up
	TraesCS5D02G169900	Ribulose bisphosphate carboxylase small chain [Source:UniProtKB/TrEMBL;Acc:W5F0E6]	2.402	0.000985716	up		TraesCS3B02G213600	-	256.056	3.01817e-21	up		TraesCS3B02G008700	-	3.743	4.14576e-05	up
	TraesCS5D02G182500	Phosphoenolpyruvate/phosphate translocator 1, chloroplastic [Source:Projected from Arabidopsis thaliana (AT5G33320) UniProtKB/Swiss-Prot;Acc:Q8RXN3]	2.243	4.49504e-05	up		TraesCS3B02G225600	-	0.212	1.18918e-07	down		TraesCS3B02G021600	-	2.35	0.000328653	up
	TraesCS5D02G183700	-	15.625	1.87127e-05	up		TraesCS3B02G230200	Nicotinamide adenine dinucleotide transporter 2, mitochondrial [Source:Projected from Arabidopsis thaliana (AT1G25380) UniProtKB/Swiss-Prot;Acc:Q8RWA5]	0.449	0.00254297	down		TraesCS3B02G021700	Glycosyltransferase, HGA-like, putative,expressed [Source:UniProtKB/TrEMBL;Acc:D8L9T0]	234.79	1.62254e-06	up
	TraesCS5D02G228300	-	172.777	4.58955e-07	up		TraesCS3B02G232600	-	2.581	2.59686e-06	up		TraesCS3B02G021900	Glycosyltransferase, HGA-like, putative,expressed [Source:UniProtKB/TrEMBL;Acc:D8L9S9]	3.123	0.00887782	up
	TraesCS5D02G244900	ABA 8'-hydroxylase [Source:UniProtKB/TrEMBL;Acc:T2HNM4]	5.328	0.000715927	up		TraesCS3B02G232800	-	2.01	4.3786e-05	up		TraesCS3B02G087600	-	2.137	0.000779844	up
	TraesCS5D02G274300	-	2.985	3.48719e-05	up		TraesCS3B02G238600	-	3.322	1.02941e-11	up		TraesCS3B02G090400	-	14.25	6.24413e-15	up
	TraesCS5D02G288700	-	31.82	2.36424e-08	up		TraesCS3B02G247500	-	4.161	1.0646e-09	up		TraesCS3B02G098100	Non-specific phospholipase C6 [Source:Projected from Arabidopsis thaliana (AT3G48610) UniProtKB/Swiss-Prot;Acc:Q8H965]	5.315	0.00491287	up
	TraesCS5D02G307000	-	0.187	3.81959e-39	down		TraesCS3B02G250700	UBP1-associated protein 2C [Source:Projected from Arabidopsis thaliana (AT3G15010) UniProtKB/Swiss-Prot;Acc:Q9LKA4]	2.233	0.000534985	up		TraesCS3B02G098600	-	145.584	0.000132343	up
	TraesCS5D02G312100	Glycosyltransferase [Source:UniProtKB/TrEMBL;Acc:A0A1D5ZL17]	19.333	3.53552e-15	up		TraesCS3B02G250900	Ubiquitin-like modifier-activating enzyme atg7 [Source:Projected from Arabidopsis thaliana (AT5G45900) UniProtKB/Swiss-Prot;Acc:Q94CD5]	3.9	2.89639e-09	up		TraesCS3B02G102400	-	0.38	0.0015917	down
	TraesCS5D02G324600	-	2.378	5.89075e-05	up		TraesCS3B02G255000	-	2.41	2.11287e-05	up		TraesCS3B02G108000	-	56.492	7.55483e-09	up
	TraesCS5D02G372300	Fatty acyl-CoA reductase [Source:UniProtKB/TrEMBL;Acc:W5FTF7]	46.136	1.54709e-08	up		TraesCS3B02G255200	Protein DETOXIFICATION [Source:UniProtKB/TrEMBL;Acc:A0A077S176]	2.378	0.00143168	up		TraesCS3B02G116700	-	0.318	4.81744e-05	down
	TraesCS5D02G379700	Arogenate dehydratase [Source:UniProtKB/TrEMBL;Acc:A0A341W3L1]	2.887	5.37825e-06	up		TraesCS3B02G263100	CTP synthase [Source:UniProtKB/TrEMBL;Acc:W5CU04]	2.475	0.00212153	up		TraesCS3B02G120300	-	12.404	0.000142732	up
	TraesCS5D02G385125	-	9.244	0.000926059	up		TraesCS3B02G275500	-	3.083	8.4149e-13	up		TraesCS3B02G126400	ATP-dependent 6-phosphofructokinase [Source:UniProtKB/TrEMBL;Acc:W5CU85]	4.581	0.00667747	up
	TraesCS5D02G388700	Lipoxygenase [Source:UniProtKB/TrEMBL;Acc:A0A1D5ZVH4]	442.298	3.11525e-05	up		TraesCS3B02G279700	Glycine cleavage system P protein [Source:UniProtKB/TrEMBL;Acc:A0A077S2R7]	2.637	2.64866e-06	up		TraesCS3B02G128000	-	6.455	1.67411e-13	up
	TraesCS5D02G400800	oligopeptide transporter [Source:Projected from Arabidopsis thaliana (AT4G16370) TAIR;Acc:AT4G16370]	8.327	1.88595e-25	up		TraesCS3B02G283900	-	5.456	0.00170777	up		TraesCS3B02G130300	-	21.872	0.00863753	up
	TraesCS5D02G400900	-	4.71	7.55983e-08	up		TraesCS3B02G287200	Bidirectional sugar transporter SWEET [Source:UniProtKB/TrEMBL;Acc:W5CT15]	33.083	0.000859004	up		TraesCS3B02G141600	Aromatic aminotransferase ISS1 [Source:Projected from Arabidopsis thaliana (AT1G80360) UniProtKB/Swiss-Prot;Acc:Q9C969]	3.338	0.00194813	up
	TraesCS5D02G401900	COBRA-like protein [Source:UniProtKB/TrEMBL;Acc:W5FRR2]	3.375	7.1048e-14	up		TraesCS3B02G288600	-	0.439	1.7563e-05	down		TraesCS3B02G142500	-	51.558	3.24945e-10	up
	TraesCS5D02G481300	Methylenetetrahydrofolate reductase [Source:UniProtKB/TrEMBL;Acc:W5FX66]	4.379	1.55882e-39	up		TraesCS3B02G294600	-	0.332	4.68185e-06	down		TraesCS3B02G146400	-	6.015	0.000723337	up
	TraesCS5D02G501000	-	12.822	6.72125e-17	up		TraesCS3B02G298100	DNA ligase [Source:UniProtKB/TrEMBL;Acc:A0A341SHN8]	0.395	0.0033035	down		TraesCS3B02G154000	-	22.684	1.07601e-10	up
	TraesCS5D02G534600	-	26.522	7.12277e-53	up		TraesCS3B02G299800	-	6.126	3.90642e-21	up		TraesCS3B02G155600	-	4.563	0.00535408	up
	TraesCS6A02G077800	Cellulose synthase [Source:UniProtKB/TrEMBL;Acc:W5GG94]	2.354	3.96372e-05	up		TraesCS3B02G299900	-	0.105	1.63689e-11	down		TraesCS3B02G156900	-	0.148	1.27368e-10	down
	TraesCS6A02G093000	-	5821.61	2.28643e-22	up		TraesCS3B02G306200	-	2.76	9.47533e-08	up		TraesCS3B02G164200	-	0.431	0.00152382	down
	TraesCS6A02G097400	-	8.705	0.00314146	up		TraesCS3B02G309300	-	9.625	8.03161e-08	up		TraesCS3B02G165400	-	3.391	0.00278507	up
	TraesCS6A02G132200	-	55.336	4.15281e-09	up		TraesCS3B02G314600	-	4.729	1.21012e-09	up		TraesCS3B02G166100	GA2ox5-2 protein [Source:UniProtKB/TrEMBL;Acc:L0N8F5]	10.765	5.63247e-07	up
	TraesCS6A02G132500	-	1156.57	8.41796e-15	up		TraesCS3B02G320200	-	2.698	0.00258946	up		TraesCS3B02G167400	Cytochrome P450 monooxygenase CYP710A8b [Source:UniProtKB/TrEMBL;Acc:G5EKM6]	14.235	0.000311918	up
	TraesCS6A02G146900	WRKY80 transcription factor [Source:UniProtKB/TrEMBL;Acc:K7WPK5]	0.345	3.26005e-23	down		TraesCS3B02G321600	-	2.549	3.02995e-06	up		TraesCS3B02G177000	Mitochondrial arginine transporter BAC2 [Source:Projected from Arabidopsis thaliana (AT1G79900) UniProtKB/Swiss-Prot;Acc:Q9CA93]	80.74	4.43416e-10	up
	TraesCS6A02G163100	Nicotianamine synthase [Source:UniProtKB/TrEMBL;Acc:A0A172Q4G7]	4038.47	5.75573e-21	up		TraesCS3B02G323500	Probable sulfate transporter 3.5 [Source:Projected from Arabidopsis thaliana (AT5G19600) UniProtKB/Swiss-Prot;Acc:Q94LW6]	1116.81	4.66051e-24	up		TraesCS3B02G177600	3-methyl-2-oxobutanoate hydroxymethyltransferase [Source:UniProtKB/TrEMBL;Acc:A0A077S100]	12.953	5.71443e-11	up
	TraesCS6A02G163200	-	284.557	1.26814e-08	up		TraesCS3B02G328700	GA2ox3-2 protein [Source:UniProtKB/TrEMBL;Acc:H9C871]	19.843	2.41994e-21	up		TraesCS3B02G178600	-	162.314	0.00185807	up
	TraesCS6A02G163500	Glycine cleavage system H protein [Source:UniProtKB/TrEMBL;Acc:A0A0C4BKB7]	3.652	0.00976372	up		TraesCS3B02G331100	Aspartate aminotransferase [Source:UniProtKB/TrEMBL;Acc:A0A077S3V2]	4.958	5.26543e-16	up		TraesCS3B02G191100	-	0.437	3.87746e-06	down
	TraesCS6A02G165100	-	1388.74	5.86669e-16	up		TraesCS3B02G331900	-	3.438	7.75211e-13	up		TraesCS3B02G211400	-	5.345	0.00336576	up
	TraesCS6A02G165200	-	1350.06	6.03965e-21	up		TraesCS3B02G332700	SDP1 [Source:Projected from Arabidopsis thaliana (AT5G04040) UniProtKB/TrEMBL;Acc:A0A178UB07]	3.646	4.11275e-12	up		TraesCS3B02G213600	-	204.487	4.59377e-25	up
	TraesCS6A02G173700	-	3.884	1.54475e-12	up		TraesCS3B02G336100	Protein DETOXIFICATION [Source:UniProtKB/TrEMBL;Acc:A0A077RVF7]	27.29	1.39558e-27	up		TraesCS3B02G214100	-	2.559	0.000583209	up
	TraesCS6A02G209000	-	0.351	1.55972e-10	down		TraesCS3B02G353900	Autophagy-related protein 18f [Source:Projected from Arabidopsis thaliana (AT5G54730) UniProtKB/Swiss-Prot;Acc:Q9FH32]	6.496	7.28745e-18	up		TraesCS3B02G222000	-	0.363	0.00974751	down
	TraesCS6A02G220900	-	2.041	0.00314146	up		TraesCS3B02G357500	-	0.108	7.91093e-27	down		TraesCS3B02G224700	-	2.091	0.00473103	up
	TraesCS6A02G222800	-	4.683	5.99252e-21	up		TraesCS3B02G359600	-	28.415	0.00402224	up		TraesCS3B02G228500	S-adenosylmethionine synthase [Source:UniProtKB/TrEMBL;Acc:A0A077RWS5]	2.015	0.00214055	up
	TraesCS6A02G222900	-	7.449	0.00529417	up		TraesCS3B02G374600	-	0.253	1.80533e-07	down		TraesCS3B02G234100	-	4.577	0.000145854	up
	TraesCS6A02G223000	-	7.569	4.68231e-15	up		TraesCS3B02G379200	-	0.441	9.98011e-06	down		TraesCS3B02G238600	-	3.611	1.0955e-05	up
	TraesCS6A02G226500	-	5.157	0.00991291	up		TraesCS3B02G383300	BAG family molecular chaperone regulator 4 [Source:Projected from Arabidopsis thaliana (AT3G51780) UniProtKB/Swiss-Prot;Acc:Q8RX71]	2.927	1.33796e-06	up		TraesCS3B02G247500	-	3.028	0.00234298	up
	TraesCS6A02G243900	-	127.147	0.000169132	up		TraesCS3B02G395900	Delta-1-pyrroline-5-carboxylate synthase [Source:UniProtKB/TrEMBL;Acc:A0A077RXE4]	9.568	1.34068e-41	up		TraesCS3B02G252800	Phospholipase A1 PLIP1, chloroplastic [Source:Projected from Arabidopsis thaliana (AT3G61680) UniProtKB/Swiss-Prot;Acc:Q7Y220]	33.976	5.64985e-06	up
	TraesCS6A02G265800	-	8.471	1.6159e-12	up		TraesCS3B02G397400	-	29.548	2.39853e-21	up		TraesCS3B02G254700	-	244.745	1.45351e-47	up
	TraesCS6A02G271300	ABA 8'-hydroxylase [Source:UniProtKB/TrEMBL;Acc:R4WUP9]	0.446	0.000129011	down		TraesCS3B02G398900	-	3.656	7.51238e-10	up		TraesCS3B02G255000	-	2.736	4.15122e-05	up
	TraesCS6A02G298100	Glutamine synthetase [Source:UniProtKB/TrEMBL;Acc:Q45NB7]	4.932	3.3273e-27	up		TraesCS3B02G400800	-	0.182	1.47802e-12	down		TraesCS3B02G255200	Protein DETOXIFICATION [Source:UniProtKB/TrEMBL;Acc:A0A077S176]	3.544	7.4667e-06	up
	TraesCS6A02G298400	-	57.291	0.00571827	up		TraesCS3B02G402200	-	17.394	0.00054039	up		TraesCS3B02G263000	Site-2 protease [Source:Projected from Arabidopsis thaliana (AT4G20310) UniProtKB/TrEMBL;Acc:A0A0F6SCX9]	0.348	0.000581058	down
	TraesCS6A02G305400	-	2.058	0.000320609	up		TraesCS3B02G411300	BZIP transcription factor domain containing protein, expressed [Source:UniProtKB/TrEMBL;Acc:D8L9L9]	2.656	0.00023416	up		TraesCS3B02G269400	-	0.208	1.79868e-06	down
	TraesCS6A02G310300	-	0.39	0.0026462	down		TraesCS3B02G417800	-	2.097	0.000577714	up		TraesCS3B02G275500	-	3.019	0.0022676	up
	TraesCS6A02G325900	-	11.531	9.72785e-08	up		TraesCS3B02G420600	-	18.058	3.02971e-22	up		TraesCS3B02G279700	Glycine cleavage system P protein [Source:UniProtKB/TrEMBL;Acc:A0A077S2R7]	2.239	0.000724235	up
	TraesCS6A02G334800	Allene oxide cyclase, Biosynthesis of jasmonic acid, Defence respons [Source: Projected from Oryza sativa (Os03g0438100)]	3.921	3.55326e-06	up		TraesCS3B02G433400	BTB/POZ and TAZ domain-containing protein 3 [Source:Projected from Arabidopsis thaliana (AT1G05690) UniProtKB/Swiss-Prot;Acc:Q9SYL0]	2.266	3.1249e-05	up		TraesCS3B02G288600	-	0.421	0.000292842	down
	TraesCS6A02G353200	-	0.154	6.00084e-18	down		TraesCS3B02G438000	-	4.427	2.67143e-11	up		TraesCS3B02G294600	-	0.395	0.00138503	down
	TraesCS6A02G384600	-	38.754	0.0002786	up		TraesCS3B02G439600	NAC transcription factor 6B [Source:UniProtKB/TrEMBL;Acc:D7R600]	2.758	6.92897e-09	up		TraesCS3B02G298100	DNA ligase [Source:UniProtKB/TrEMBL;Acc:A0A341SHN8]	0.244	0.000630992	down
	TraesCS6A02G386200	Nicotianamine synthase [Source:UniProtKB/TrEMBL;Acc:A0A172Q4H2]	4206.51	9.94221e-21	up		TraesCS3B02G441800	Bidirectional sugar transporter SWEET [Source:UniProtKB/TrEMBL;Acc:A0A077RF08]	0.029	1.41824e-24	down		TraesCS3B02G298700	Protein DETOXIFICATION [Source:UniProtKB/TrEMBL;Acc:A0A077S2G0]	3.347	0.000444788	up
	TraesCS6A02G398700	-	268.521	6.90469e-08	up		TraesCS3B02G448000	-	2.283	1.82789e-05	up		TraesCS3B02G299800	-	4.12	4.51633e-05	up
	TraesCS6B02G079600	-	7.532	0.00341799	up		TraesCS3B02G454300	Obg-like ATPase 1 [Source:UniProtKB/TrEMBL;Acc:A0A077RXR6]	0.481	0.000227035	down		TraesCS3B02G299900	-	0.098	1.32254e-08	down
	TraesCS6B02G080100	-	41.055	0.000652444	up		TraesCS3B02G454400	Obg-like ATPase 1 [Source:UniProtKB/TrEMBL;Acc:A0A1D6DIM7]	0.437	1.93762e-08	down		TraesCS3B02G309300	-	39.471	4.33492e-05	up
	TraesCS6B02G104600	Cellulose synthase [Source:UniProtKB/TrEMBL;Acc:A0A1D6AWS4]	2.173	1.72744e-06	up		TraesCS3B02G457900	Glycine-rich RNA-binding protein 2, mitochondrial [Source:Projected from Arabidopsis thaliana (AT4G13850) UniProtKB/Swiss-Prot;Acc:Q9SVM8]	0.282	2.49133e-10	down		TraesCS3B02G309700	Phosphotransferase [Source:UniProtKB/TrEMBL;Acc:A0A1D5W5Z6]	0.457	0.00936133	down
	TraesCS6B02G117300	-	4.414	4.02204e-09	up		TraesCS3B02G463800	-	2.656	0.000121073	up		TraesCS3B02G321600	-	2.292	0.00178737	up
	TraesCS6B02G160400	Lipoxygenase [Source:UniProtKB/TrEMBL;Acc:A0A1D6AYW9]	170.14	2.12801e-22	up		TraesCS3B02G472000	Delta(3,5)-Delta(2,4)-dienoyl-CoA isomerase, peroxisomal [Source:Projected from Arabidopsis thaliana (AT5G43280) UniProtKB/Swiss-Prot;Acc:Q9FHR8]	2.639	1.49856e-09	up		TraesCS3B02G326100	Probable lipid-A-disaccharide synthase, mitochondrial [Source:Projected from Arabidopsis thaliana (AT2G04560) UniProtKB/Swiss-Prot;Acc:F4IF99]	0.199	0.00644538	down
	TraesCS6B02G175100	WRKY transcription factor, Defense respons [Source: Projected from Oryza sativa (Os02g0181300)]	0.367	6.68395e-12	down		TraesCS3B02G473800	-	4.891	1.02634e-09	up		TraesCS3B02G328700	GA2ox3-2 protein [Source:UniProtKB/TrEMBL;Acc:H9C871]	19.757	0.000263975	up
	TraesCS6B02G186000	-	3958.66	3.5399e-20	up		TraesCS3B02G486100	-	5.822	3.72176e-16	up		TraesCS3B02G329400	-	0.225	0.000196647	down
	TraesCS6B02G186100	-	2100.61	9.41483e-18	up		TraesCS3B02G487700	Potassium transporter [Source:UniProtKB/TrEMBL;Acc:A0A1D5W4L0]	328.097	3.49119e-13	up		TraesCS3B02G331100	Aspartate aminotransferase [Source:UniProtKB/TrEMBL;Acc:A0A077S3V2]	5.378	1.8808e-06	up
	TraesCS6B02G187400	-	4771.89	5.6407e-22	up		TraesCS3B02G490900	Autophagy-related protein 18a [Source:Projected from Arabidopsis thaliana (AT3G62770) UniProtKB/Swiss-Prot;Acc:Q93VB2]	3.382	6.11235e-11	up		TraesCS3B02G332700	SDP1 [Source:Projected from Arabidopsis thaliana (AT5G04040) UniProtKB/TrEMBL;Acc:A0A178UB07]	3.872	0.00313249	up
	TraesCS6B02G201600	-	5.968	0.00526039	up		TraesCS3B02G495700	-	14.246	1.30665e-11	up		TraesCS3B02G335300	-	106.524	0.000797352	up
	TraesCS6B02G213300	-	51.87	0.0086345	up		TraesCS3B02G496200	-	31.155	3.72899e-55	up		TraesCS3B02G336100	Protein DETOXIFICATION [Source:UniProtKB/TrEMBL;Acc:A0A077RVF7]	36.418	7.03984e-12	up
	TraesCS6B02G217200	-	3.712	0.000166373	up		TraesCS3B02G498200	Potassium transporter [Source:UniProtKB/TrEMBL;Acc:A0A077S3Y2]	4.371	2.81206e-11	up		TraesCS3B02G337900	-	4.024	0.00946356	up
	TraesCS6B02G238000	-	0.418	1.20409e-06	down		TraesCS3B02G522300	S-formylglutathione hydrolase [Source:UniProtKB/TrEMBL;Acc:W5D6S5]	0.498	0.000108329	down		TraesCS3B02G340700	Ctr copper transporter family protein [Source: Projected from Oryza sativa (Os01g0770800)]	10.434	5.72431e-11	up
	TraesCS6B02G246800	Similar to Chitinase (EC 3.2.1.14) A [Source: Projected from Oryza sativa (Os02g0605900)]	0.292	0.00203784	down		TraesCS3B02G536400	-	0.309	7.49448e-05	down		TraesCS3B02G343000	-	8.534	2.77352e-06	up
	TraesCS6B02G258400	Phenylalanine ammonia-lyase [Source:UniProtKB/TrEMBL;Acc:A0A341X183]	10.766	0.0039315	up		TraesCS3B02G536500	7-dehydrocholesterol reductase [Source:Projected from Arabidopsis thaliana (AT1G50430) UniProtKB/Swiss-Prot;Acc:Q9LDU6]	2.387	3.79863e-09	up		TraesCS3B02G353900	Autophagy-related protein 18f [Source:Projected from Arabidopsis thaliana (AT5G54730) UniProtKB/Swiss-Prot;Acc:Q9FH32]	5.867	0.000523486	up
	TraesCS6B02G258500	Phenylalanine ammonia-lyase [Source:UniProtKB/TrEMBL;Acc:A0A1D6AQ02]	5.162	1.29767e-20	up		TraesCS3B02G538100	Pyrroline-5-carboxylate reductase [Source:UniProtKB/TrEMBL;Acc:Q5EI64]	2.983	4.56587e-12	up		TraesCS3B02G357500	-	0.07	9.7135e-36	down
	TraesCS6B02G258600	Phenylalanine ammonia-lyase [Source:UniProtKB/TrEMBL;Acc:A0A1D6AQ04]	7.533	0.00397884	up		TraesCS3B02G549000	-	102.231	1.25171e-53	up		TraesCS3B02G370300	-	0.129	0.00141529	down
	TraesCS6B02G260800	-	2.343	2.32583e-05	up		TraesCS3B02G549200	-	106.373	7.17606e-05	up		TraesCS3B02G373000	-	3.605	0.00212921	up
	TraesCS6B02G263200	-	2.826	2.40254e-05	up		TraesCS3B02G563100	Protein DETOXIFICATION [Source:UniProtKB/TrEMBL;Acc:A0A341T0W0]	2.46	1.10156e-06	up		TraesCS3B02G375100	-	98.715	9.21815e-06	up
	TraesCS6B02G283800	-	14.697	4.10318e-14	up		TraesCS3B02G563400	Protein DETOXIFICATION [Source:UniProtKB/TrEMBL;Acc:W5CS70]	4.828	5.05256e-06	up		TraesCS3B02G378500	-	2.695	0.00892629	up
	TraesCS6B02G293100	-	3.533	0.00928564	up		TraesCS3B02G563700	Protein DETOXIFICATION [Source:UniProtKB/TrEMBL;Acc:A0A341T0W9]	14.662	0.00122816	up		TraesCS3B02G395900	Delta-1-pyrroline-5-carboxylate synthase [Source:UniProtKB/TrEMBL;Acc:A0A077RXE4]	10.171	1.28017e-10	up
	TraesCS6B02G298500	ABA 8'-hydroxylase [Source:UniProtKB/TrEMBL;Acc:B8QBY2]	0.275	1.24329e-05	down		TraesCS3B02G568500	DEAD-box ATP-dependent RNA helicase 50 [Source:Projected from Arabidopsis thaliana (AT3G06980) UniProtKB/Swiss-Prot;Acc:Q8GUG7]	0.444	0.000124864	down		TraesCS3B02G397200	Laccase [Source:UniProtKB/TrEMBL;Acc:D8L9H5]	4.962	3.52062e-09	up
	TraesCS6B02G327500	Glutamine synthetase [Source:UniProtKB/TrEMBL;Acc:Q45NB6]	2.354	2.53488e-06	up		TraesCS3B02G579400	-	5.54	6.33666e-16	up		TraesCS3B02G397300	Laccase [Source:UniProtKB/TrEMBL;Acc:D8L9H4]	9.894	0.00040254	up
	TraesCS6B02G327900	-	101.027	2.26972e-05	up		TraesCS3D02G007500	-	0.14	1.27463e-09	down		TraesCS3B02G397400	-	46.951	2.65314e-10	up
	TraesCS6B02G331300	-	6.789	0.00350498	up		TraesCS3D02G013000	-	4.296	1.63864e-21	up		TraesCS3B02G397600	-	2.247	0.00369835	up
	TraesCS6B02G333600	-	2.069	0.000144714	up		TraesCS3D02G022900	Plasma membrane Na+/H+ antiporter, expressed [Source:UniProtKB/TrEMBL;Acc:I0JTU6]	3.954	2.61825e-10	up		TraesCS3B02G398900	-	4.042	0.000890998	up
	TraesCS6B02G340300	-	0.06	6.1865e-50	down		TraesCS3D02G023000	-	7.77	5.02986e-06	up		TraesCS3B02G400800	-	0.129	1.96997e-12	down
	TraesCS6B02G353200	-	8.099	8.30167e-10	up		TraesCS3D02G023100	Glycosyltransferase, HGA-like,putative,expressed [Source:UniProtKB/TrEMBL;Acc:I0JTU4]	3.723	5.98886e-09	up		TraesCS3B02G401000	-	2.136	0.00143104	up
	TraesCS6B02G365200	Allene oxide cyclase 1 [Source:UniProtKB/TrEMBL;Acc:V5NW73]	4.555	8.93271e-10	up		TraesCS3D02G024500	Glycosyltransferase, HGA-like, expressed [Source:UniProtKB/TrEMBL;Acc:I0JTT7]	2.376	4.68045e-05	up		TraesCS3B02G411600	Peroxidase [Source:UniProtKB/TrEMBL;Acc:D8L9M2]	213.166	1.1891e-05	up
	TraesCS6B02G365700	-	2.699	0.00640481	up		TraesCS3D02G030800	ADP,ATP carrier protein ER-ANT1 [Source:Projected from Arabidopsis thaliana (AT5G17400) UniProtKB/Swiss-Prot;Acc:Q8LB08]	4.784	5.53184e-07	up		TraesCS3B02G414800	-	5.779	1.5964e-08	up
	TraesCS6B02G366700	Growth regulating factor 1-B1 [Source:UniProtKB/TrEMBL;Acc:A0A1D6ANN3]	48.328	0.00737959	up		TraesCS3D02G036400	Protein DETOXIFICATION [Source:UniProtKB/TrEMBL;Acc:A0A1D5WR69]	0.095	6.98586e-05	down		TraesCS3B02G414900	-	5.918	0.000729196	up
	TraesCS6B02G385900	-	0.226	1.3573e-10	down		TraesCS3D02G037000	-	5.669	4.44793e-09	up		TraesCS3B02G423200	Fructose-bisphosphate aldolase [Source:UniProtKB/TrEMBL;Acc:W5D0E3]	4.1	7.00744e-05	up
	TraesCS6B02G425200	-	4562.57	1.45052e-21	up		TraesCS3D02G038500	-	0.226	2.89639e-09	down		TraesCS3B02G424700	-	0.351	0.000536508	down
	TraesCS6B02G438900	-	132.488	6.27914e-05	up		TraesCS3D02G041800	-	0.431	0.00131673	down		TraesCS3B02G426300	-	2.162	0.0087328	up
	TraesCS6D02G010100	-	0.235	3.74852e-09	down		TraesCS3D02G041900	-	0.45	0.00495886	down		TraesCS3B02G433000	-	2.643	1.47603e-06	up
	TraesCS6D02G085100	-	141.319	2.16416e-05	up		TraesCS3D02G043500	Plastidic glucose transporter 4 [Source:Projected from Arabidopsis thaliana (AT5G16150) UniProtKB/Swiss-Prot;Acc:Q56ZZ7]	0.478	2.54615e-05	down		TraesCS3B02G438000	-	3.29	3.20574e-05	up
	TraesCS6D02G111900	-	89.542	0.00063042	up		TraesCS3D02G046300	-	171.903	5.59069e-07	up		TraesCS3B02G441200	-	0.021	0.00461447	down
	TraesCS6D02G121900	-	597.699	2.67267e-05	up		TraesCS3D02G085400	Sphingosine-1-phosphate lyase, Disease resistance respons [Source: Projected from Oryza sativa (Os01g0100900)]	3.6	3.25904e-15	up		TraesCS3B02G448000	-	2.86	0.0078048	up
[truncated: 987 more rows]
