# Supplementary material for: Integrated transcriptomics, metabolomics and physiological analyses reveal differential response mechanisms of wheat to cadmium and/or salinity stress
Source: Front Plant Sci. 2024 Oct 1;15:1378226. doi: 10.3389/fpls.2024.1378226 (PMC11473431; doi:10.3389/fpls.2024.1378226)
Supplement: Supplementary file 18 [file Table8.xlsx]

## Sheet: Sheet1
Table S9 The list of significantly enriched KEGG pathways under Cd, NaCl and NaCl+Cd stresses
	Number	Pathway id	Description	Rich factor	p adjust value		Number	Pathway id	Description	Rich factor	p adjust value		Number	Pathway id	Description	Rich factor	p adjust value
Cd stress	98	map00999	Biosynthesis of various plant secondary metabolites	0.237288	5.86e-28	NaCl stress	78	map00260	Glycine, serine and threonine metabolism	0.331915	1.6e-07	NaCl+Cd stress	71	map00260	Glycine, serine and threonine metabolism	0.302128	1.78e-12
	91	map00270	Cysteine and methionine metabolism	0.188797	8.6e-19		79	map00052	Galactose metabolism	0.330544	3.15e-07		64	map00052	Galactose metabolism	0.267782	5.85e-09
	55	map00592	alpha-Linolenic acid metabolism	0.259434	9.15e-18		72	map00250	Alanine, aspartate and glutamate metabolism	0.333333	3.51e-07		111	map00010	Glycolysis / Gluconeogenesis	0.208255	2.68e-08
	96	map00480	Glutathione metabolism	0.173285	1.8e-17		107	map00620	Pyruvate metabolism	0.283069	2.21e-06		83	map00620	Pyruvate metabolism	0.219577	2.3e-07
	145	map00940	Phenylpropanoid biosynthesis	0.137311	9.43e-17		54	map00400	Phenylalanine, tyrosine and tryptophan biosynthesis	0.3375	9.29e-06		55	map00250	Alanine, aspartate and glutamate metabolism	0.25463	3.3e-07
	27	map00591	Linoleic acid metabolism	0.355263	1.52e-12		136	map00010	Glycolysis / Gluconeogenesis	0.255159	2.18e-05		74	map00561	Glycerolipid metabolism	0.224924	3.39e-07
	90	map04016	MAPK signaling pathway - plant	0.136364	2.37e-10		83	map00630	Glyoxylate and dicarboxylate metabolism	0.285223	2.51e-05		10	map00543	Exopolysaccharide biosynthesis	0.833333	4.36e-07
	35	map00400	Phenylalanine, tyrosine and tryptophan biosynthesis	0.21875	2.03e-09		35	map00565	Ether lipid metabolism	0.346535	0.00032775		27	map00591	Linoleic acid metabolism	0.355263	6.79e-07
	115	map04626	Plant-pathogen interaction	0.11687	5.72e-09		65	map00330	Arginine and proline metabolism	0.281385	0.000367265		38	map00770	Pantothenate and CoA biosynthesis	0.292308	7.39e-07
	48	map02010	ABC transporters	0.15047	4.57e-07		105	map00564	Glycerophospholipid metabolism	0.252404	0.000377362		94	map00270	Cysteine and methionine metabolism	0.195021	4e-06
	66	map00520	Amino sugar and nucleotide sugar metabolism	0.124528	2.52e-06		70	map00053	Ascorbate and aldarate metabolism	0.272374	0.000490231		125	map00500	Starch and sucrose metabolism	0.179856	5.06e-06
	40	map00941	Flavonoid biosynthesis	0.153846	2.78e-06		161	map00500	Starch and sucrose metabolism	0.231655	0.00049656		57	map00053	Ascorbate and aldarate metabolism	0.22179	1.15e-05
	43	map00630	Glyoxylate and dicarboxylate metabolism	0.147766	2.94e-06		90	map04146	Peroxisome	0.254958	0.000638268		62	map00630	Glyoxylate and dicarboxylate metabolism	0.213058	1.56e-05
	34	map00250	Alanine, aspartate and glutamate metabolism	0.157407	9.94e-06		23	map00290	Valine, leucine and isoleucine biosynthesis	0.383333	0.00083105		38	map00280	Valine, leucine and isoleucine degradation	0.253333	2.23e-05
	78	map00500	Starch and sucrose metabolism	0.11223	1e-05		19	map00750	Vitamin B6 metabolism	0.413043	0.000976583		50	map00130	Ubiquinone and other terpenoid-quinone biosynthesis	0.224215	2.95e-05
	36	map00260	Glycine, serine and threonine metabolism	0.153191	1.02e-05		27	map00760	Nicotinate and nicotinamide metabolism	0.350649	0.0011101		15	map00590	Arachidonic acid metabolism	0.384615	0.000121846
	34	map00360	Phenylalanine metabolism	0.151786	2.02e-05		55	map00350	Tyrosine metabolism	0.273632	0.00187115		63	map02010	ABC transporters	0.197492	0.000129091
	37	map00053	Ascorbate and aldarate metabolism	0.143969	2.56e-05		57	map00592	alpha-Linolenic acid metabolism	0.268868	0.00225894		36	map00410	beta-Alanine metabolism	0.238411	0.000134988
	28	map00073	Cutin, suberine and wax biosynthesis	0.163743	3.05e-05		113	map00270	Cysteine and methionine metabolism	0.23444	0.00228826		43	map00350	Tyrosine metabolism	0.21393	0.00035614
	34	map00052	Galactose metabolism	0.142259	7.23e-05		32	map00650	Butanoate metabolism	0.31068	0.00241829		39	map00071	Fatty acid degradation	0.219101	0.000406992
	23	map00960	Tropane, piperidine and pyridine alkaloid biosynthesis	0.171642	8.63e-05		12	map00660	C5-Branched dibasic acid metabolism	0.48	0.00246622		36	map00400	Phenylalanine, tyrosine and tryptophan biosynthesis	0.225	0.000408662
	24	map00410	beta-Alanine metabolism	0.15894	0.000201894		43	map00280	Valine, leucine and isoleucine degradation	0.286667	0.00248531		66	map04146	Peroxisome	0.186969	0.000414353
	26	map00910	Nitrogen metabolism	0.143646	0.000541929		16	map00590	Arachidonic acid metabolism	0.410256	0.00250426		75	map00564	Glycerophospholipid metabolism	0.180288	0.000415688
	46	map00460	Cyanoamino acid metabolism	0.114144	0.00062401		49	map00071	Fatty acid degradation	0.275281	0.00251178		44	map00592	alpha-Linolenic acid metabolism	0.207547	0.000491372
	16	map00196	Photosynthesis - antenna proteins	0.168421	0.00173379		14	map00261	Monobactam biosynthesis	0.424242	0.00321419		39	map00020	Citrate cycle (TCA cycle)	0.210811	0.000814718
	19	map00770	Pantothenate and CoA biosynthesis	0.146154	0.00314562		50	map00020	Citrate cycle (TCA cycle)	0.27027	0.00321904		71	map00999	Biosynthesis of various plant secondary metabolites	0.171913	0.00236653
	12	map00402	Benzoxazinoid biosynthesis	0.1875	0.00319359		36	map00220	Arginine biosynthesis	0.283465	0.00631344		40	map00030	Pentose phosphate pathway	0.197044	0.00269978
	8	map00261	Monobactam biosynthesis	0.242424	0.00415978		57	map00360	Phenylalanine metabolism	0.254464	0.00641564		28	map00220	Arginine biosynthesis	0.220472	0.00275429
	23	map00071	Fatty acid degradation	0.129213	0.00459188		41	map00310	Lysine degradation	0.273333	0.00644463		24	map00650	Butanoate metabolism	0.23301	0.00276562
	20	map00920	Sulfur metabolism	0.136986	0.00473752		32	map04136	Autophagy - other	0.290909	0.00667249		36	map00910	Nitrogen metabolism	0.198895	0.0037323
	18	map00220	Arginine biosynthesis	0.141732	0.00518045		33	map00906	Carotenoid biosynthesis	0.286957	0.00685392		31	map00310	Lysine degradation	0.206667	0.00415895
	21	map00904	Diterpenoid biosynthesis	0.132075	0.00524253		7	map00543	Exopolysaccharide biosynthesis	0.583333	0.00688195		43	map00330	Arginine and proline metabolism	0.186147	0.00473486
	21	map00945	Stilbenoid, diarylheptanoid and gingerol biosynthesis	0.130435	0.00595473		17	map00300	Lysine biosynthesis	0.354167	0.00790816		34	map00073	Cutin, suberine and wax biosynthesis	0.19883	0.00481587
	24	map00350	Tyrosine metabolism	0.119403	0.00942303		58	map00051	Fructose and mannose metabolism	0.246809	0.00987644		9	map00903	Limonene and pinene degradation	0.36	0.00523805
	4	map00543	Exopolysaccharide biosynthesis	0.333333	0.0197529		35	map00770	Pantothenate and CoA biosynthesis	0.269231	0.0148738		13	map00750	Vitamin B6 metabolism	0.282609	0.00639082
	6	map00524	Neomycin, kanamycin and gentamicin biosynthesis	0.214286	0.0267869		74	map00230	Purine metabolism	0.23125	0.0165604		42	map00051	Fructose and mannose metabolism	0.178723	0.0105263
	8	map00750	Vitamin B6 metabolism	0.173913	0.0281966		39	map00410	beta-Alanine metabolism	0.258278	0.0189223		27	map00960	Tropane, piperidine and pyridine alkaloid biosynthesis	0.201493	0.0106784
	24	map00130	Ubiquinone and other terpenoid-quinone biosynthesis	0.107623	0.0307249		22	map00591	Linoleic acid metabolism	0.289474	0.0276529		85	map00480	Glutathione metabolism	0.15343	0.0156405
	9	map00531	Glycosaminoglycan degradation	0.155172	0.0359245		118	map00480	Glutathione metabolism	0.212996	0.0283211		14	map00340	Histidine metabolism	0.245614	0.0160927
	2	map00943	Isoflavonoid biosynthesis	0.666667	0.0360903		72	map02010	ABC transporters	0.225705	0.0293057		39	map00360	Phenylalanine metabolism	0.174107	0.0209639
	15	map00950	Isoquinoline alkaloid biosynthesis	0.121951	0.0362898		74	map00561	Glycerolipid metabolism	0.224924	0.0297547		14	map00290	Valine, leucine and isoleucine biosynthesis	0.233333	0.0247739
	34	map04146	Peroxisome	0.0963173	0.0368465		9	map00440	Phosphonate and phosphinate metabolism	0.391304	0.0335244		5	map00232	Caffeine metabolism	0.416667	0.025806
	48	map00010	Glycolysis / Gluconeogenesis	0.0900563	0.0369342		67	map00710	Carbon fixation in photosynthetic organisms	0.226351	0.0339253		9	map00261	Monobactam biosynthesis	0.272727	0.0332267
	32	map00561	Glycerolipid metabolism	0.0972644	0.0371215		48	map00030	Pentose phosphate pathway	0.236453	0.0382474		8	map00524	Neomycin, kanamycin and gentamicin biosynthesis	0.285714	0.0358174
							31	map00950	Isoquinoline alkaloid biosynthesis	0.252033	0.0494922		7	map00440	Phosphonate and phosphinate metabolism	0.304348	0.0375729
													16	map00760	Nicotinate and nicotinamide metabolism	0.207792	0.0410556

## Sheet: Sheet2
Table S10 DEGs in significantly enriched KEGG pathways under Cd, NaCl and NaCl+Cd stresses
	Gene_id	Gene description	FC(Cd/Control)	p adjust value	Regulate		Gene_id	Gene description	FC(Cd/Control)	p adjust value	Regulate		Gene_id	Gene description	FC(NaCl+Cd/Control)	p adjust value	Regulate
Cd stress	TraesCS1A02G013900	-	55.453	0.0042916	up	NaCl stress	TraesCS1A02G016900	Phosphatidate cytidylyltransferase [Source:UniProtKB/TrEMBL;Acc:A0A1D5S3X7]	2.216	2.74919e-06	up	NaCl+Cd stress	TraesCS1A02G001900	-	2.076	0.00168567	up
	TraesCS1A02G015800	-	38.587	0.00168354	up		TraesCS1A02G037700	Phenylalanine ammonia-lyase [Source:UniProtKB/TrEMBL;Acc:A0A1D5S0U3]	9.149	4.98092e-06	up		TraesCS1A02G066800	-	3.264	4.62748e-05	up
	TraesCS1A02G016800	-	89.442	0.000246896	up		TraesCS1A02G037800	Phenylalanine ammonia-lyase [Source:UniProtKB/TrEMBL;Acc:W4ZZ52]	15.455	0.000412109	up		TraesCS1A02G072000	-	4.489	6.99539e-05	up
	TraesCS1A02G070400	-	0.327	5.20308e-15	down		TraesCS1A02G050100	-	2.477	0.000144931	up		TraesCS1A02G078800	-	9.362	5.3401e-07	up
	TraesCS1A02G070500	-	10.577	2.64518e-12	up		TraesCS1A02G056600	-	2.601	0.00290177	up		TraesCS1A02G081300	-	2.248	0.00277671	up
	TraesCS1A02G072100	Endoglucanase [Source:UniProtKB/TrEMBL;Acc:A0A1D5S0J4]	0.155	1.39802e-21	down		TraesCS1A02G066400	Dihydrolipoyl dehydrogenase [Source:UniProtKB/TrEMBL;Acc:A0A1D6DED4]	2.32	0.00166203	up		TraesCS1A02G082200	-	2.008	0.00755033	up
	TraesCS1A02G075000	-	2.765	0.00128042	up		TraesCS1A02G066800	-	2.777	1.45782e-08	up		TraesCS1A02G085600	-	2.827	0.00231741	up
	TraesCS1A02G079400	Peroxidase [Source:UniProtKB/TrEMBL;Acc:W4ZWL4]	4.736	3.95569e-05	up		TraesCS1A02G070500	-	4.789	0.00022025	up		TraesCS1A02G088600	-	6.235	0.000326305	up
	TraesCS1A02G082200	-	2.113	3.70703e-05	up		TraesCS1A02G072000	-	5.061	2.81235e-27	up		TraesCS1A02G089100	-	6.001	1.18662e-08	up
	TraesCS1A02G088600	-	10.246	7.37554e-07	up		TraesCS1A02G072200	-	4.686	3.43593e-07	up		TraesCS1A02G095800	-	0.379	0.00522458	down
	TraesCS1A02G089600	-	0.476	1.0964e-07	down		TraesCS1A02G078800	-	8.972	3.70729e-25	up		TraesCS1A02G099000	-	2.961	4.65266e-06	up
	TraesCS1A02G102800	-	3.625	1.27632e-15	up		TraesCS1A02G085600	-	2.248	1.09009e-06	up		TraesCS1A02G103000	-	3.772	0.00184076	up
	TraesCS1A02G104200	Peroxidase [Source:UniProtKB/TrEMBL;Acc:W4ZXX6]	0.248	1.52966e-07	down		TraesCS1A02G088600	-	6.058	0.000560881	up		TraesCS1A02G122800	Phosphotransferase [Source:UniProtKB/TrEMBL;Acc:A0A341NIZ3]	3.777	8.46833e-05	up
	TraesCS1A02G109600	-	0.441	0.00334866	down		TraesCS1A02G089100	-	5.58	6.47139e-19	up		TraesCS1A02G126900	-	2.139	0.00980834	up
	TraesCS1A02G134000	-	0.376	0.000731218	down		TraesCS1A02G089600	-	2.325	3.93905e-06	up		TraesCS1A02G140900	Phosphoglycerate kinase [Source:UniProtKB/TrEMBL;Acc:W4ZPU8]	0.381	0.000307017	down
	TraesCS1A02G143900	-	2.464	0.000593722	up		TraesCS1A02G094900	Phenylalanine ammonia-lyase [Source:UniProtKB/TrEMBL;Acc:A0A1D5S372]	0.257	0.00415302	down		TraesCS1A02G150800	-	44.629	1.08086e-08	up
	TraesCS1A02G150800	-	26.304	5.2364e-05	up		TraesCS1A02G095800	-	0.266	2.09147e-07	down		TraesCS1A02G150900	-	8.343	2.39446e-09	up
	TraesCS1A02G150900	-	2.115	0.00117047	up		TraesCS1A02G096200	-	0.39	8.09464e-07	down		TraesCS1A02G164800	Alpha-galactosidase [Source:UniProtKB/TrEMBL;Acc:A0A1D5RSC7]	6.205	7.99172e-06	up
	TraesCS1A02G177800	-	4.469	2.86435e-13	up		TraesCS1A02G099000	-	2.834	9.80412e-10	up		TraesCS1A02G181000	Methionine gamma-lyase [Source:Projected from Arabidopsis thaliana (AT1G64660) UniProtKB/Swiss-Prot;Acc:Q9SGU9]	16.09	3.17978e-10	up
	TraesCS1A02G186500	-	3.377	5.62512e-07	up		TraesCS1A02G102500	-	0.248	1.95599e-12	down		TraesCS1A02G183800	-	4.405	0.000199428	up
	TraesCS1A02G186700	-	26.813	1.05204e-36	up		TraesCS1A02G102900	-	8.144	0.000307244	up		TraesCS1A02G186100	-	5.403	0.0023698	up
	TraesCS1A02G191700	-	2.278	0.0020912	up		TraesCS1A02G103000	-	6.763	2.11325e-09	up		TraesCS1A02G186700	-	40.295	4.14326e-19	up
	TraesCS1A02G203600	-	15.192	0.00456049	up		TraesCS1A02G105600	Dihydrolipoyl dehydrogenase [Source:UniProtKB/TrEMBL;Acc:W4ZUZ6]	2.266	2.58453e-06	up		TraesCS1A02G187000	-	6.857	1.7027e-15	up
	TraesCS1A02G203700	-	62.113	0.000596756	up		TraesCS1A02G122800	Phosphotransferase [Source:UniProtKB/TrEMBL;Acc:A0A341NIZ3]	4.17	6.7838e-10	up		TraesCS1A02G209100	Proline dehydrogenase [Source:UniProtKB/TrEMBL;Acc:A0A341NP52]	4.765	0.00595933	up
	TraesCS1A02G246600	-	2.117	1.33712e-05	up		TraesCS1A02G140900	Phosphoglycerate kinase [Source:UniProtKB/TrEMBL;Acc:W4ZPU8]	0.441	8.74616e-05	down		TraesCS1A02G213000	Pyruvate kinase [Source:UniProtKB/TrEMBL;Acc:A0A341NP87]	0.46	0.00686234	down
	TraesCS1A02G250000	-	18.963	0.000123058	up		TraesCS1A02G143800	Inosine triphosphate pyrophosphatase [Source:UniProtKB/TrEMBL;Acc:A0A1D5RSR6]	0.424	0.000155548	down		TraesCS1A02G218700	-	4.099	3.09723e-05	up
	TraesCS1A02G253200	Pyruvate, phosphate dikinase [Source:UniProtKB/TrEMBL;Acc:A0A341NPL0]	0.3	2.07794e-06	down		TraesCS1A02G147400	-	0.206	0.000425747	down		TraesCS1A02G221000	-	0.256	3.21913e-10	down
	TraesCS1A02G270300	Bifunctional aspartate aminotransferase and glutamate/aspartate-prephenate aminotransferase [Source:Projected from Arabidopsis thaliana (AT2G22250) UniProtKB/Swiss-Prot;Acc:Q9SIE1]	2.545	1.02371e-06	up		TraesCS1A02G164800	Alpha-galactosidase [Source:UniProtKB/TrEMBL;Acc:A0A1D5RSC7]	5.189	3.14369e-14	up		TraesCS1A02G223300	Tocopherol cyclase, chloroplastic [Source:Projected from Arabidopsis thaliana (AT4G32770) UniProtKB/Swiss-Prot;Acc:Q94FY7]	2.817	0.00111743	up
	TraesCS1A02G291100	Nicotianamine aminotransferase 1 [Source:UniProtKB/TrEMBL;Acc:A0A1D5RTF7]	7257.5	9.13153e-24	up		TraesCS1A02G180800	Pyridoxal reductase, chloroplastic [Source:Projected from Arabidopsis thaliana (AT5G53580) UniProtKB/Swiss-Prot;Acc:Q56Y42]	0.496	0.000589407	down		TraesCS1A02G227000	-	4.739	0.000328476	up
	TraesCS1A02G291200	Nicotianamine aminotransferase 2 [Source:UniProtKB/TrEMBL;Acc:A0A1D5RWZ6]	4.278	7.31713e-12	up		TraesCS1A02G181000	Methionine gamma-lyase [Source:Projected from Arabidopsis thaliana (AT1G64660) UniProtKB/Swiss-Prot;Acc:Q9SGU9]	19.945	6.91047e-47	up		TraesCS1A02G235100	Diacylglycerol kinase [Source:UniProtKB/TrEMBL;Acc:A0A341NNZ7]	12.928	0.000247352	up
	TraesCS1A02G305700	NADH-cytochrome b5 reductase [Source:UniProtKB/TrEMBL;Acc:W4ZUA0]	2.287	1.61548e-08	up		TraesCS1A02G183000	Trehalase [Source:UniProtKB/TrEMBL;Acc:A0A1D5RZT1]	2.119	1.13732e-05	up		TraesCS1A02G270300	Bifunctional aspartate aminotransferase and glutamate/aspartate-prephenate aminotransferase [Source:Projected from Arabidopsis thaliana (AT2G22250) UniProtKB/Swiss-Prot;Acc:Q9SIE1]	2.738	0.000359382	up
	TraesCS1A02G310500	-	3.199	2.11987e-08	up		TraesCS1A02G183800	-	3.034	1.70961e-08	up		TraesCS1A02G291200	Nicotianamine aminotransferase 2 [Source:UniProtKB/TrEMBL;Acc:A0A1D5RWZ6]	0.341	0.0059494	down
	TraesCS1A02G321900	-	2.654	1.18481e-07	up		TraesCS1A02G186100	-	5.295	6.77175e-07	up		TraesCS1A02G295200	UTP--glucose-1-phosphate uridylyltransferase 3, chloroplastic [Source:Projected from Arabidopsis thaliana (AT3G56040) UniProtKB/Swiss-Prot;Acc:F4IY62]	0.493	0.00592095	down
	TraesCS1A02G347700	-	2.204	0.000564661	up		TraesCS1A02G186700	-	21.557	3.86269e-30	up		TraesCS1A02G298200	-	90.208	0.000308184	up
	TraesCS1A02G371900	-	2.043	0.00238469	up		TraesCS1A02G186800	-	2.989	0.000530483	up		TraesCS1A02G299100	-	17.148	4.15858e-10	up
	TraesCS1A02G383700	-	95.543	8.02444e-05	up		TraesCS1A02G187000	-	6.404	1.95546e-18	up		TraesCS1A02G321900	-	2.467	0.000371443	up
	TraesCS1A02G402500	-	4.333	1.59658e-08	up		TraesCS1A02G209100	Proline dehydrogenase [Source:UniProtKB/TrEMBL;Acc:A0A341NP52]	6.982	2.17622e-11	up		TraesCS1A02G339300	-	0.411	0.00289193	down
	TraesCS1A02G406200	3-ketoacyl-CoA synthase [Source:UniProtKB/TrEMBL;Acc:A0A341NTZ3]	2.004	0.000782995	up		TraesCS1A02G210400	Trehalose 6-phosphate phosphatase [Source:UniProtKB/TrEMBL;Acc:W4ZPX1]	5.228	9.25687e-06	up		TraesCS1A02G342500	Phosphotransferase [Source:UniProtKB/TrEMBL;Acc:A0A341NRN4]	2.055	0.000896356	up
	TraesCS1A02G413400	3-ketoacyl-CoA synthase [Source:UniProtKB/TrEMBL;Acc:A0A1D5RTS5]	7.328	1.66821e-05	up		TraesCS1A02G218700	-	2.793	1.42528e-11	up		TraesCS1A02G353800	-	2.726	5.6551e-05	up
	TraesCS1A02G442300	-	31.692	1.24271e-09	up		TraesCS1A02G221000	-	0.208	7.4118e-16	down		TraesCS1A02G358800	Beta-galactosidase [Source:UniProtKB/TrEMBL;Acc:W4ZQE3]	0.36	0.000283337	down
	TraesCS1B02G066400	-	4.11	0.00274936	up		TraesCS1A02G227000	-	4.974	8.35584e-28	up		TraesCS1A02G381500	-	7.173	0.000367647	up
	TraesCS1B02G088900	-	0.252	0.000913405	down		TraesCS1A02G235100	Diacylglycerol kinase [Source:UniProtKB/TrEMBL;Acc:A0A341NNZ7]	12.577	2.41953e-16	up		TraesCS1A02G402500	-	5.444	6.53474e-08	up
	TraesCS1B02G117400	-	0.398	4.72946e-06	down		TraesCS1A02G247100	ISA2 [Source:Projected from Arabidopsis thaliana (AT1G03310) UniProtKB/TrEMBL;Acc:A0A178WGA8]	0.304	8.02937e-06	down		TraesCS1A02G443900	-	5.208	0.000148887	up
	TraesCS1B02G127500	-	0.167	0.00279344	down		TraesCS1A02G253400	Pyruvate, phosphate dikinase [Source:UniProtKB/TrEMBL;Acc:A0A1D5RX10]	2.1	3.12875e-07	up		TraesCS1B02G030800	-	4.198	3.51442e-06	up
	TraesCS1B02G147700	-	4.241	0.00426498	up		TraesCS1A02G270300	Bifunctional aspartate aminotransferase and glutamate/aspartate-prephenate aminotransferase [Source:Projected from Arabidopsis thaliana (AT2G22250) UniProtKB/Swiss-Prot;Acc:Q9SIE1]	2.77	1.69316e-05	up		TraesCS1B02G059100	-	2.212	0.0001651	up
	TraesCS1B02G148000	-	0.197	2.69e-11	down		TraesCS1A02G279000	-	0.325	5.19746e-06	down		TraesCS1B02G066400	-	13.832	3.71047e-10	up
	TraesCS1B02G161300	-	4.088	6.25635e-11	up		TraesCS1A02G281400	Delta-1-pyrroline-5-carboxylate synthase [Source:UniProtKB/TrEMBL;Acc:A0A341NRQ0]	2.815	1.07998e-12	up		TraesCS1B02G080700	-	0.378	0.0060627	down
	TraesCS1B02G168400	-	4.622	0.00787165	up		TraesCS1A02G282000	-	0.301	0.00120769	down		TraesCS1B02G085100	-	3.477	5.14636e-07	up
	TraesCS1B02G168500	-	0.163	0.000267785	down		TraesCS1A02G282200	-	0.264	0.00850372	down		TraesCS1B02G090500	-	3.485	7.18099e-05	up
	TraesCS1B02G169500	3-ketoacyl-CoA synthase [Source:UniProtKB/TrEMBL;Acc:A0A1D6REB8]	68.027	0.00124552	up		TraesCS1A02G299100	-	13.977	9.26743e-35	up		TraesCS1B02G090600	-	4.723	0.000535403	up
	TraesCS1B02G194100	-	0.481	0.00016673	down		TraesCS1A02G348500	-	2.271	3.43862e-06	up		TraesCS1B02G099000	-	4.526	1.10025e-07	up
	TraesCS1B02G194300	-	2.002	3.86018e-06	up		TraesCS1A02G349200	-	2.038	4.10499e-05	up		TraesCS1B02G102700	-	3.228	4.61359e-05	up
	TraesCS1B02G194700	-	22.336	4.78014e-58	up		TraesCS1A02G353800	-	2.256	3.58803e-05	up		TraesCS1B02G116700	-	5.843	1.39799e-06	up
	TraesCS1B02G202400	-	3.602	5.51388e-09	up		TraesCS1A02G355200	Phosphotransferase [Source:UniProtKB/TrEMBL;Acc:A0A1D5RTP8]	0.498	0.000735245	down		TraesCS1B02G131300	Dihydrolipoyl dehydrogenase [Source:UniProtKB/TrEMBL;Acc:W5A874]	3.787	0.000897528	up
	TraesCS1B02G226500	Pyruvate kinase [Source:UniProtKB/TrEMBL;Acc:A0A1D5S7U7]	2.354	1.8226e-08	up		TraesCS1A02G356900	-	0.481	0.000481138	down		TraesCS1B02G142000	Phosphotransferase [Source:UniProtKB/TrEMBL;Acc:A0A1D5SLB4]	8.557	6.22875e-05	up
	TraesCS1B02G229000	Beta-amylase [Source:UniProtKB/TrEMBL;Acc:A0A1D5S9R7]	0.435	1.08062e-05	down		TraesCS1A02G358800	Beta-galactosidase [Source:UniProtKB/TrEMBL;Acc:W4ZQE3]	0.331	3.22016e-06	down		TraesCS1B02G168400	-	5.204	0.000213733	up
	TraesCS1B02G243300	-	0.411	0.00494853	down		TraesCS1A02G365100	Phospholipase D [Source:UniProtKB/TrEMBL;Acc:A0A341NSG4]	6.086	2.4885e-06	up		TraesCS1B02G168600	Cyanate hydratase [Source:UniProtKB/TrEMBL;Acc:A0A1D5SFT8]	2.86	1.4777e-06	up
	TraesCS1B02G250900	-	0.226	8.83387e-06	down		TraesCS1A02G368500	-	0.164	0.00125498	down		TraesCS1B02G181800	Alpha-galactosidase [Source:UniProtKB/TrEMBL;Acc:A0A1D5SBP9]	3.718	6.11969e-07	up
	TraesCS1B02G270100	Beta-hexosaminidase [Source:UniProtKB/TrEMBL;Acc:W5A5Z2]	14.471	2.07949e-05	up		TraesCS1A02G369600	-	2.455	0.000925553	up		TraesCS1B02G194100	-	0.286	2.68204e-07	down
	TraesCS1B02G280600	Bifunctional aspartate aminotransferase and glutamate/aspartate-prephenate aminotransferase [Source:Projected from Arabidopsis thaliana (AT2G22250) UniProtKB/Swiss-Prot;Acc:Q9SIE1]	2.006	0.00106041	up		TraesCS1A02G373000	-	3.334	4.54837e-11	up		TraesCS1B02G194700	-	14.037	1.2801e-12	up
	TraesCS1B02G291500	-	9.756	3.05563e-06	up		TraesCS1A02G373100	Phospholipase D [Source:UniProtKB/TrEMBL;Acc:A0A341NRW1]	6.773	1.91767e-06	up		TraesCS1B02G197900	Trehalase [Source:UniProtKB/TrEMBL;Acc:A0A341P4P0]	10.945	3.9524e-05	up
	TraesCS1B02G300500	-	10459.6	1.31772e-25	up		TraesCS1A02G381500	-	9.255	6.11342e-37	up		TraesCS1B02G199600	-	2.479	0.00152949	up
	TraesCS1B02G300600	-	8.185	2.7411e-13	up		TraesCS1A02G400600	-	56.852	0.00069877	up		TraesCS1B02G205300	-	5.724	0.000173533	up
	TraesCS1B02G321800	-	2.796	6.28526e-05	up		TraesCS1A02G402500	-	3.908	9.34781e-08	up		TraesCS1B02G229700	Phospho-2-dehydro-3-deoxyheptonate aldolase [Source:UniProtKB/TrEMBL;Acc:A0A1D5S625]	2.769	2.49233e-10	up
	TraesCS1B02G325100	Phosphoglycerate kinase [Source:UniProtKB/TrEMBL;Acc:A0A1D6RDZ8]	2.415	0.000249807	up		TraesCS1A02G417500	-	0.079	1.38632e-13	down		TraesCS1B02G232200	-	2.161	0.000605013	up
	TraesCS1B02G334200	-	2.035	0.00188342	up		TraesCS1A02G428400	-	2.44	1.56665e-06	up		TraesCS1B02G241100	-	2.712	0.00826143	up
	TraesCS1B02G347600	GA2ox-B4 protein [Source:UniProtKB/TrEMBL;Acc:F2VSI3]	0.066	5.31837e-07	down		TraesCS1A02G443900	-	5.36	4.99436e-13	up		TraesCS1B02G242500	Phospholipase [Source:UniProtKB/TrEMBL;Acc:A0A1D5S8W4]	4.742	2.81835e-05	up
	TraesCS1B02G375100	-	0.443	0.000345299	down		TraesCS1B02G030800	-	2.248	4.03467e-07	up		TraesCS1B02G248300	Diacylglycerol kinase [Source:UniProtKB/TrEMBL;Acc:A0A096UKE0]	6.444	0.00195147	up
	TraesCS1B02G384900	-	0.217	0.00172805	down		TraesCS1B02G059100	-	2.025	0.000123326	up		TraesCS1B02G257300	-	2.105	0.00491559	up
	TraesCS1B02G385200	-	0.04	5.33089e-05	down		TraesCS1B02G066400	-	14.788	2.44225e-32	up		TraesCS1B02G279800	Amidophosphoribosyltransferase [Source:UniProtKB/TrEMBL;Acc:A0A1D6RE22]	3.817	0.00233334	up
	TraesCS1B02G388200	Chlorophyll a-b binding protein, chloroplastic [Source:UniProtKB/TrEMBL;Acc:A0A341P7E4]	38.496	0.00168049	up		TraesCS1B02G085100	-	2.957	1.7844e-09	up		TraesCS1B02G280600	Bifunctional aspartate aminotransferase and glutamate/aspartate-prephenate aminotransferase [Source:Projected from Arabidopsis thaliana (AT2G22250) UniProtKB/Swiss-Prot;Acc:Q9SIE1]	2.913	0.000651309	up
	TraesCS1B02G391900	-	2.728	3.90926e-05	up		TraesCS1B02G090500	-	3.588	8.27109e-14	up		TraesCS1B02G291500	-	10.797	0.00104064	up
	TraesCS1B02G410300	-	6.003	4.19206e-07	up		TraesCS1B02G090600	-	7.633	1.28432e-10	up		TraesCS1B02G307700	-	7320.02	4.1009e-05	up
	TraesCS1B02G431500	-	2.243	1.28167e-05	up		TraesCS1B02G099000	-	2.07	0.00530102	up		TraesCS1B02G308900	-	41.926	1.38032e-09	up
	TraesCS1B02G446400	-	0.366	2.41896e-07	down		TraesCS1B02G102700	-	2.238	6.29361e-06	up		TraesCS1B02G316600	-	0.11	9.65281e-05	down
	TraesCS1B02G448000	-	2.725	0.000990361	up		TraesCS1B02G113800	-	14.822	0.00186021	up		TraesCS1B02G366400	Phosphotransferase [Source:UniProtKB/TrEMBL;Acc:A0A1D5S7N2]	0.4	0.00148447	down
	TraesCS1D02G013000	-	26.285	0.000567752	up		TraesCS1B02G116700	-	5.754	1.18689e-20	up		TraesCS1B02G374500	-	3.455	6.21679e-06	up
	TraesCS1D02G013400	-	91.386	0.000639284	up		TraesCS1B02G127500	-	0.149	0.00235741	down		TraesCS1B02G387400	-	0.152	0.000343353	down
	TraesCS1D02G013600	-	112.709	0.000124598	up		TraesCS1B02G131300	Dihydrolipoyl dehydrogenase [Source:UniProtKB/TrEMBL;Acc:W5A874]	3.533	8.19662e-09	up		TraesCS1B02G388700	-	4.708	9.96881e-05	up
	TraesCS1D02G013700	-	11.601	6.15429e-08	up		TraesCS1B02G141700	Malic enzyme [Source:UniProtKB/TrEMBL;Acc:A0A341PAE7]	4.335	0.00259596	up		TraesCS1B02G391900	-	4.662	1.12956e-05	up
	TraesCS1D02G014500	-	128.843	1.26899e-05	up		TraesCS1B02G142000	Phosphotransferase [Source:UniProtKB/TrEMBL;Acc:A0A1D5SLB4]	7.478	4.32371e-08	up		TraesCS1B02G429300	-	5.595	5.98867e-05	up
	TraesCS1D02G026000	-	2.072	0.000186916	up		TraesCS1B02G181800	Alpha-galactosidase [Source:UniProtKB/TrEMBL;Acc:A0A1D5SBP9]	2.288	5.79894e-06	up		TraesCS1B02G431500	-	3.592	0.00016184	up
	TraesCS1D02G039300	-	6.37	1.3998e-05	up		TraesCS1B02G194600	-	84.01	0.000405535	up		TraesCS1B02G449700	Glucose-1-phosphate adenylyltransferase [Source:UniProtKB/TrEMBL;Acc:A0A1D5SCN9]	20.048	4.26889e-07	up
	TraesCS1D02G039500	Phenylalanine ammonia-lyase [Source:UniProtKB/TrEMBL;Acc:W5AKY8]	3.438	0.000639304	up		TraesCS1B02G194700	-	10.53	2.52696e-23	up		TraesCS1B02G478400	-	3.414	0.00389125	up
	TraesCS1D02G042100	3-ketoacyl-CoA synthase [Source:UniProtKB/TrEMBL;Acc:A0A1D5T3Y9]	3.555	3.45228e-07	up		TraesCS1B02G197900	Trehalase [Source:UniProtKB/TrEMBL;Acc:A0A341P4P0]	8.798	7.05285e-15	up		TraesCS1D02G052200	-	2.508	0.000483658	up
	TraesCS1D02G052200	-	2.127	0.00151705	up		TraesCS1B02G199600	-	2.509	5.56098e-08	up		TraesCS1D02G063400	-	0.346	0.000737222	down
	TraesCS1D02G072900	-	0.355	2.02186e-12	down		TraesCS1B02G205300	-	3.56	6.57325e-10	up		TraesCS1D02G067800	-	4.485	3.23264e-06	up
	TraesCS1D02G073000	-	6.613	0.00125943	up		TraesCS1B02G223300	Proline dehydrogenase [Source:UniProtKB/TrEMBL;Acc:A0A1D5SGW0]	2.242	0.00790647	up		TraesCS1D02G073000	-	17.863	9.34522e-05	up
	TraesCS1D02G079800	Peroxidase [Source:UniProtKB/TrEMBL;Acc:W5AMG0]	2.079	0.00324607	up		TraesCS1B02G224300	Trehalose 6-phosphate phosphatase [Source:UniProtKB/TrEMBL;Acc:A0A341P328]	2.879	0.00531444	up		TraesCS1D02G082900	-	2.975	8.92757e-08	up
	TraesCS1D02G080300	Peroxidase [Source:UniProtKB/TrEMBL;Acc:W5AMW4]	51.899	0.00483734	up		TraesCS1B02G233500	Autophagy-related protein 3 [Source:UniProtKB/TrEMBL;Acc:U3Q3A5]	2.072	3.56691e-05	up		TraesCS1D02G086700	-	2.636	0.00365575	up
	TraesCS1D02G080900	Peroxidase [Source:UniProtKB/TrEMBL;Acc:A0A341PFE8]	6.524	0.00874382	up		TraesCS1B02G241100	-	3.481	1.4102e-12	up		TraesCS1D02G090000	-	6.664	0.00787099	up
	TraesCS1D02G082900	-	2.263	1.57402e-09	up		TraesCS1B02G242500	Phospholipase [Source:UniProtKB/TrEMBL;Acc:A0A1D5S8W4]	4.152	6.59846e-16	up		TraesCS1D02G097400	-	8.025	5.64118e-08	up
	TraesCS1D02G083700	-	2.224	1.53406e-08	up		TraesCS1B02G248300	Diacylglycerol kinase [Source:UniProtKB/TrEMBL;Acc:A0A096UKE0]	5.742	2.31637e-12	up		TraesCS1D02G103500	Phenylalanine ammonia-lyase [Source:UniProtKB/TrEMBL;Acc:A0A341PQE9]	0.104	4.00837e-10	down
	TraesCS1D02G090000	-	14.063	0.00181441	up		TraesCS1B02G280600	Bifunctional aspartate aminotransferase and glutamate/aspartate-prephenate aminotransferase [Source:Projected from Arabidopsis thaliana (AT2G22250) UniProtKB/Swiss-Prot;Acc:Q9SIE1]	3.91	1.10394e-09	up		TraesCS1D02G107000	-	3.504	2.20239e-05	up
	TraesCS1D02G094700	Glutathione transferase F3 [Source:UniProtKB/TrEMBL;Acc:Q8GTC0]	2.778	0.000977792	up		TraesCS1B02G288000	-	0.424	0.000860345	down		TraesCS1D02G109600	Dihydrolipoyl dehydrogenase [Source:UniProtKB/TrEMBL;Acc:W5A874]	3.795	7.24712e-05	up
	TraesCS1D02G094900	-	3.532	1.44714e-07	up		TraesCS1B02G290600	Delta-1-pyrroline-5-carboxylate synthase [Source:UniProtKB/TrEMBL;Acc:Q58QF6]	3.35	2.5719e-06	up		TraesCS1D02G123700	Phosphotransferase [Source:UniProtKB/TrEMBL;Acc:W5ANL6]	14.178	2.34295e-09	up
	TraesCS1D02G095400	-	4.612	4.4578e-06	up		TraesCS1B02G291200	-	0.381	0.00174548	down		TraesCS1D02G126600	-	3.956	0.000339925	up
	TraesCS1D02G098100	-	0.421	7.85805e-14	down		TraesCS1B02G291500	-	7.228	1.42983e-08	up		TraesCS1D02G139800	Phosphoglycerate kinase [Source:UniProtKB/TrEMBL;Acc:W5AJX3]	0.23	0.00477749	down
	TraesCS1D02G103500	Phenylalanine ammonia-lyase [Source:UniProtKB/TrEMBL;Acc:A0A341PQE9]	0.134	1.71952e-15	down		TraesCS1B02G292200	-	4.255	1.51374e-05	up		TraesCS1D02G147800	-	7.241	1.90836e-12	up
	TraesCS1D02G123700	Phosphotransferase [Source:UniProtKB/TrEMBL;Acc:W5ANL6]	2.897	0.000111546	up		TraesCS1B02G307700	-	366.715	8.26415e-20	up		TraesCS1D02G148000	Cyanate hydratase [Source:UniProtKB/TrEMBL;Acc:A0A1D5SZA9]	2.613	0.00126354	up
	TraesCS1D02G125800	-	0.264	3.85844e-09	down		TraesCS1B02G308900	-	37.166	1.40408e-45	up		TraesCS1D02G161900	Alpha-galactosidase [Source:UniProtKB/TrEMBL;Acc:A0A1D5STE4]	6.601	6.44176e-10	up
	TraesCS1D02G139800	Phosphoglycerate kinase [Source:UniProtKB/TrEMBL;Acc:W5AJX3]	0.436	0.00148716	down		TraesCS1B02G316600	-	0.227	0.00324235	down		TraesCS1D02G184400	Pyridoxal reductase, chloroplastic [Source:Projected from Arabidopsis thaliana (AT5G53580) UniProtKB/Swiss-Prot;Acc:Q56Y42]	0.285	0.00241955	down
	TraesCS1D02G142700	-	5.077	1.76131e-07	up		TraesCS1B02G363100	-	2.212	3.68597e-05	up		TraesCS1D02G184500	Methionine gamma-lyase [Source:Projected from Arabidopsis thaliana (AT1G64660) UniProtKB/Swiss-Prot;Acc:Q9SGU9]	6.153	5.95071e-08	up
	TraesCS1D02G147900	-	0.124	2.32586e-14	down		TraesCS1B02G363700	-	2.335	9.78631e-06	up		TraesCS1D02G186500	Trehalase [Source:UniProtKB/TrEMBL;Acc:A0A341PKZ1]	7.073	0.000893821	up
	TraesCS1D02G161900	Alpha-galactosidase [Source:UniProtKB/TrEMBL;Acc:A0A1D5STE4]	2.278	2.45664e-07	up		TraesCS1B02G366400	Phosphotransferase [Source:UniProtKB/TrEMBL;Acc:A0A1D5S7N2]	0.36	6.27517e-05	down		TraesCS1D02G189800	-	13.113	5.42219e-07	up
	TraesCS1D02G174200	Peroxidase [Source:UniProtKB/TrEMBL;Acc:A0A341PIW8]	0.446	0.00624235	down		TraesCS1B02G374500	-	2.002	9.20794e-05	up		TraesCS1D02G190300	-	0.216	1.99433e-08	down
	TraesCS1D02G176400	-	6.269	3.34596e-24	up		TraesCS1B02G376800	-	2.245	1.00982e-05	up		TraesCS1D02G191100	Glutathione transferase [Source:UniProtKB/TrEMBL;Acc:Q8RW01]	8.348	0.000871193	up
	TraesCS1D02G189800	-	8.351	5.34814e-15	up		TraesCS1B02G387400	-	0.234	9.01323e-06	down		TraesCS1D02G192900	-	4.634	0.000931289	up
	TraesCS1D02G190000	Glutathione transferase 2 [Source:UniProtKB/TrEMBL;Acc:I7FHT3]	12.868	0.00145634	up		TraesCS1B02G388700	-	6.317	4.19326e-12	up		TraesCS1D02G220400	Serine hydroxymethyltransferase [Source:UniProtKB/TrEMBL;Acc:A0A1D5SQ20]	3.005	5.3591e-06	up
	TraesCS1D02G190200	-	11.98	0.000648701	up		TraesCS1B02G389200	-	11.71	1.97007e-05	up		TraesCS1D02G222600	D-3-phosphoglycerate dehydrogenase [Source:UniProtKB/TrEMBL;Acc:A0A1D5SSH8]	0.417	1.18463e-05	down
	TraesCS1D02G190500	-	32.878	0.000895766	up		TraesCS1B02G393300	Phospholipase D [Source:UniProtKB/TrEMBL;Acc:A0A1D5SEP9]	4.725	0.000891515	up		TraesCS1D02G224900	Tocopherol cyclase, chloroplastic [Source:Projected from Arabidopsis thaliana (AT4G32770) UniProtKB/Swiss-Prot;Acc:Q94FY7]	3.962	6.08391e-05	up
	TraesCS1D02G207000	-	2.615	0.00156022	up		TraesCS1B02G404000	-	2.415	0.00223635	up		TraesCS1D02G228600	-	3.486	0.00398558	up
	TraesCS1D02G207100	-	63.665	0.00069551	up		TraesCS1B02G429300	-	8.487	3.21914e-24	up		TraesCS1D02G232700	-	769.42	1.81868e-08	up
	TraesCS1D02G207400	-	45.955	0.00156069	up		TraesCS1B02G431500	-	4.439	3.43213e-15	up		TraesCS1D02G236800	Diacylglycerol kinase [Source:UniProtKB/TrEMBL;Acc:A0A1D5SSQ9]	7.91	0.000517292	up
	TraesCS1D02G239000	-	0.125	3.08605e-12	down		TraesCS1B02G449700	Glucose-1-phosphate adenylyltransferase [Source:UniProtKB/TrEMBL;Acc:A0A1D5SCN9]	9.447	6.25192e-15	up		TraesCS1D02G252900	Pyruvate, phosphate dikinase [Source:UniProtKB/TrEMBL;Acc:A0A1D6D8L9]	3.33	2.3093e-08	up
	TraesCS1D02G245900	-	2.239	9.88933e-07	up		TraesCS1B02G463100	-	2.762	1.10584e-08	up		TraesCS1D02G270500	Bifunctional aspartate aminotransferase and glutamate/aspartate-prephenate aminotransferase [Source:Projected from Arabidopsis thaliana (AT2G22250) UniProtKB/Swiss-Prot;Acc:Q9SIE1]	2.544	0.000261422	up
	TraesCS1D02G270500	Bifunctional aspartate aminotransferase and glutamate/aspartate-prephenate aminotransferase [Source:Projected from Arabidopsis thaliana (AT2G22250) UniProtKB/Swiss-Prot;Acc:Q9SIE1]	2.006	0.000189941	up		TraesCS1B02G478400	-	4.012	3.94813e-11	up		TraesCS1D02G274000	-	3.565	1.96395e-09	up
	TraesCS1D02G274000	-	2.031	1.11277e-05	up		TraesCS1B02G478800	Nucleoside diphosphate kinase [Source:UniProtKB/TrEMBL;Acc:A0A1D5S6C0]	2.035	2.3758e-05	up		TraesCS1D02G280700	Delta-1-pyrroline-5-carboxylate synthase [Source:UniProtKB/TrEMBL;Acc:W5ACM8]	2.984	1.01067e-07	up
	TraesCS1D02G281800	-	29.705	2.69314e-06	up		TraesCS1D02G001600	-	0.463	0.000366157	down		TraesCS1D02G281300	-	0.465	0.00194394	down
	TraesCS1D02G282300	-	0.314	3.89564e-06	down		TraesCS1D02G024400	-	2.032	3.99493e-05	up		TraesCS1D02G281800	-	3.603	0.000385139	up
	TraesCS1D02G289700	Nicotianamine aminotransferase 1 [Source:UniProtKB/TrEMBL;Acc:A0A1D5SSY7]	10556.7	7.88658e-26	up		TraesCS1D02G057300	-	5.886	2.63107e-15	up		TraesCS1D02G289800	Nicotianamine aminotransferase 2 [Source:UniProtKB/TrEMBL;Acc:A0A1D5SWF7]	0.279	0.00105999	down
	TraesCS1D02G289800	Nicotianamine aminotransferase 2 [Source:UniProtKB/TrEMBL;Acc:A0A1D5SWF7]	2.875	0.000170293	up		TraesCS1D02G063400	-	0.178	1.68908e-08	down		TraesCS1D02G292100	-	47.725	5.18735e-09	up
	TraesCS1D02G292100	-	4.552	0.00380929	up		TraesCS1D02G067800	-	4.107	1.78528e-11	up		TraesCS1D02G293000	-	348.422	0.000180985	up
	TraesCS1D02G306200	Chlorophyll a-b binding protein, chloroplastic [Source:UniProtKB/TrEMBL;Acc:A0A341PXP0]	15.465	0.00671623	up		TraesCS1D02G073000	-	12.4	6.52902e-08	up		TraesCS1D02G312600	Glycerol-3-phosphate dehydrogenase [NAD(+)] [Source:UniProtKB/TrEMBL;Acc:A0A341PQJ5]	17.18	0.000521003	up
	TraesCS1D02G372800	-	0.107	0.000213534	down		TraesCS1D02G074500	-	2.46	8.99091e-08	up		TraesCS1D02G336300	Proline iminopeptidase [Source:UniProtKB/TrEMBL;Acc:A0A1D5SW62]	4.447	0.000768184	up
	TraesCS1D02G378600	-	2.278	0.00200938	up		TraesCS1D02G074600	-	5.694	1.00638e-09	up		TraesCS1D02G341100	-	0.349	0.00209719	down
	TraesCS1D02G391900	-	13.818	0.00031137	up		TraesCS1D02G074700	Endoglucanase [Source:UniProtKB/TrEMBL;Acc:A0A1D5T4H7]	15.862	0.00167444	up		TraesCS1D02G352000	-	3.242	0.000209097	up
	TraesCS1D02G411600	Chlorophyll a-b binding protein, chloroplastic [Source:UniProtKB/TrEMBL;Acc:W5AJ04]	7.799	0.00088217	up		TraesCS1D02G075100	-	71.192	0.000699194	up		TraesCS1D02G356800	-	2.342	0.00563629	up
	TraesCS2A02G000600	-	3.534	1.69217e-13	up		TraesCS1D02G086700	-	2.431	1.04131e-08	up		TraesCS1D02G356900	Starch synthase, chloroplastic/amyloplastic [Source:UniProtKB/TrEMBL;Acc:A0A1D5SV55]	0.477	0.000252264	down
	TraesCS2A02G019400	-	232.859	1.11132e-06	up		TraesCS1D02G090000	-	4.334	0.00402275	up		TraesCS1D02G362700	Putative aldehyde dehydrogenase WIS1 [Source:UniProtKB/TrEMBL;Acc:Q8W0Q1]	2.812	3.84271e-07	up
	TraesCS2A02G026600	-	5.158	5.53609e-10	up		TraesCS1D02G094400	-	0.301	1.85583e-09	down		TraesCS1D02G375700	Phosphoethanolamine methyltransferase [Source:UniProtKB/TrEMBL;Acc:Q8VYX1]	3.179	0.00249772	up
	TraesCS2A02G027800	-	237.011	7.62793e-07	up		TraesCS1D02G094700	Glutathione transferase F3 [Source:UniProtKB/TrEMBL;Acc:Q8GTC0]	2.734	0.00421198	up		TraesCS1D02G378600	-	5.033	4.26969e-06	up
	TraesCS2A02G028600	-	6.942	2.3718e-06	up		TraesCS1D02G095000	-	9.957	0.000581284	up		TraesCS1D02G379800	-	3.796	0.000110695	up
	TraesCS2A02G032500	ATP sulfurylase 2 [Source:Projected from Arabidopsis thaliana (AT1G19920) UniProtKB/Swiss-Prot;Acc:Q43870]	2.483	4.39189e-08	up		TraesCS1D02G097400	-	7.919	6.10794e-28	up		TraesCS1D02G389300	-	6.897	0.00224076	up
	TraesCS2A02G033600	-	3.199	3.12402e-20	up		TraesCS1D02G103500	Phenylalanine ammonia-lyase [Source:UniProtKB/TrEMBL;Acc:A0A341PQE9]	0.064	6.28654e-06	down		TraesCS1D02G410200	-	2.35	0.000674432	up
	TraesCS2A02G034600	-	366.908	7.10755e-09	up		TraesCS1D02G107000	-	2.847	4.81921e-09	up		TraesCS1D02G427400	Glucose-1-phosphate adenylyltransferase [Source:UniProtKB/TrEMBL;Acc:A0A341PTS8]	9.382	0.000192647	up
	TraesCS2A02G038300	-	2.191	0.000100678	up		TraesCS1D02G109600	Dihydrolipoyl dehydrogenase [Source:UniProtKB/TrEMBL;Acc:W5A874]	2.752	5.68923e-10	up		TraesCS2A02G000600	-	5.677	1.48359e-12	up
	TraesCS2A02G038400	-	2.56	0.000777607	up		TraesCS1D02G123700	Phosphotransferase [Source:UniProtKB/TrEMBL;Acc:W5ANL6]	11.425	2.01831e-27	up		TraesCS2A02G005200	Phosphotransferase [Source:UniProtKB/TrEMBL;Acc:A0A1D5TQF2]	0.047	0.0070569	down
	TraesCS2A02G039400	-	2.973	1.14848e-10	up		TraesCS1D02G124500	-	0.475	6.55028e-07	down		TraesCS2A02G026600	-	2.805	0.00477619	up
	TraesCS2A02G046800	-	2.763	0.00128042	up		TraesCS1D02G126600	-	2.492	0.00691549	up		TraesCS2A02G028600	-	11.852	2.12017e-05	up
	TraesCS2A02G049900	Nicotianamine synthase [Source:UniProtKB/TrEMBL;Acc:W5B5U2]	9759.69	1.47601e-25	up		TraesCS1D02G139800	Phosphoglycerate kinase [Source:UniProtKB/TrEMBL;Acc:W5AJX3]	0.242	6.66602e-07	down		TraesCS2A02G032500	ATP sulfurylase 2 [Source:Projected from Arabidopsis thaliana (AT1G19920) UniProtKB/Swiss-Prot;Acc:Q43870]	3.06	0.00239777	up
	TraesCS2A02G066700	Ribulose bisphosphate carboxylase small chain [Source:UniProtKB/TrEMBL;Acc:A0A1D5TMY6]	2.351	0.00168357	up		TraesCS1D02G142600	Inosine triphosphate pyrophosphatase [Source:UniProtKB/TrEMBL;Acc:A0A1D6RG07]	0.495	7.95517e-06	down		TraesCS2A02G034600	-	71.932	0.00934073	up
	TraesCS2A02G067300	Ribulose bisphosphate carboxylase small chain [Source:UniProtKB/TrEMBL;Acc:W5C9Y4]	3.135	5.21388e-05	up		TraesCS1D02G161900	Alpha-galactosidase [Source:UniProtKB/TrEMBL;Acc:A0A1D5STE4]	5.875	8.31237e-21	up		TraesCS2A02G035700	-	7.478	3.51644e-07	up
	TraesCS2A02G071700	-	6.629	0.000587198	up		TraesCS1D02G184400	Pyridoxal reductase, chloroplastic [Source:Projected from Arabidopsis thaliana (AT5G53580) UniProtKB/Swiss-Prot;Acc:Q56Y42]	0.284	2.04912e-06	down		TraesCS2A02G038400	-	2.578	3.09723e-05	up
	TraesCS2A02G088300	-	11.046	2.11972e-06	up		TraesCS1D02G184500	Methionine gamma-lyase [Source:Projected from Arabidopsis thaliana (AT1G64660) UniProtKB/Swiss-Prot;Acc:Q9SGU9]	6.685	2.38961e-30	up		TraesCS2A02G070300	Lactoylglutathione lyase [Source:UniProtKB/TrEMBL;Acc:W5B421]	2.805	0.000171218	up
	TraesCS2A02G089400	-	2.306	0.000278991	up		TraesCS1D02G186500	Trehalase [Source:UniProtKB/TrEMBL;Acc:A0A341PKZ1]	8.624	1.32753e-09	up		TraesCS2A02G071700	-	8.114	0.000724923	up
	TraesCS2A02G097400	Hexosyltransferase [Source:UniProtKB/TrEMBL;Acc:W5B2C3]	5.596	2.7185e-05	up		TraesCS1D02G189700	-	54.862	0.000824304	up		TraesCS2A02G074700	Dihydrolipoamide acetyltransferase component of pyruvate dehydrogenase complex [Source:UniProtKB/TrEMBL;Acc:A0A1D5TLF3]	2.427	0.000542017	up
	TraesCS2A02G099900	Transcription factor, Response to ethylene stimulus, Wound signalin [Source: Projected from Oryza sativa (Os07g0685700)]	0.36	8.94572e-08	down		TraesCS1D02G189800	-	11.102	1.23276e-18	up		TraesCS2A02G075200	-	1884.74	3.50718e-06	up
	TraesCS2A02G105900	Alpha-galactosidase [Source:UniProtKB/TrEMBL;Acc:A0A341PY32]	2.26	3.08228e-08	up		TraesCS1D02G189900	-	13.231	0.00154342	up		TraesCS2A02G077800	SRT1 [Source:Projected from Arabidopsis thaliana (AT5G55760) UniProtKB/TrEMBL;Acc:A0A178UR49]	0.414	0.00657552	down
	TraesCS2A02G106700	Peroxidase [Source:UniProtKB/TrEMBL;Acc:A0A1D5TN11]	19.814	3.92594e-08	up		TraesCS1D02G190000	Glutathione transferase 2 [Source:UniProtKB/TrEMBL;Acc:I7FHT3]	6.735	2.82842e-05	up		TraesCS2A02G088300	-	15.353	1.92566e-05	up
	TraesCS2A02G107200	Peroxidase [Source:UniProtKB/TrEMBL;Acc:W5B5E4]	85.816	0.00361647	up		TraesCS1D02G191100	Glutathione transferase [Source:UniProtKB/TrEMBL;Acc:Q8RW01]	6.942	7.93939e-08	up		TraesCS2A02G095700	Nicotianamine synthase [Source:UniProtKB/TrEMBL;Acc:A0A172Q4F0]	9.691	1.12858e-09	up
	TraesCS2A02G107500	Peroxidase [Source:UniProtKB/TrEMBL;Acc:A0A341PX41]	22.877	0.00143533	up		TraesCS1D02G192900	-	3.214	2.00171e-09	up		TraesCS2A02G097400	Hexosyltransferase [Source:UniProtKB/TrEMBL;Acc:W5B2C3]	5.178	6.31414e-05	up
	TraesCS2A02G107600	Peroxidase [Source:UniProtKB/TrEMBL;Acc:C6ETA3]	8.676	0.000757408	up		TraesCS1D02G200100	-	0.373	6.57172e-08	down		TraesCS2A02G105900	Alpha-galactosidase [Source:UniProtKB/TrEMBL;Acc:A0A341PY32]	5.745	1.90836e-08	up
	TraesCS2A02G108600	Peroxidase [Source:UniProtKB/TrEMBL;Acc:A0A341PUX5]	31.408	2.01187e-15	up		TraesCS1D02G212400	Proline dehydrogenase [Source:UniProtKB/TrEMBL;Acc:A0A341PLZ7]	3.667	7.49714e-06	up		TraesCS2A02G109700	Probable acyl-CoA dehydrogenase IBR3 [Source:Projected from Arabidopsis thaliana (AT3G06810) UniProtKB/Swiss-Prot;Acc:Q8RWZ3]	2.463	0.000416707	up
	TraesCS2A02G124200	-	765.595	2.06392e-11	up		TraesCS1D02G213700	Trehalose 6-phosphate phosphatase [Source:UniProtKB/TrEMBL;Acc:W5ADC4]	2.554	0.00486785	up		TraesCS2A02G121200	-	2.785	0.000272411	up
	TraesCS2A02G163600	Phospho-2-dehydro-3-deoxyheptonate aldolase [Source:UniProtKB/TrEMBL;Acc:A0A1D5TN88]	5.677	6.87956e-33	up		TraesCS1D02G218000	Beta-amylase [Source:UniProtKB/TrEMBL;Acc:A0A1D5T0S0]	2.01	0.00489924	up		TraesCS2A02G124200	-	336.237	1.4088e-08	up
	TraesCS2A02G196400	Phenylalanine ammonia-lyase [Source:UniProtKB/TrEMBL;Acc:A0A1D5TL36]	0.112	0.000226187	down		TraesCS1D02G220400	Serine hydroxymethyltransferase [Source:UniProtKB/TrEMBL;Acc:A0A1D5SQ20]	2.933	1.03091e-09	up		TraesCS2A02G130600	-	3.132	0.000291786	up
	TraesCS2A02G196700	-	0.125	2.69202e-11	down		TraesCS1D02G222600	D-3-phosphoglycerate dehydrogenase [Source:UniProtKB/TrEMBL;Acc:A0A1D5SSH8]	0.279	1.23722e-15	down		TraesCS2A02G163900	-	6.388	0.000532196	up
	TraesCS2A02G199700	-	0.419	3.60427e-06	down		TraesCS1D02G228600	-	4.002	8.20058e-16	up		TraesCS2A02G168200	Sucrose synthase [Source:UniProtKB/TrEMBL;Acc:A0A341Q089]	3.353	9.07133e-05	up
	TraesCS2A02G212900	-	3.279	0.00499312	up		TraesCS1D02G232700	-	2869.87	6.56091e-19	up		TraesCS2A02G171600	-	2.531	0.00129221	up
	TraesCS2A02G215100	Beta-amylase [Source:UniProtKB/TrEMBL;Acc:A0A1D5TQ63]	47.805	0.00319789	up		TraesCS1D02G236800	Diacylglycerol kinase [Source:UniProtKB/TrEMBL;Acc:A0A1D5SSQ9]	6.599	7.88195e-12	up		TraesCS2A02G176400	-	22.404	0.00181332	up
	TraesCS2A02G218700	-	3.081	0.00316215	up		TraesCS1D02G242400	-	2.372	0.00256726	up		TraesCS2A02G196700	-	0.052	2.57743e-17	down
	TraesCS2A02G219100	Isocitrate lyase [Source:UniProtKB/TrEMBL;Acc:D2KZ15]	0.002	6.26658e-06	down		TraesCS1D02G252600	-	2.346	0.00403488	up		TraesCS2A02G220800	-	2.429	0.000176549	up
	TraesCS2A02G225200	-	2.687	4.90506e-09	up		TraesCS1D02G252900	Pyruvate, phosphate dikinase [Source:UniProtKB/TrEMBL;Acc:A0A1D6D8L9]	3.462	3.41451e-12	up		TraesCS2A02G255100	Succinate dehydrogenase [ubiquinone] flavoprotein subunit, mitochondrial [Source:UniProtKB/TrEMBL;Acc:A0A341Q3G0]	2.421	0.00900738	up
	TraesCS2A02G268800	-	3.685	0.00021286	up		TraesCS1D02G270500	Bifunctional aspartate aminotransferase and glutamate/aspartate-prephenate aminotransferase [Source:Projected from Arabidopsis thaliana (AT2G22250) UniProtKB/Swiss-Prot;Acc:Q9SIE1]	3.474	2.82553e-09	up		TraesCS2A02G257700	-	0.222	4.839e-07	down
	TraesCS2A02G277900	-	0.224	3.20271e-10	down		TraesCS1D02G274000	-	3.183	3.05123e-08	up		TraesCS2A02G268800	-	9.039	4.0059e-06	up
	TraesCS2A02G280400	-	2.483	2.79025e-14	up		TraesCS1D02G278300	-	0.306	6.04873e-09	down		TraesCS2A02G284400	-	2.352	6.77954e-08	up
	TraesCS2A02G291900	Arogenate dehydratase [Source:UniProtKB/TrEMBL;Acc:A0A341Q6G6]	5.487	1.91293e-06	up		TraesCS1D02G280700	Delta-1-pyrroline-5-carboxylate synthase [Source:UniProtKB/TrEMBL;Acc:W5ACM8]	3.171	2.32766e-09	up		TraesCS2A02G298800	-	4.342	1.65401e-05	up
	TraesCS2A02G295400	-	11.02	1.18555e-06	up		TraesCS1D02G281300	-	0.39	0.000191811	down		TraesCS2A02G302400	-	5.362	0.000223145	up
	TraesCS2A02G311200	-	5.655	2.98324e-18	up		TraesCS1D02G292100	-	30.854	5.27513e-44	up		TraesCS2A02G305600	-	3.512	6.75979e-05	up
	TraesCS2A02G315600	-	13.544	0.00112809	up		TraesCS1D02G293000	-	60.207	0.000202645	up		TraesCS2A02G311200	-	5.2	7.67582e-05	up
	TraesCS2A02G315700	-	233.321	4.07202e-10	up		TraesCS1D02G294900	-	0.115	0.000755099	down		TraesCS2A02G315700	-	125.877	1.43795e-07	up
	TraesCS2A02G315800	Glutamate decarboxylase [Source:UniProtKB/TrEMBL;Acc:A0A1D5T8T1]	5.66	0.000416352	up		TraesCS1D02G312600	Glycerol-3-phosphate dehydrogenase [NAD(+)] [Source:UniProtKB/TrEMBL;Acc:A0A341PQJ5]	7.723	9.119e-10	up		TraesCS2A02G327600	Amine oxidase [Source:UniProtKB/TrEMBL;Acc:A0A1D5T912]	15.442	9.26502e-06	up
	TraesCS2A02G320400	Glucose-6-phosphate 1-dehydrogenase [Source:UniProtKB/TrEMBL;Acc:A0A096ULE7]	2.38	8.23668e-06	up		TraesCS1D02G336300	Proline iminopeptidase [Source:UniProtKB/TrEMBL;Acc:A0A1D5SW62]	4.5	2.57663e-08	up		TraesCS2A02G331700	ATP-dependent 6-phosphofructokinase [Source:UniProtKB/TrEMBL;Acc:W5ARV3]	21.03	2.65385e-06	up
	TraesCS2A02G327600	Amine oxidase [Source:UniProtKB/TrEMBL;Acc:A0A1D5T912]	4.179	1.1183e-05	up		TraesCS1D02G340400	-	2.556	0.000569931	up		TraesCS2A02G336000	-	3.151	0.00756586	up
	TraesCS2A02G342600	Chlorophyll a-b binding protein, chloroplastic [Source:UniProtKB/TrEMBL;Acc:W5AY52]	3.53	1.0609e-05	up		TraesCS1D02G341100	-	0.442	0.00921072	down		TraesCS2A02G343900	Aldose 1-epimerase [Source:UniProtKB/TrEMBL;Acc:A0A1D5TBS2]	41.498	7.1062e-22	up
	TraesCS2A02G343600	Aldose 1-epimerase [Source:UniProtKB/TrEMBL;Acc:A0A341QEI0]	7.97	0.000746226	up		TraesCS1D02G351500	-	2.256	8.0358e-05	up		TraesCS2A02G367200	-	1072.03	1.15671e-05	up
	TraesCS2A02G343900	Aldose 1-epimerase [Source:UniProtKB/TrEMBL;Acc:A0A1D5TBS2]	25.866	9.4939e-24	up		TraesCS1D02G352000	-	3.756	1.77872e-14	up		TraesCS2A02G367700	-	73.915	9.72151e-26	up
	TraesCS2A02G350800	-	4.067	0.00223268	up		TraesCS1D02G356900	Starch synthase, chloroplastic/amyloplastic [Source:UniProtKB/TrEMBL;Acc:A0A1D5SV55]	0.303	1.40492e-09	down		TraesCS2A02G373600	Starch synthase, chloroplastic/amyloplastic [Source:UniProtKB/TrEMBL;Acc:A0A096UL64]	0.085	6.32312e-17	down
	TraesCS2A02G373600	Starch synthase, chloroplastic/amyloplastic [Source:UniProtKB/TrEMBL;Acc:A0A096UL64]	0.322	5.11735e-07	down		TraesCS1D02G362700	Putative aldehyde dehydrogenase WIS1 [Source:UniProtKB/TrEMBL;Acc:Q8W0Q1]	2.35	6.11974e-08	up		TraesCS2A02G382700	-	45.291	8.75649e-13	up
	TraesCS2A02G374100	-	2.164	0.000503267	up		TraesCS1D02G363700	Beta-galactosidase [Source:UniProtKB/TrEMBL;Acc:A0A1D5SZZ0]	0.416	2.04704e-06	down		TraesCS2A02G384300	-	11.662	2.8985e-21	up
	TraesCS2A02G384100	-	0.152	8.63726e-17	down		TraesCS1D02G370600	Phospholipase D [Source:UniProtKB/TrEMBL;Acc:A0A1D5SUJ8]	3.593	0.000428594	up		TraesCS2A02G385600	Caleosin [Source:UniProtKB/TrEMBL;Acc:W5AY74]	23.433	4.8443e-06	up
	TraesCS2A02G388900	Aldehyde dehydrogenase [Source:UniProtKB/TrEMBL;Acc:A0A1D5TCF8]	9.351	0.00085778	up		TraesCS1D02G374300	-	0.453	0.000552419	down		TraesCS2A02G388900	Aldehyde dehydrogenase [Source:UniProtKB/TrEMBL;Acc:A0A1D5TCF8]	16.987	0.000990397	up
	TraesCS2A02G389900	Glutamate dehydrogenase [Source:UniProtKB/TrEMBL;Acc:W5ARG6]	2.046	0.00248191	up		TraesCS1D02G375700	Phosphoethanolamine methyltransferase [Source:UniProtKB/TrEMBL;Acc:Q8VYX1]	2.461	0.000968704	up		TraesCS2A02G389900	Glutamate dehydrogenase [Source:UniProtKB/TrEMBL;Acc:W5ARG6]	3.258	0.00159828	up
	TraesCS2A02G406700	Sucrose synthase [Source:UniProtKB/TrEMBL;Acc:W5AUQ5]	3.577	3.11231e-07	up		TraesCS1D02G379800	-	6.319	4.91355e-12	up		TraesCS2A02G420800	Lecithin-cholesterol acyltransferase-like 4 [Source:Projected from Arabidopsis thaliana (AT4G19860) UniProtKB/Swiss-Prot;Acc:Q71N54]	4.092	0.00106738	up
	TraesCS2A02G410400	Heavy metal P-type ATPase, Xylem loading of coppe [Source: Projected from Oryza sativa (Os04g0556000)]	0.387	0.00742415	down		TraesCS1D02G379900	Phospholipase D [Source:UniProtKB/TrEMBL;Acc:A0A1D5SVC9]	14.48	4.32266e-08	up		TraesCS2A02G421400	Similar to Viroid RNA-binding protein (Fragment) [Source: Projected from Oryza sativa (Os04g0614600)]	2.688	0.00152246	up
	TraesCS2A02G425200	-	10.633	9.6063e-05	up		TraesCS1D02G389300	-	6.19	1.34371e-15	up		TraesCS2A02G422500	-	2.904	0.00141178	up
	TraesCS2A02G430500	GalAK [Source:Projected from Arabidopsis thaliana (AT3G10700) UniProtKB/TrEMBL;Acc:A0A178V5L4]	5.523	0.0065801	up		TraesCS1D02G410200	-	2.344	2.36061e-07	up		TraesCS2A02G437100	Glucose-6-phosphate 1-epimerase [Source:UniProtKB/TrEMBL;Acc:A0A1D5TD39]	2.663	0.00202723	up
	TraesCS2A02G451400	Peroxidase [Source:UniProtKB/TrEMBL;Acc:W5AX04]	3798.39	2.90046e-20	up		TraesCS1D02G417300	Glucose-6-phosphate 1-epimerase [Source:UniProtKB/TrEMBL;Acc:A0A1D5SU26]	2.115	0.003974	up		TraesCS2A02G437700	ascorbate peroxidase 4 [Source:Projected from Arabidopsis thaliana (AT4G09010) TAIR;Acc:AT4G09010]	0.324	0.0059052	down
	TraesCS2A02G461800	-	9.453	0.00964652	up		TraesCS1D02G427400	Glucose-1-phosphate adenylyltransferase [Source:UniProtKB/TrEMBL;Acc:A0A341PTS8]	3.425	2.19989e-09	up		TraesCS2A02G467300	Polyamine oxidase, Seed germinatio [Source: Projected from Oryza sativa (Os04g0623300)]	3.665	0.00511244	up
	TraesCS2A02G467000	Peroxidase [Source:UniProtKB/TrEMBL;Acc:W5AYU3]	24.559	0.00644276	up		TraesCS1D02G437700	-	2.488	1.94439e-06	up		TraesCS2A02G467700	-	5.36	8.25988e-10	up
	TraesCS2A02G468500	-	0.457	0.00726581	down		TraesCS1D02G451900	-	4.445	0.00011861	up		TraesCS2A02G468800	-	19.412	3.43587e-26	up
	TraesCS2A02G468800	-	2.298	0.000468123	up		TraesCS2A02G028600	-	11.475	9.75127e-11	up		TraesCS2A02G493600	Adenosylhomocysteinase [Source:UniProtKB/TrEMBL;Acc:A0A1D5UKX4]	5.944	2.17764e-05	up
	TraesCS2A02G481200	-	55.456	8.81712e-07	up		TraesCS2A02G032500	ATP sulfurylase 2 [Source:Projected from Arabidopsis thaliana (AT1G19920) UniProtKB/Swiss-Prot;Acc:Q43870]	4.334	1.83706e-10	up		TraesCS2A02G493700	Serine hydroxymethyltransferase [Source:UniProtKB/TrEMBL;Acc:A0A1D5UPW5]	2.858	0.000665854	up
	TraesCS2A02G481400	-	4.34	1.31877e-13	up		TraesCS2A02G034600	-	58.648	0.00433751	up		TraesCS2A02G508900	D-3-phosphoglycerate dehydrogenase [Source:UniProtKB/TrEMBL;Acc:A0A341QBL3]	5.605	3.11873e-05	up
	TraesCS2A02G490100	-	6.664	1.0734e-06	up		TraesCS2A02G035400	-	0.366	0.0063119	down		TraesCS2A02G510800	-	15.456	0.000164819	up
	TraesCS2A02G493600	Adenosylhomocysteinase [Source:UniProtKB/TrEMBL;Acc:A0A1D5UKX4]	3.506	1.05902e-08	up		TraesCS2A02G035700	-	8.918	8.04183e-19	up		TraesCS2A02G515700	Glycerol kinase [Source:Projected from Arabidopsis thaliana (AT1G80460) UniProtKB/Swiss-Prot;Acc:Q9M8L4]	2.023	0.00338706	up
	TraesCS2A02G493700	Serine hydroxymethyltransferase [Source:UniProtKB/TrEMBL;Acc:A0A1D5UPW5]	2.404	1.88038e-05	up		TraesCS2A02G041100	-	2.875	1.38812e-06	up		TraesCS2A02G521400	-	5.198	0.00518253	up
	TraesCS2A02G515700	Glycerol kinase [Source:Projected from Arabidopsis thaliana (AT1G80460) UniProtKB/Swiss-Prot;Acc:Q9M8L4]	3.903	1.30143e-12	up		TraesCS2A02G064000	-	17.308	0.00484356	up		TraesCS2A02G548100	Polyamine oxidase, Seed germinatio [Source: Projected from Oryza sativa (Os04g0671300)]	4.575	1.60812e-05	up
	TraesCS2A02G521400	-	4.849	9.00082e-05	up		TraesCS2A02G067800	Glucose-6-phosphate 1-dehydrogenase [Source:UniProtKB/TrEMBL;Acc:A0A341Q4T9]	0.413	0.000112639	down		TraesCS2A02G581600	Oxalate--CoA ligase [Source:Projected from Arabidopsis thaliana (AT3G48990) UniProtKB/Swiss-Prot;Acc:Q9SMT7]	6.843	0.000396115	up
	TraesCS2A02G523300	-	12.185	7.62572e-06	up		TraesCS2A02G070500	Glycerol-3-phosphate dehydrogenase [Source:UniProtKB/TrEMBL;Acc:A0A1D5TQ86]	3.177	7.07347e-15	up		TraesCS2A02G593000	Pyruvate kinase [Source:UniProtKB/TrEMBL;Acc:A0A1D5TB86]	3.258	0.00089506	up
	TraesCS2A02G523400	-	8.681	2.27681e-05	up		TraesCS2A02G071700	-	7.585	0.000108426	up		TraesCS2B02G023500	-	22.598	0.00215405	up
	TraesCS2A02G525500	Lipoxygenase [Source:UniProtKB/TrEMBL;Acc:W5ASP5]	9.61	1.44749e-22	up		TraesCS2A02G074700	Dihydrolipoamide acetyltransferase component of pyruvate dehydrogenase complex [Source:UniProtKB/TrEMBL;Acc:A0A1D5TLF3]	3.018	4.31389e-08	up		TraesCS2B02G046500	ATP sulfurylase 2 [Source:Projected from Arabidopsis thaliana (AT1G19920) UniProtKB/Swiss-Prot;Acc:Q43870]	8.041	5.22496e-08	up
	TraesCS2A02G527700	-	2.247	0.000735613	up		TraesCS2A02G075200	-	86.793	1.73436e-09	up		TraesCS2B02G080000	Glucose-6-phosphate 1-dehydrogenase [Source:UniProtKB/TrEMBL;Acc:A0A341QJP0]	2.594	0.00324977	up
	TraesCS2A02G543900	-	3.444	3.17159e-23	up		TraesCS2A02G077800	SRT1 [Source:Projected from Arabidopsis thaliana (AT5G55760) UniProtKB/TrEMBL;Acc:A0A178UR49]	0.453	0.00458933	down		TraesCS2B02G084200	Glycerol-3-phosphate dehydrogenase [Source:UniProtKB/TrEMBL;Acc:A0A1D5UBH4]	7.031	0.00335211	up
	TraesCS2A02G548100	Polyamine oxidase, Seed germinatio [Source: Projected from Oryza sativa (Os04g0671300)]	2.66	0.000263781	up		TraesCS2A02G087000	-	4.137	1.89207e-20	up		TraesCS2B02G087400	-	5.672	0.0011299	up
	TraesCS2A02G558000	WAMP-3.1, antimicrobial peptide [Source:UniProtKB/TrEMBL;Acc:H6S4F9]	8.209	0.00136713	up		TraesCS2A02G094500	Hexosyltransferase [Source:UniProtKB/TrEMBL;Acc:A0A1D5TQ22]	81.24	2.12952e-05	up		TraesCS2B02G090100	-	53.684	0.00353149	up
	TraesCS2A02G573500	Peroxidase [Source:UniProtKB/TrEMBL;Acc:W5AVK6]	100.239	7.25914e-05	up		TraesCS2A02G094700	Hexosyltransferase [Source:UniProtKB/TrEMBL;Acc:A0A1D5TR42]	23.776	8.59772e-08	up		TraesCS2B02G091300	Amine oxidase [Source:UniProtKB/TrEMBL;Acc:A0A341QK06]	2.336	0.000486272	up
	TraesCS2A02G573900	Peroxidase [Source:UniProtKB/TrEMBL;Acc:W5AS89]	38.433	2.18942e-16	up		TraesCS2A02G095700	Nicotianamine synthase [Source:UniProtKB/TrEMBL;Acc:A0A172Q4F0]	8.82	3.453e-20	up		TraesCS2B02G092700	SRT1 [Source:Projected from Arabidopsis thaliana (AT5G55760) UniProtKB/TrEMBL;Acc:A0A178UR49]	0.252	0.00832906	down
	TraesCS2B02G007600	-	2.747	0.000149532	up		TraesCS2A02G097400	Hexosyltransferase [Source:UniProtKB/TrEMBL;Acc:W5B2C3]	3.878	0.000143247	up		TraesCS2B02G102800	-	21.5	0.00147188	up
	TraesCS2B02G023500	-	14.657	7.54423e-07	up		TraesCS2A02G102100	-	3.376	2.87717e-05	up		TraesCS2B02G109700	Hexosyltransferase [Source:UniProtKB/TrEMBL;Acc:W5BPL7]	14.922	3.3389e-09	up
	TraesCS2B02G035200	-	5.168	7.8033e-05	up		TraesCS2A02G105900	Alpha-galactosidase [Source:UniProtKB/TrEMBL;Acc:A0A341PY32]	4.136	5.18109e-16	up		TraesCS2B02G109800	Hexosyltransferase [Source:UniProtKB/TrEMBL;Acc:W5BND2]	10.031	1.32639e-07	up
	TraesCS2B02G040000	-	8.856	3.59875e-13	up		TraesCS2A02G109700	Probable acyl-CoA dehydrogenase IBR3 [Source:Projected from Arabidopsis thaliana (AT3G06810) UniProtKB/Swiss-Prot;Acc:Q8RWZ3]	2.572	2.20182e-09	up		TraesCS2B02G111100	Nicotianamine synthase [Source:UniProtKB/TrEMBL;Acc:W5BNT1]	5.148	2.42109e-07	up
	TraesCS2B02G046500	ATP sulfurylase 2 [Source:Projected from Arabidopsis thaliana (AT1G19920) UniProtKB/Swiss-Prot;Acc:Q43870]	5.056	0.00132859	up		TraesCS2A02G121200	-	3.226	6.67457e-12	up		TraesCS2B02G112800	Hexosyltransferase [Source:UniProtKB/TrEMBL;Acc:A0A1D6RMU2]	20.64	8.22346e-30	up
	TraesCS2B02G051600	-	4.512	1.43739e-07	up		TraesCS2A02G130600	-	2.114	2.21527e-06	up		TraesCS2B02G126600	-	0.052	5.97799e-05	down
	TraesCS2B02G057100	Flavone synthase II (FNSII), Biosynthesis of tricin O-linked conjugate [Source: Projected from Oryza sativa (Os04g0101400)]	3.815	0.000553557	up		TraesCS2A02G163600	Phospho-2-dehydro-3-deoxyheptonate aldolase [Source:UniProtKB/TrEMBL;Acc:A0A1D5TN88]	4.064	2.66508e-05	up		TraesCS2B02G146000	-	13.538	0.00377839	up
	TraesCS2B02G060800	Nicotianamine synthase [Source:UniProtKB/TrEMBL;Acc:W5BMA4]	2069.49	4.19862e-17	up		TraesCS2A02G167100	Trehalose 6-phosphate phosphatase [Source:UniProtKB/TrEMBL;Acc:W5B0Q8]	0.307	0.00216746	down		TraesCS2B02G152900	-	2.707	0.00220705	up
	TraesCS2B02G079400	Ribulose bisphosphate carboxylase small chain [Source:UniProtKB/TrEMBL;Acc:W5C9Y4]	4.792	4.47516e-08	up		TraesCS2A02G168200	Sucrose synthase [Source:UniProtKB/TrEMBL;Acc:A0A341Q089]	2.529	0.000306141	up		TraesCS2B02G157800	-	178.304	0.000125915	up
	TraesCS2B02G079500	Ribulose bisphosphate carboxylase small chain [Source:UniProtKB/TrEMBL;Acc:W5BMD1]	4.351	1.47551e-06	up		TraesCS2A02G168400	-	0.246	1.09844e-09	down		TraesCS2B02G174400	1-Cys peroxiredoxin PER1 [Source:UniProtKB/Swiss-Prot;Acc:Q6W8Q2]	753.722	5.06924e-09	up
	TraesCS2B02G087400	-	6.549	3.88255e-06	up		TraesCS2A02G171600	-	2.203	0.000524923	up		TraesCS2B02G181900	-	0.036	2.46316e-09	down
	TraesCS2B02G098100	Peroxidase [Source:UniProtKB/TrEMBL;Acc:A0A341QRQ0]	2.572	0.00430641	up		TraesCS2A02G176400	-	41.283	2.71995e-06	up		TraesCS2B02G189700	-	2.857	2.64708e-05	up
	TraesCS2B02G105300	-	4.237	4.92192e-19	up		TraesCS2A02G184200	Adenylyl-sulfate kinase [Source:UniProtKB/TrEMBL;Acc:A0A1D5TQW6]	0.457	0.00400844	down		TraesCS2B02G189800	-	16.285	7.60144e-12	up
	TraesCS2B02G109700	Hexosyltransferase [Source:UniProtKB/TrEMBL;Acc:W5BPL7]	4.207	0.000538902	up		TraesCS2A02G196400	Phenylalanine ammonia-lyase [Source:UniProtKB/TrEMBL;Acc:A0A1D5TL36]	0.026	7.39185e-06	down		TraesCS2B02G194200	Sucrose synthase [Source:UniProtKB/TrEMBL;Acc:A0A1D5U769]	10.584	1.45317e-12	up
	TraesCS2B02G112800	Hexosyltransferase [Source:UniProtKB/TrEMBL;Acc:A0A1D6RMU2]	7.158	6.47269e-12	up		TraesCS2A02G196700	-	0.042	1.85456e-25	down		TraesCS2B02G215900	-	0.347	0.00079791	down
	TraesCS2B02G116900	Transcription factor, Response to ethylene stimulus, Wound signalin [Source: Projected from Oryza sativa (Os07g0685700)]	0.467	4.85768e-05	down		TraesCS2A02G215000	-	0.441	0.00513097	down		TraesCS2B02G224300	Phenylalanine ammonia-lyase [Source:UniProtKB/TrEMBL;Acc:A0A1D5UB55]	0.252	6.979e-05	down
	TraesCS2B02G124600	Peroxidase [Source:UniProtKB/TrEMBL;Acc:A0A1D5UFJ5]	68.458	0.00965254	up		TraesCS2A02G218700	-	2.343	3.73333e-05	up		TraesCS2B02G229300	-	62.54	0.00240117	up
	TraesCS2B02G124800	Peroxidase [Source:UniProtKB/TrEMBL;Acc:C6ETB3]	122.474	0.00281854	up		TraesCS2A02G224000	Autophagy-related protein [Source:UniProtKB/TrEMBL;Acc:Q7XY24]	2.788	5.17911e-08	up		TraesCS2B02G246400	-	2.065	0.000273883	up
	TraesCS2B02G125200	Peroxidase [Source:UniProtKB/TrEMBL;Acc:A0A341QGV5]	240.644	0.000127119	up		TraesCS2A02G247000	-	0.456	1.98023e-07	down		TraesCS2B02G267100	Similar to Succinate dehydrogenase [ubiquinone] flavoprotein subunit, mitochondrial (EC 1.3.5.1) (FP) (Flavoprotein subunit of complex II) [Source: Projected from Oryza sativa (Os07g0134800)]	0.29	1.13917e-05	down
	TraesCS2B02G125500	Peroxidase [Source:UniProtKB/TrEMBL;Acc:C6ES53]	168.075	3.7626e-05	up		TraesCS2A02G250800	Similar to Glycolate oxidase (EC 1.1.3.15) (Fragment) [Source: Projected from Oryza sativa (Os07g0152900)]	0.47	0.000188401	down		TraesCS2B02G287600	-	6.516	1.20999e-06	up
	TraesCS2B02G125600	Peroxidase [Source:UniProtKB/TrEMBL;Acc:C6ES53]	583.287	3.4492e-07	up		TraesCS2A02G255100	Succinate dehydrogenase [ubiquinone] flavoprotein subunit, mitochondrial [Source:UniProtKB/TrEMBL;Acc:A0A341Q3G0]	2.723	1.72258e-05	up		TraesCS2B02G303200	-	0.042	0.00867098	down
	TraesCS2B02G125800	Peroxidase [Source:UniProtKB/TrEMBL;Acc:A0A1D5UAL2]	24.819	2.32917e-08	up		TraesCS2A02G257700	-	0.148	3.09323e-14	down		TraesCS2B02G308500	Arogenate dehydratase [Source:UniProtKB/TrEMBL;Acc:W5BE72]	0.4	0.00185746	down
	TraesCS2B02G126200	Peroxidase [Source:UniProtKB/TrEMBL;Acc:A0A1D5UAY9]	26.631	0.000298172	up		TraesCS2A02G268800	-	11.361	2.22162e-14	up		TraesCS2B02G311300	Alpha carbonic anhydrase 1, chloroplastic [Source:Projected from Arabidopsis thaliana (AT3G52720) UniProtKB/Swiss-Prot;Acc:O04846]	0.207	0.00722882	down
	TraesCS2B02G126600	-	0.135	0.000168039	down		TraesCS2A02G298800	-	3.113	6.47445e-12	up		TraesCS2B02G311900	-	6.02	0.00230364	up
	TraesCS2B02G129600	-	2.752	1.64443e-09	up		TraesCS2A02G302400	-	10.04	6.23809e-23	up		TraesCS2B02G318300	-	4.089	0.000122476	up
	TraesCS2B02G145700	4-alpha-glucanotransferase DPE2 [Source:Projected from Arabidopsis thaliana (AT2G40840) UniProtKB/Swiss-Prot;Acc:Q8RXD9]	2.185	9.45691e-07	up		TraesCS2A02G305600	-	2.462	6.60043e-05	up		TraesCS2B02G322400	-	4.375	7.01392e-06	up
	TraesCS2B02G189300	Phospho-2-dehydro-3-deoxyheptonate aldolase [Source:UniProtKB/TrEMBL;Acc:A0A1D6RN38]	3.977	5.33691e-12	up		TraesCS2A02G305700	-	2.193	0.00718621	up		TraesCS2B02G327300	-	0.32	0.000710299	down
	TraesCS2B02G224300	Phenylalanine ammonia-lyase [Source:UniProtKB/TrEMBL;Acc:A0A1D5UB55]	0.191	2.70952e-13	down		TraesCS2A02G311200	-	5.034	4.13402e-15	up		TraesCS2B02G328200	-	78.603	0.00538457	up
	TraesCS2B02G227000	-	0.44	1.16013e-08	down		TraesCS2A02G315100	-	2.016	0.00325755	up		TraesCS2B02G333800	-	0.45	0.00245555	down
	TraesCS2B02G240100	Beta-amylase [Source:UniProtKB/TrEMBL;Acc:A0A341QMQ6]	134.763	1.10479e-07	up		TraesCS2A02G315800	Glutamate decarboxylase [Source:UniProtKB/TrEMBL;Acc:A0A1D5T8T1]	6.29	7.94693e-05	up		TraesCS2B02G341400	Aldose 1-epimerase [Source:UniProtKB/TrEMBL;Acc:A0A1D5U2W1]	10.79	8.96331e-09	up
	TraesCS2B02G240200	Beta-amylase [Source:UniProtKB/TrEMBL;Acc:A0A341QKS2]	19.723	3.21444e-08	up		TraesCS2A02G317000	Zeaxanthin epoxidase, chloroplastic [Source:UniProtKB/TrEMBL;Acc:W5ASU4]	2.271	3.30972e-07	up		TraesCS2B02G347800	Agmatine deiminase [Source:Projected from Arabidopsis thaliana (AT5G08170) UniProtKB/Swiss-Prot;Acc:Q8GWW7]	5.24	0.000527312	up
	TraesCS2B02G244600	-	0.004	2.06368e-07	down		TraesCS2A02G320400	Glucose-6-phosphate 1-dehydrogenase [Source:UniProtKB/TrEMBL;Acc:A0A096ULE7]	2.72	2.17234e-06	up		TraesCS2B02G350500	ATP-dependent 6-phosphofructokinase [Source:UniProtKB/TrEMBL;Acc:A0A1D5U3B7]	23.261	1.11743e-07	up
	TraesCS2B02G275100	-	3.601	1.93012e-06	up		TraesCS2A02G327600	Amine oxidase [Source:UniProtKB/TrEMBL;Acc:A0A1D5T912]	7.839	2.6291e-17	up		TraesCS2B02G354400	Amine oxidase [Source:UniProtKB/TrEMBL;Acc:A0A1D5U5D9]	4.543	0.00404545	up
	TraesCS2B02G287600	-	3.232	1.32624e-06	up		TraesCS2A02G331700	ATP-dependent 6-phosphofructokinase [Source:UniProtKB/TrEMBL;Acc:W5ARV3]	14.374	1.14252e-26	up		TraesCS2B02G364000	Malate synthase [Source:UniProtKB/TrEMBL;Acc:A0A341R1I5]	13.198	0.00232144	up
	TraesCS2B02G308400	Arogenate dehydratase [Source:UniProtKB/TrEMBL;Acc:W5BD50]	2.442	0.00351565	up		TraesCS2A02G336000	-	2.524	3.81325e-08	up		TraesCS2B02G370600	-	2.117	0.000305772	up
	TraesCS2B02G311900	-	3.008	0.00972609	up		TraesCS2A02G343300	Aldose 1-epimerase [Source:UniProtKB/TrEMBL;Acc:W5AQF4]	84.01	0.000405535	up		TraesCS2B02G371400	-	2.767	0.000459516	up
	TraesCS2B02G322400	-	2.386	8.86432e-06	up		TraesCS2A02G343900	Aldose 1-epimerase [Source:UniProtKB/TrEMBL;Acc:A0A1D5TBS2]	41.956	1.21537e-34	up		TraesCS2B02G384600	Caleosin [Source:UniProtKB/TrEMBL;Acc:W5B8D6]	2032.45	3.5025e-06	up
	TraesCS2B02G328200	-	94.923	0.000478538	up		TraesCS2A02G344600	Glyceraldehyde-3-phosphate dehydrogenase [Source:UniProtKB/TrEMBL;Acc:A0A1D5T799]	6.463	3.67639e-13	up		TraesCS2B02G385200	-	22.45	5.24465e-06	up
	TraesCS2B02G333900	-	4.889	1.40272e-11	up		TraesCS2A02G355400	S-adenosylmethionine decarboxylase, Polyamine biosynthesis, Salt and drought stresses, Abiotic stres [Source: Projected from Oryza sativa (Os04g0498600)]	2.146	3.10471e-05	up		TraesCS2B02G400000	-	10.211	1.88652e-11	up
	TraesCS2B02G340300	Chlorophyll a-b binding protein, chloroplastic [Source:UniProtKB/TrEMBL;Acc:W5AY52]	2.538	0.00192465	up		TraesCS2A02G358100	Adenine phosphoribosyltransferase 5 [Source:Projected from Arabidopsis thaliana (AT5G11160) UniProtKB/Swiss-Prot;Acc:Q9LFP0]	0.248	3.31255e-10	down		TraesCS2B02G401500	-	4.33	2.15791e-08	up
	TraesCS2B02G341200	Aldose 1-epimerase [Source:UniProtKB/TrEMBL;Acc:W5BHH8]	4.542	4.77141e-12	up		TraesCS2A02G373600	Starch synthase, chloroplastic/amyloplastic [Source:UniProtKB/TrEMBL;Acc:A0A096UL64]	0.065	4.24402e-18	down		TraesCS2B02G403000	-	13.673	1.6481e-07	up
	TraesCS2B02G341400	Aldose 1-epimerase [Source:UniProtKB/TrEMBL;Acc:A0A1D5U2W1]	5.055	2.18708e-08	up		TraesCS2A02G381000	Phenylalanine ammonia-lyase [Source:UniProtKB/TrEMBL;Acc:A0A1D5TG23]	10.23	0.000186959	up		TraesCS2B02G406900	Aldehyde dehydrogenase [Source:UniProtKB/TrEMBL;Acc:A0A1D5U1H8]	14.367	0.00325235	up
	TraesCS2B02G354400	Amine oxidase [Source:UniProtKB/TrEMBL;Acc:A0A1D5U5D9]	2.539	0.0013282	up		TraesCS2A02G381100	Phenylalanine ammonia-lyase [Source:UniProtKB/TrEMBL;Acc:W5AVC6]	3.797	0.00183532	up		TraesCS2B02G409300	Glutamate dehydrogenase [Source:UniProtKB/TrEMBL;Acc:W5BS00]	6.418	1.56102e-09	up
	TraesCS2B02G364000	Malate synthase [Source:UniProtKB/TrEMBL;Acc:A0A341R1I5]	0.067	0.00642907	down		TraesCS2A02G382700	-	60.571	3.73083e-68	up		TraesCS2B02G424300	Sucrose synthase [Source:UniProtKB/TrEMBL;Acc:W5BF91]	3.809	0.00891073	up
	TraesCS2B02G365900	-	2.131	0.00147428	up		TraesCS2A02G384300	-	15.005	5.20817e-32	up		TraesCS2B02G426100	Branched-chain-amino-acid aminotransferase [Source:UniProtKB/TrEMBL;Acc:W5BHU1]	0.254	0.00226436	down
	TraesCS2B02G366600	-	0.359	1.88759e-07	down		TraesCS2A02G386100	-	5.457	2.88544e-09	up		TraesCS2B02G429100	Glutathione peroxidase [Source:UniProtKB/TrEMBL;Acc:W5BE96]	3.2	0.00100605	up
	TraesCS2B02G366900	-	2.117	0.00114159	up		TraesCS2A02G389900	Glutamate dehydrogenase [Source:UniProtKB/TrEMBL;Acc:W5ARG6]	3.879	2.37953e-08	up		TraesCS2B02G440400	Aminotransferase [Source:UniProtKB/TrEMBL;Acc:D2KZ08]	3.73	9.87095e-06	up
	TraesCS2B02G369100	Chitinase IV [Source:UniProtKB/TrEMBL;Acc:Q9XEN6]	2.425	0.0026661	up		TraesCS2A02G396200	Beta-carotene hydroxylase A1 [Source:UniProtKB/TrEMBL;Acc:K7XPR4]	18.034	2.30061e-27	up		TraesCS2B02G490700	-	4.541	3.60062e-12	up
	TraesCS2B02G373000	Peroxidase [Source:UniProtKB/TrEMBL;Acc:W5BH29]	71.726	0.00169585	up		TraesCS2A02G406700	Sucrose synthase [Source:UniProtKB/TrEMBL;Acc:W5AUQ5]	6.383	5.40663e-11	up		TraesCS2B02G491000	-	471.342	1.04564e-08	up
	TraesCS2B02G385200	-	12.618	0.000200037	up		TraesCS2A02G420800	Lecithin-cholesterol acyltransferase-like 4 [Source:Projected from Arabidopsis thaliana (AT4G19860) UniProtKB/Swiss-Prot;Acc:Q71N54]	4.093	5.25539e-15	up		TraesCS2B02G491700	-	18.567	8.90028e-24	up
	TraesCS2B02G401300	-	0.121	3.0294e-19	down		TraesCS2A02G421400	Similar to Viroid RNA-binding protein (Fragment) [Source: Projected from Oryza sativa (Os04g0614600)]	2.703	1.79315e-07	up		TraesCS2B02G521600	Adenosylhomocysteinase [Source:UniProtKB/TrEMBL;Acc:W5B7Z6]	7.951	2.50169e-06	up
	TraesCS2B02G409300	Glutamate dehydrogenase [Source:UniProtKB/TrEMBL;Acc:W5BS00]	2.55	5.01599e-05	up		TraesCS2A02G422500	-	3.231	4.8385e-10	up		TraesCS2B02G521700	Serine hydroxymethyltransferase [Source:UniProtKB/TrEMBL;Acc:A0A1D5TV43]	4.936	1.17629e-08	up
	TraesCS2B02G424300	Sucrose synthase [Source:UniProtKB/TrEMBL;Acc:W5BF91]	4.026	3.11771e-05	up		TraesCS2A02G437100	Glucose-6-phosphate 1-epimerase [Source:UniProtKB/TrEMBL;Acc:A0A1D5TD39]	2.076	5.62889e-05	up		TraesCS2B02G544200	Glycerol kinase [Source:Projected from Arabidopsis thaliana (AT1G80460) UniProtKB/Swiss-Prot;Acc:Q9M8L4]	2.187	2.07411e-05	up
	TraesCS2B02G429100	Glutathione peroxidase [Source:UniProtKB/TrEMBL;Acc:W5BE96]	2.443	1.53321e-05	up		TraesCS2A02G437700	ascorbate peroxidase 4 [Source:Projected from Arabidopsis thaliana (AT4G09010) TAIR;Acc:AT4G09010]	0.23	4.76797e-08	down		TraesCS2B02G550700	-	6.034	0.00184985	up
	TraesCS2B02G445200	-	210.906	2.56414e-08	up		TraesCS2A02G467300	Polyamine oxidase, Seed germinatio [Source: Projected from Oryza sativa (Os04g0623300)]	4.197	2.25318e-15	up		TraesCS2B02G562300	Diacylglycerol kinase [Source:UniProtKB/TrEMBL;Acc:A0A341R8C1]	0.485	0.00355326	down
	TraesCS2B02G445300	-	6.442	3.02616e-16	up		TraesCS2A02G467700	-	3.559	4.66861e-13	up		TraesCS2B02G567600	Superoxide dismutase [Source:UniProtKB/TrEMBL;Acc:A0A1D5U305]	3.56	2.7808e-06	up
	TraesCS2B02G445500	Ent-copalyl diphosphate synthase [Source:UniProtKB/TrEMBL;Acc:C0SSW5]	68.957	0.0003335	up		TraesCS2A02G468300	Autophagy-related protein [Source:UniProtKB/TrEMBL;Acc:U3Q019]	3.22	3.2443e-10	up		TraesCS2B02G578800	-	2.035	0.000696185	up
	TraesCS2B02G445600	-	113.218	2.92988e-05	up		TraesCS2A02G468500	-	2.304	0.00162814	up		TraesCS2B02G579000	Polyamine oxidase, Seed germinatio [Source: Projected from Oryza sativa (Os04g0671300)]	3.268	0.00140535	up
	TraesCS2B02G451100	GalAK [Source:Projected from Arabidopsis thaliana (AT3G10700) UniProtKB/TrEMBL;Acc:A0A178V5L4]	10.663	0.000847481	up		TraesCS2A02G468800	-	10.359	2.69163e-28	up		TraesCS2B02G600200	-	13.378	0.00049053	up
	TraesCS2B02G457600	ascorbate peroxidase 4 [Source:Projected from Arabidopsis thaliana (AT4G09010) TAIR;Acc:AT4G09010]	2.673	0.00433315	up		TraesCS2A02G493600	Adenosylhomocysteinase [Source:UniProtKB/TrEMBL;Acc:A0A1D5UKX4]	5.658	7.34798e-16	up		TraesCS2B02G604800	Glutathione peroxidase [Source:UniProtKB/TrEMBL;Acc:A0A1D5U2X7]	3.758	0.000359333	up
	TraesCS2B02G472900	Peroxidase [Source:UniProtKB/TrEMBL;Acc:W5BBN4]	50.951	8.28959e-57	up		TraesCS2A02G493700	Serine hydroxymethyltransferase [Source:UniProtKB/TrEMBL;Acc:A0A1D5UPW5]	3.567	3.26485e-11	up		TraesCS2B02G605800	Oxalate--CoA ligase [Source:Projected from Arabidopsis thaliana (AT3G48990) UniProtKB/Swiss-Prot;Acc:Q9SMT7]	4.522	0.00416139	up
	TraesCS2B02G483500	-	13.105	0.000639459	up		TraesCS2A02G508900	D-3-phosphoglycerate dehydrogenase [Source:UniProtKB/TrEMBL;Acc:A0A341QBL3]	6.297	1.07908e-19	up		TraesCS2B02G609600	-	71.915	0.000158902	up
	TraesCS2B02G491700	-	4.211	5.42982e-10	up		TraesCS2A02G510400	-	6.534	0.00111248	up		TraesCS2D02G000200	-	32.274	9.03744e-08	up
	TraesCS2B02G507500	-	53.697	0.00420589	up		TraesCS2A02G510700	-	9.579	4.55465e-12	up		TraesCS2D02G027200	-	0.215	1.56181e-05	down
	TraesCS2B02G507700	-	4.607	4.39619e-07	up		TraesCS2A02G510800	-	30.742	5.59767e-20	up		TraesCS2D02G030900	-	3.254	0.00144881	up
	TraesCS2B02G508400	-	2.304	0.000390471	up		TraesCS2A02G548100	Polyamine oxidase, Seed germinatio [Source: Projected from Oryza sativa (Os04g0671300)]	4.959	1.18058e-12	up		TraesCS2D02G031800	ATP sulfurylase 2 [Source:Projected from Arabidopsis thaliana (AT1G19920) UniProtKB/Swiss-Prot;Acc:Q43870]	3.424	1.61552e-06	up
	TraesCS2B02G518400	-	78.684	0.00424589	up		TraesCS2A02G578200	-	49.079	0.00691419	up		TraesCS2D02G037400	-	4.99	6.56716e-08	up
	TraesCS2B02G521600	Adenosylhomocysteinase [Source:UniProtKB/TrEMBL;Acc:W5B7Z6]	5.52	2.02217e-13	up		TraesCS2A02G581600	Oxalate--CoA ligase [Source:Projected from Arabidopsis thaliana (AT3G48990) UniProtKB/Swiss-Prot;Acc:Q9SMT7]	7.426	1.5579e-29	up		TraesCS2D02G039500	-	2.608	0.00518983	up
	TraesCS2B02G521700	Serine hydroxymethyltransferase [Source:UniProtKB/TrEMBL;Acc:A0A1D5TV43]	3.227	4.73372e-14	up		TraesCS2A02G584900	Cysteine protease [Source:UniProtKB/TrEMBL;Acc:A0A1D5T8D4]	4.297	2.75311e-12	up		TraesCS2D02G055600	-	3.923	0.00972291	up
	TraesCS2B02G538800	-	6.219	0.00151514	up		TraesCS2A02G587900	-	25.264	4.60687e-15	up		TraesCS2D02G073400	Dihydrolipoamide acetyltransferase component of pyruvate dehydrogenase complex [Source:UniProtKB/TrEMBL;Acc:A0A1D5V2W7]	3.554	0.000580083	up
	TraesCS2B02G550700	-	5.728	0.00032932	up		TraesCS2A02G593000	Pyruvate kinase [Source:UniProtKB/TrEMBL;Acc:A0A1D5TB86]	3.402	3.67718e-13	up		TraesCS2D02G073900	-	117.68	5.53293e-11	up
	TraesCS2B02G553100	-	39.718	0.00120238	up		TraesCS2B02G035200	-	3.526	0.00795162	up		TraesCS2D02G075000	Amine oxidase [Source:UniProtKB/TrEMBL;Acc:A0A1D5UXN7]	2.123	0.000504525	up
	TraesCS2B02G555400	Lipoxygenase [Source:UniProtKB/TrEMBL;Acc:W5BBF4]	14.294	6.43225e-29	up		TraesCS2B02G046500	ATP sulfurylase 2 [Source:Projected from Arabidopsis thaliana (AT1G19920) UniProtKB/Swiss-Prot;Acc:Q43870]	10.512	1.23355e-07	up		TraesCS2D02G076900	-	6.869	3.32289e-05	up
	TraesCS2B02G558400	-	3.79	0.000154127	up		TraesCS2B02G048500	-	0.463	0.00310889	down		TraesCS2D02G085700	-	114.173	9.39992e-05	up
	TraesCS2B02G574100	-	2.811	1.39974e-14	up		TraesCS2B02G048700	-	2.521	9.0554e-07	up		TraesCS2D02G085800	-	3.655	1.59762e-06	up
	TraesCS2B02G579000	Polyamine oxidase, Seed germinatio [Source: Projected from Oryza sativa (Os04g0671300)]	3.468	1.454e-05	up		TraesCS2B02G051600	-	3.773	0.00185811	up		TraesCS2D02G093100	Hexosyltransferase [Source:UniProtKB/TrEMBL;Acc:A0A1D5V0S1]	4.038	1.25907e-07	up
	TraesCS2B02G599800	4-hydroxy-7-methoxy-3-oxo-3,4-dihydro-2H-1,4-benzoxazin-2-yl glucoside beta-D-glucosidase 1b, chloroplastic [Source:UniProtKB/Swiss-Prot;Acc:Q1XH05]	9.939	5.14141e-09	up		TraesCS2B02G053600	-	3.214	1.29262e-08	up		TraesCS2D02G094200	Nicotianamine synthase [Source:UniProtKB/TrEMBL;Acc:A0A172Q4F7]	6.713	5.73042e-11	up
	TraesCS2B02G600200	-	49.242	1.76859e-40	up		TraesCS2B02G079100	Ribulose bisphosphate carboxylase small chain [Source:UniProtKB/TrEMBL;Acc:A0A1D5U6W5]	0.365	0.00305502	down		TraesCS2D02G095800	Hexosyltransferase [Source:UniProtKB/TrEMBL;Acc:A4PBN5]	5.853	1.78666e-11	up
	TraesCS2B02G604800	Glutathione peroxidase [Source:UniProtKB/TrEMBL;Acc:A0A1D5U2X7]	2.71	0.000854967	up		TraesCS2B02G087400	-	6.515	5.59846e-06	up		TraesCS2D02G123300	Superoxide dismutase [Cu-Zn] [Source:UniProtKB/TrEMBL;Acc:H9NAV6]	2.345	0.00497139	up
	TraesCS2B02G605800	Oxalate--CoA ligase [Source:Projected from Arabidopsis thaliana (AT3G48990) UniProtKB/Swiss-Prot;Acc:Q9SMT7]	0.42	1.97617e-05	down		TraesCS2B02G090100	-	12.96	3.71915e-07	up		TraesCS2D02G126600	4-alpha-glucanotransferase DPE2 [Source:Projected from Arabidopsis thaliana (AT2G40840) UniProtKB/Swiss-Prot;Acc:Q8RXD9]	2.37	3.26773e-05	up
	TraesCS2B02G608900	-	2.078	0.00277964	up		TraesCS2B02G091300	Amine oxidase [Source:UniProtKB/TrEMBL;Acc:A0A341QK06]	2.737	2.29264e-08	up		TraesCS2D02G132900	-	3.107	0.000579539	up
	TraesCS2B02G609600	-	47.743	0.0025607	up		TraesCS2B02G092700	SRT1 [Source:Projected from Arabidopsis thaliana (AT5G55760) UniProtKB/TrEMBL;Acc:A0A178UR49]	0.33	4.58019e-05	down		TraesCS2D02G150400	4-coumarate:coenzyme A ligase, Lignin biosynthesis, Defense against woundin [Source: Projected from Oryza sativa (Os08g0448000)]	6.208	0.000196647	up
	TraesCS2B02G613900	Peroxidase [Source:UniProtKB/TrEMBL;Acc:W5BCG4]	6.429	3.13684e-08	up		TraesCS2B02G101700	-	8.944	1.46124e-30	up		TraesCS2D02G154300	Peroxiredoxin [Source:UniProtKB/TrEMBL;Acc:D0PRB4]	3762.97	2.42675e-09	up
	TraesCS2B02G622400	-	5.181	0.00114072	up		TraesCS2B02G109700	Hexosyltransferase [Source:UniProtKB/TrEMBL;Acc:W5BPL7]	17.44	5.51627e-39	up		TraesCS2D02G170400	Phospho-2-dehydro-3-deoxyheptonate aldolase [Source:UniProtKB/TrEMBL;Acc:A0A1D5UWN7]	2.624	0.00040155	up
	TraesCS2D02G000200	-	24.445	6.68868e-07	up		TraesCS2B02G109800	Hexosyltransferase [Source:UniProtKB/TrEMBL;Acc:W5BND2]	12.635	7.20022e-20	up		TraesCS2D02G170800	-	4.338	0.00706171	up
	TraesCS2D02G028600	-	8.984	8.9759e-12	up		TraesCS2B02G111100	Nicotianamine synthase [Source:UniProtKB/TrEMBL;Acc:W5BNT1]	5.138	5.05755e-15	up		TraesCS2D02G170900	-	21.753	1.97496e-05	up
	TraesCS2D02G029600	-	96.411	0.000217859	up		TraesCS2B02G112800	Hexosyltransferase [Source:UniProtKB/TrEMBL;Acc:A0A1D6RMU2]	19.399	1.21832e-36	up		TraesCS2D02G175900	-	0.348	0.00277511	down
	TraesCS2D02G029700	-	25.072	0.000963589	up		TraesCS2B02G119200	-	2.829	0.000370392	up		TraesCS2D02G183800	-	3.556	0.00653525	up
	TraesCS2D02G030000	-	51.987	0.00205247	up		TraesCS2B02G127700	Probable acyl-CoA dehydrogenase IBR3 [Source:Projected from Arabidopsis thaliana (AT3G06810) UniProtKB/Swiss-Prot;Acc:Q8RWZ3]	2.517	7.71888e-10	up		TraesCS2D02G204400	-	0.29	7.18322e-05	down
	TraesCS2D02G030900	-	3.4	0.000336042	up		TraesCS2B02G157800	-	704.833	1.06143e-12	up		TraesCS2D02G204700	Phenylalanine ammonia-lyase [Source:UniProtKB/TrEMBL;Acc:A0A341R722]	0.198	2.15554e-09	down
	TraesCS2D02G031800	ATP sulfurylase 2 [Source:Projected from Arabidopsis thaliana (AT1G19920) UniProtKB/Swiss-Prot;Acc:Q43870]	4.006	1.87335e-12	up		TraesCS2B02G174400	1-Cys peroxiredoxin PER1 [Source:UniProtKB/Swiss-Prot;Acc:Q6W8Q2]	15.967	1.43424e-06	up		TraesCS2D02G226500	-	2.323	0.00272303	up
	TraesCS2D02G037400	-	5.243	2.02593e-10	up		TraesCS2B02G181900	-	0.3	0.00648918	down		TraesCS2D02G255500	Succinate dehydrogenase [ubiquinone] flavoprotein subunit, mitochondrial [Source:UniProtKB/TrEMBL;Acc:A0A1D5UIU6]	0.218	4.88856e-05	down
	TraesCS2D02G043500	Flavone synthase II (FNSII), Biosynthesis of tricin O-linked conjugate [Source: Projected from Oryza sativa (Os04g0101400)]	2.745	0.00923541	up		TraesCS2B02G189300	Phospho-2-dehydro-3-deoxyheptonate aldolase [Source:UniProtKB/TrEMBL;Acc:A0A1D6RN38]	2.799	0.00675147	up		TraesCS2D02G267800	-	10.596	2.90156e-08	up
	TraesCS2D02G049200	-	5166.04	8.67623e-22	up		TraesCS2B02G189700	-	3.349	6.07344e-09	up		TraesCS2D02G283300	-	2.522	3.01312e-07	up
	TraesCS2D02G065100	Ribulose bisphosphate carboxylase small chain [Source:UniProtKB/TrEMBL;Acc:Q9FEE4]	2.404	0.00225177	up		TraesCS2B02G189800	-	5.382	0.000688261	up		TraesCS2D02G289900	Arogenate dehydratase [Source:UniProtKB/TrEMBL;Acc:A0A1D5ULN6]	4.171	3.29385e-06	up
	TraesCS2D02G065400	Ribulose bisphosphate carboxylase small chain [Source:UniProtKB/TrEMBL;Acc:A0A1D5UUS1]	3.177	0.0017755	up		TraesCS2B02G193300	Trehalose 6-phosphate phosphatase [Source:UniProtKB/TrEMBL;Acc:A0A341QNQ7]	0.325	3.78853e-05	down		TraesCS2D02G290000	-	0.334	5.21323e-05	down
	TraesCS2D02G065600	Ribulose bisphosphate carboxylase small chain [Source:UniProtKB/TrEMBL;Acc:W5C9Y4]	2.74	0.000612179	up		TraesCS2B02G194200	Sucrose synthase [Source:UniProtKB/TrEMBL;Acc:A0A1D5U769]	5.327	1.17711e-08	up		TraesCS2D02G296800	-	2.253	0.000458077	up
	TraesCS2D02G070500	-	4.478	0.00045187	up		TraesCS2B02G194600	-	0.26	0.00048625	down		TraesCS2D02G300200	-	29.096	0.000852836	up
	TraesCS2D02G085700	-	75.136	0.00204447	up		TraesCS2B02G197300	-	2.271	0.000904235	up		TraesCS2D02G301100	-	3.791	0.000321409	up
	TraesCS2D02G085800	-	2.127	0.00587593	up		TraesCS2B02G201700	Probable 6-phosphogluconolactonase 1 [Source:Projected from Arabidopsis thaliana (AT1G13700) UniProtKB/Swiss-Prot;Acc:Q9LMX8]	0.314	5.57885e-06	down		TraesCS2D02G308600	-	0.25	1.12234e-10	down
	TraesCS2D02G087500	-	3.589	2.9119e-12	up		TraesCS2B02G215900	-	0.346	0.000307777	down		TraesCS2D02G309400	-	2.735	9.88935e-05	up
	TraesCS2D02G093100	Hexosyltransferase [Source:UniProtKB/TrEMBL;Acc:A0A1D5V0S1]	2.099	0.00905815	up		TraesCS2B02G224300	Phenylalanine ammonia-lyase [Source:UniProtKB/TrEMBL;Acc:A0A1D5UB55]	0.073	1.93427e-10	down		TraesCS2D02G313700	-	4.887	4.05752e-05	up
	TraesCS2D02G095800	Hexosyltransferase [Source:UniProtKB/TrEMBL;Acc:A4PBN5]	4.382	1.37182e-05	up		TraesCS2B02G233100	-	0.047	7.55018e-05	down		TraesCS2D02G321600	Aldose 1-epimerase [Source:UniProtKB/TrEMBL;Acc:A0A1D5UH49]	20.845	1.02368e-09	up
	TraesCS2D02G099400	Transcription factor, Response to ethylene stimulus, Wound signalin [Source: Projected from Oryza sativa (Os07g0685700)]	0.435	2.3191e-08	down		TraesCS2B02G240000	-	0.359	0.00020706	down		TraesCS2D02G322200	Aldose 1-epimerase [Source:UniProtKB/TrEMBL;Acc:A0A1D5UH14]	4.229	0.000146595	up
	TraesCS2D02G107300	Peroxidase [Source:UniProtKB/TrEMBL;Acc:A0A1D5UYK9]	3.889	0.0054043	up		TraesCS2B02G259600	(S)-ureidoglycine aminohydrolase [Source:Projected from Arabidopsis thaliana (AT4G17050) UniProtKB/Swiss-Prot;Acc:Q8GXV5]	0.279	6.21751e-06	down		TraesCS2D02G326900	-	5.04	0.000135982	up
	TraesCS2D02G107400	Peroxidase [Source:UniProtKB/TrEMBL;Acc:A0A1D5UYK8]	121.636	6.0723e-05	up		TraesCS2B02G264100	Similar to Glycolate oxidase (EC 1.1.3.15) (Fragment) [Source: Projected from Oryza sativa (Os07g0152900)]	0.385	2.13083e-07	down		TraesCS2D02G331200	ATP-dependent 6-phosphofructokinase [Source:UniProtKB/TrEMBL;Acc:A0A1D5UP90]	47.19	5.64118e-08	up
	TraesCS2D02G107500	Peroxidase [Source:UniProtKB/TrEMBL;Acc:A0A341R621]	9.701	1.46622e-08	up		TraesCS2B02G267100	Similar to Succinate dehydrogenase [ubiquinone] flavoprotein subunit, mitochondrial (EC 1.3.5.1) (FP) (Flavoprotein subunit of complex II) [Source: Projected from Oryza sativa (Os07g0134800)]	0.457	0.00229448	down		TraesCS2D02G335300	Amine oxidase [Source:UniProtKB/TrEMBL;Acc:A0A341RMH3]	6.696	0.00119144	up
	TraesCS2D02G107600	Peroxidase [Source:UniProtKB/TrEMBL;Acc:W5C5X0]	13.321	5.43957e-05	up		TraesCS2B02G274200	Autophagy-related protein [Source:UniProtKB/TrEMBL;Acc:Q7XY24]	2.233	2.21271e-07	up		TraesCS2D02G344200	Malate synthase [Source:Projected from Arabidopsis thaliana (AT5G03860) UniProtKB/Swiss-Prot;Acc:Q9LZC3]	7.095	4.14397e-05	up
	TraesCS2D02G107800	Peroxidase [Source:UniProtKB/TrEMBL;Acc:W5C8U5]	128.137	9.61097e-05	up		TraesCS2B02G274900	-	2.909	6.80465e-05	up		TraesCS2D02G350600	-	2.15	0.000142056	up
	TraesCS2D02G107900	Peroxidase [Source:UniProtKB/TrEMBL;Acc:C6ETA5]	24.793	3.47651e-05	up		TraesCS2B02G287500	-	2.005	0.00921197	up		TraesCS2D02G352900	S-adenosylmethionine decarboxylase, Polyamine biosynthesis, Salt and drought stresses, Abiotic stres [Source: Projected from Oryza sativa (Os04g0498600)]	3.329	0.00178954	up
	TraesCS2D02G108200	Peroxidase [Source:UniProtKB/TrEMBL;Acc:C6ETA8]	119.829	5.24829e-05	up		TraesCS2B02G287600	-	9.607	7.31303e-19	up		TraesCS2D02G364100	Caleosin [Source:UniProtKB/TrEMBL;Acc:W5BUF4]	14913.1	4.05558e-09	up
	TraesCS2D02G108500	Peroxidase [Source:UniProtKB/TrEMBL;Acc:A0A341R632]	16.33	0.000118235	up		TraesCS2B02G297800	-	2.029	0.0068173	up		TraesCS2D02G364500	Caleosin [Source:UniProtKB/TrEMBL;Acc:A0A1B5GFV6]	61.633	1.30644e-11	up
	TraesCS2D02G111400	-	2.745	4.01733e-10	up		TraesCS2B02G315300	-	0.451	0.00325878	down		TraesCS2D02G364600	-	30.4	4.26751e-12	up
	TraesCS2D02G136500	-	9.468	9.57166e-20	up		TraesCS2B02G318300	-	5.341	6.87857e-27	up		TraesCS2D02G364800	Caleosin [Source:UniProtKB/TrEMBL;Acc:A0A1B5GDR6]	36.368	1.23095e-23	up
	TraesCS2D02G150400	4-coumarate:coenzyme A ligase, Lignin biosynthesis, Defense against woundin [Source: Projected from Oryza sativa (Os08g0448000)]	5.913	4.95064e-06	up		TraesCS2B02G322400	-	4.574	1.54781e-15	up		TraesCS2D02G369800	Starch synthase, chloroplastic/amyloplastic [Source:UniProtKB/TrEMBL;Acc:W5C1H4]	0.12	1.08695e-11	down
	TraesCS2D02G154300	Peroxiredoxin [Source:UniProtKB/TrEMBL;Acc:D0PRB4]	21.744	3.08203e-07	up		TraesCS2B02G327300	-	0.193	5.09785e-09	down		TraesCS2D02G370400	-	2.714	0.000962298	up
	TraesCS2D02G170400	Phospho-2-dehydro-3-deoxyheptonate aldolase [Source:UniProtKB/TrEMBL;Acc:A0A1D5UWN7]	3.48	1.49944e-10	up		TraesCS2B02G334000	Glutamate decarboxylase [Source:UniProtKB/TrEMBL;Acc:W5BD76]	3.301	0.00921679	up		TraesCS2D02G377400	-	10.26	0.00297555	up
	TraesCS2D02G195900	-	84.106	0.000303039	up		TraesCS2B02G335400	Zeaxanthin epoxidase, chloroplastic [Source:UniProtKB/TrEMBL;Acc:W5B6B7]	2.291	1.96488e-05	up		TraesCS2D02G379000	-	24.868	9.00334e-12	up
	TraesCS2D02G207400	Calcium-dependent protein kinase 7-D [Source:UniProtKB/TrEMBL;Acc:A0A0U4JT59]	0.499	1.00285e-06	down		TraesCS2B02G341200	Aldose 1-epimerase [Source:UniProtKB/TrEMBL;Acc:W5BHH8]	0.418	0.00357094	down		TraesCS2D02G381000	-	18.537	2.55122e-12	up
	TraesCS2D02G220900	-	13.368	0.000889526	up		TraesCS2B02G341400	Aldose 1-epimerase [Source:UniProtKB/TrEMBL;Acc:A0A1D5U2W1]	10.479	8.0059e-20	up		TraesCS2D02G381200	-	0.22	0.00651011	down
	TraesCS2D02G267800	-	3.647	6.0597e-06	up		TraesCS2B02G342200	Glyceraldehyde-3-phosphate dehydrogenase [Source:UniProtKB/TrEMBL;Acc:A0A1D5TTT2]	4.796	8.88205e-09	up		TraesCS2D02G382600	-	9.545	7.66848e-05	up
	TraesCS2D02G272400	-	0.454	8.11268e-07	down		TraesCS2B02G346000	-	3.002	1.35834e-06	up		TraesCS2D02G386700	Aldehyde dehydrogenase [Source:UniProtKB/TrEMBL;Acc:A0A1D5UK85]	5.535	5.32863e-05	up
	TraesCS2D02G276900	-	0.468	0.00507203	down		TraesCS2B02G347800	Agmatine deiminase [Source:Projected from Arabidopsis thaliana (AT5G08170) UniProtKB/Swiss-Prot;Acc:Q8GWW7]	5.077	3.21914e-19	up		TraesCS2D02G388800	Glutamate dehydrogenase [Source:UniProtKB/TrEMBL;Acc:A0A341REK8]	5.301	3.82762e-14	up
	TraesCS2D02G279200	-	2.26	1.96147e-11	up		TraesCS2B02G350500	ATP-dependent 6-phosphofructokinase [Source:UniProtKB/TrEMBL;Acc:A0A1D5U3B7]	14.194	6.56198e-24	up		TraesCS2D02G403600	Sucrose synthase [Source:UniProtKB/TrEMBL;Acc:A0A1D6RP57]	4.612	0.00401144	up
	TraesCS2D02G289900	Arogenate dehydratase [Source:UniProtKB/TrEMBL;Acc:A0A1D5ULN6]	4.314	3.33209e-07	up		TraesCS2B02G354400	Amine oxidase [Source:UniProtKB/TrEMBL;Acc:A0A1D5U5D9]	2.93	0.000123522	up		TraesCS2D02G407700	Glutathione peroxidase [Source:UniProtKB/TrEMBL;Acc:A0A1D5UGB6]	6.851	8.766e-06	up
	TraesCS2D02G295800	-	0.458	0.00940632	down		TraesCS2B02G358200	-	0.018	0.0016131	down		TraesCS2D02G407900	Pyridoxal phosphate-dependent enzyme, beta subunit domain containing protein [Source: Projected from Oryza sativa (Os04g0555900)]	0.293	1.72622e-05	down
	TraesCS2D02G304100	-	2.043	0.000569598	up		TraesCS2B02G370600	-	2.469	4.11135e-07	up		TraesCS2D02G417800	Lecithin-cholesterol acyltransferase-like 4 [Source:Projected from Arabidopsis thaliana (AT4G19860) UniProtKB/Swiss-Prot;Acc:Q71N54]	5.117	0.000552605	up
	TraesCS2D02G309400	-	3.214	9.65995e-11	up		TraesCS2B02G371400	-	2.706	7.05463e-05	up		TraesCS2D02G459900	Imidazoleglycerol-phosphate dehydratase 1, chloroplastic [Source:UniProtKB/Swiss-Prot;Acc:P34048]	2.035	0.00627743	up
	TraesCS2D02G309500	-	73.386	0.00372755	up		TraesCS2B02G377500	Adenine phosphoribosyltransferase 5 [Source:Projected from Arabidopsis thaliana (AT5G11160) UniProtKB/Swiss-Prot;Acc:Q9LFP0]	0.292	4.88013e-06	down		TraesCS2D02G467300	Polyamine oxidase, Seed germinatio [Source: Projected from Oryza sativa (Os04g0623300)]	3.371	0.00476905	up
	TraesCS2D02G313700	-	3.622	1.50012e-11	up		TraesCS2B02G390700	Starch synthase, chloroplastic/amyloplastic [Source:UniProtKB/TrEMBL;Acc:W5B7W3]	0.229	0.000429689	down		TraesCS2D02G467700	-	3.891	1.52884e-08	up
	TraesCS2D02G321900	Aldose 1-epimerase [Source:UniProtKB/TrEMBL;Acc:A0A1D5UH45]	2.913	0.000312047	up		TraesCS2B02G398300	-	7.014	0.000631531	up		TraesCS2D02G468900	-	28.716	1.77755e-22	up
	TraesCS2D02G322200	Aldose 1-epimerase [Source:UniProtKB/TrEMBL;Acc:A0A1D5UH14]	2.538	3.15498e-08	up		TraesCS2B02G400000	-	10.74	2.79543e-25	up		TraesCS2D02G493500	Adenosylhomocysteinase [Source:UniProtKB/TrEMBL;Acc:A0A1D5UKX4]	8.155	1.58663e-07	up
	TraesCS2D02G335300	Amine oxidase [Source:UniProtKB/TrEMBL;Acc:A0A341RMH3]	2.698	0.00164159	up		TraesCS2B02G401500	-	2.609	0.000186349	up		TraesCS2D02G493600	Serine hydroxymethyltransferase [Source:UniProtKB/TrEMBL;Acc:A0A1D5UPW5]	5.065	2.22867e-10	up
	TraesCS2D02G349400	Chitinase II [Source:UniProtKB/TrEMBL;Acc:Q9XEN3]	3.695	0.00708101	up		TraesCS2B02G403000	-	19.13	5.31652e-28	up		TraesCS2D02G512000	-	13.069	0.00678856	up
	TraesCS2D02G360200	2-phytyl-1,4-beta-naphthoquinone methyltransferase, chloroplastic [Source:UniProtKB/TrEMBL;Acc:A0A1D5UR57]	5.228	0.000768497	up		TraesCS2B02G406900	Aldehyde dehydrogenase [Source:UniProtKB/TrEMBL;Acc:A0A1D5U1H8]	9.415	0.00351245	up		TraesCS2D02G517200	Glycerol kinase [Source:Projected from Arabidopsis thaliana (AT1G80460) UniProtKB/Swiss-Prot;Acc:Q9M8L4]	2.816	2.15554e-09	up
	TraesCS2D02G364800	Caleosin [Source:UniProtKB/TrEMBL;Acc:A0A1B5GDR6]	7.281	0.00128376	up		TraesCS2B02G409300	Glutamate dehydrogenase [Source:UniProtKB/TrEMBL;Acc:W5BS00]	10.414	2.27395e-20	up		TraesCS2D02G523100	-	6.56	5.915e-05	up
	TraesCS2D02G370400	-	3.259	5.06295e-07	up		TraesCS2B02G414500	Beta-carotene hydroxylase B1 [Source:UniProtKB/TrEMBL;Acc:K7YGC2]	57.028	7.80262e-08	up		TraesCS2D02G589600	-	0.102	1.16741e-06	down
	TraesCS2D02G377200	Phenylalanine ammonia-lyase [Source:UniProtKB/TrEMBL;Acc:A0A1D5US28]	4.585	4.18051e-05	up		TraesCS2B02G414800	-	2.36	0.00125583	up		TraesCS2D02G590200	-	2.827	0.000302117	up
	TraesCS2D02G377400	-	13.894	4.29573e-06	up		TraesCS2B02G424300	Sucrose synthase [Source:UniProtKB/TrEMBL;Acc:W5BF91]	6.703	7.48379e-10	up		TraesCS2D02G598500	Oxalate--CoA ligase [Source:Projected from Arabidopsis thaliana (AT3G48990) UniProtKB/Swiss-Prot;Acc:Q9SMT7]	10.375	2.49058e-05	up
	TraesCS2D02G377600	Phenylalanine ammonia-lyase [Source:UniProtKB/TrEMBL;Acc:A0A1D5UKY0]	3.813	0.00774977	up		TraesCS2B02G439900	Lecithin-cholesterol acyltransferase-like 4 [Source:Projected from Arabidopsis thaliana (AT4G19860) UniProtKB/Swiss-Prot;Acc:Q71N54]	2.102	2.84154e-06	up		TraesCS3A02G003800	-	2.475	0.00711666	up
	TraesCS2D02G380500	-	0.139	4.21033e-09	down		TraesCS2B02G440400	Aminotransferase [Source:UniProtKB/TrEMBL;Acc:D2KZ08]	3.072	2.32658e-11	up		TraesCS3A02G015500	-	3.401	0.00465826	up
	TraesCS2D02G380700	-	3.893	0.000166818	up		TraesCS2B02G441000	-	2.116	4.93529e-05	up		TraesCS3A02G038400	-	0.335	0.00671468	down
	TraesCS2D02G381200	-	0.372	0.000238865	down		TraesCS2B02G490100	Polyamine oxidase, Seed germinatio [Source: Projected from Oryza sativa (Os04g0623300)]	3.266	1.87179e-11	up		TraesCS3A02G041800	-	0.234	0.00521874	down
	TraesCS2D02G382500	histidine triad nucleotide-binding 4 [Source:Projected from Arabidopsis thaliana (AT4G16566) TAIR;Acc:AT4G16566]	2.438	5.80175e-05	up		TraesCS2B02G490700	-	3.053	2.00305e-11	up		TraesCS3A02G044800	Mannose-6-phosphate isomerase [Source:UniProtKB/TrEMBL;Acc:A0A1D5VIC3]	8.54	0.000319755	up
	TraesCS2D02G388800	Glutamate dehydrogenase [Source:UniProtKB/TrEMBL;Acc:A0A341REK8]	2.224	7.75737e-05	up		TraesCS2B02G491000	-	1798.73	2.29024e-17	up		TraesCS3A02G055500	-	0.043	5.06172e-07	down
	TraesCS2D02G403600	Sucrose synthase [Source:UniProtKB/TrEMBL;Acc:A0A1D6RP57]	3.595	0.000893959	up		TraesCS2B02G491200	Autophagy-related protein [Source:UniProtKB/TrEMBL;Acc:U3PVX7]	2.769	4.59739e-09	up		TraesCS3A02G077100	Asparagine synthetase-2 [Source:UniProtKB/TrEMBL;Acc:A0A1D5VHV8]	267.708	2.98984e-29	up
	TraesCS2D02G407700	Glutathione peroxidase [Source:UniProtKB/TrEMBL;Acc:A0A1D5UGB6]	2.687	2.29312e-11	up		TraesCS2B02G491400	-	110.034	0.00027827	up		TraesCS3A02G087400	Probable uridine nucleosidase 2 [Source:Projected from Arabidopsis thaliana (AT1G05620) UniProtKB/Swiss-Prot;Acc:Q8LAC4]	4.55	2.03151e-05	up
	TraesCS2D02G407900	Pyridoxal phosphate-dependent enzyme, beta subunit domain containing protein [Source: Projected from Oryza sativa (Os04g0555900)]	0.478	0.00262005	down		TraesCS2B02G491700	-	10.447	1.47987e-21	up		TraesCS3A02G092800	-	67.376	1.10933e-08	up
	TraesCS2D02G451200	Peroxidase [Source:UniProtKB/TrEMBL;Acc:A0A096UN06]	434.547	2.54675e-11	up		TraesCS2B02G521600	Adenosylhomocysteinase [Source:UniProtKB/TrEMBL;Acc:W5B7Z6]	8.698	7.13082e-14	up		TraesCS3A02G107600	ATP-dependent 6-phosphofructokinase [Source:UniProtKB/TrEMBL;Acc:A0A1D5VKR9]	4.503	0.00285305	up
	TraesCS2D02G462000	-	5.973	0.00711748	up		TraesCS2B02G521700	Serine hydroxymethyltransferase [Source:UniProtKB/TrEMBL;Acc:A0A1D5TV43]	6.734	6.2033e-26	up		TraesCS3A02G108900	Malic enzyme [Source:UniProtKB/TrEMBL;Acc:A0A1D5VHG3]	5.001	2.853e-05	up
	TraesCS2D02G462100	-	15.525	0.00110057	up		TraesCS2B02G538600	-	224.28	7.44914e-22	up		TraesCS3A02G113900	-	13.919	1.09768e-11	up
	TraesCS2D02G468900	-	3.827	1.17635e-07	up		TraesCS2B02G538800	-	6.214	1.98152e-05	up		TraesCS3A02G122400	Aromatic aminotransferase ISS1 [Source:Projected from Arabidopsis thaliana (AT1G80360) UniProtKB/Swiss-Prot;Acc:Q9C969]	2.744	0.000228368	up
	TraesCS2D02G481700	-	3.548	2.23538e-15	up		TraesCS2B02G574100	-	0.345	7.89966e-11	down		TraesCS3A02G123000	-	7.504	0.00914606	up
	TraesCS2D02G481900	-	13.524	2.93178e-08	up		TraesCS2B02G579200	-	2.433	6.89843e-05	up		TraesCS3A02G128500	Probable prolyl 4-hydroxylase 12 [Source:Projected from Arabidopsis thaliana (AT4G25600) UniProtKB/Swiss-Prot;Acc:Q8GXT7]	0.413	0.00179522	down
	TraesCS2D02G482100	-	3.213	3.32659e-07	up		TraesCS2B02G595300	-	5.162	8.19584e-09	up		TraesCS3A02G136100	-	23.9	3.96891e-09	up
	TraesCS2D02G490500	-	391.867	2.10911e-09	up		TraesCS2B02G599300	Phosphomannomutase [Source:UniProtKB/TrEMBL;Acc:A0A1D5TYK9]	0.394	2.67463e-05	down		TraesCS3A02G146800	D-3-phosphoglycerate dehydrogenase [Source:UniProtKB/TrEMBL;Acc:A0A1D6DHY9]	0.478	0.00506624	down
	TraesCS2D02G493500	Adenosylhomocysteinase [Source:UniProtKB/TrEMBL;Acc:A0A1D5UKX4]	4.085	1.38447e-11	up		TraesCS2B02G604800	Glutathione peroxidase [Source:UniProtKB/TrEMBL;Acc:A0A1D5U2X7]	7.321	1.04246e-09	up		TraesCS3A02G150600	3-methyl-2-oxobutanoate hydroxymethyltransferase [Source:UniProtKB/TrEMBL;Acc:A0A1D5VHS1]	10.956	0.00139389	up
	TraesCS2D02G493600	Serine hydroxymethyltransferase [Source:UniProtKB/TrEMBL;Acc:A0A1D5UPW5]	2.746	5.44099e-12	up		TraesCS2B02G605800	Oxalate--CoA ligase [Source:Projected from Arabidopsis thaliana (AT3G48990) UniProtKB/Swiss-Prot;Acc:Q9SMT7]	4.895	3.96878e-16	up		TraesCS3A02G161900	-	0.356	2.50889e-05	down
	TraesCS2D02G504500	-	3.569	0.0012759	up		TraesCS2B02G609600	-	93.777	9.34758e-06	up		TraesCS3A02G205100	-	0.254	8.11632e-07	down
	TraesCS2D02G517200	Glycerol kinase [Source:Projected from Arabidopsis thaliana (AT1G80460) UniProtKB/Swiss-Prot;Acc:Q9M8L4]	2.936	1.27261e-07	up		TraesCS2B02G624200	-	0.499	0.000421094	down		TraesCS3A02G206600	-	2.492	6.68683e-07	up
	TraesCS2D02G523100	-	3.688	0.0063792	up		TraesCS2D02G027200	-	0.333	0.00144917	down		TraesCS3A02G215400	-	10.79	1.38112e-11	up
	TraesCS2D02G525300	-	11.893	0.000129425	up		TraesCS2D02G031800	ATP sulfurylase 2 [Source:Projected from Arabidopsis thaliana (AT1G19920) UniProtKB/Swiss-Prot;Acc:Q43870]	4.485	8.28039e-07	up		TraesCS3A02G217900	-	38.614	3.01449e-08	up
	TraesCS2D02G525500	-	11.521	4.85035e-05	up		TraesCS2D02G034600	-	0.413	0.00662019	down		TraesCS3A02G248000	Alpha-amylase [Source:UniProtKB/TrEMBL;Acc:A0A1D6DD56]	0.273	0.00397875	down
	TraesCS2D02G528500	Lipoxygenase [Source:UniProtKB/TrEMBL;Acc:A0A1D5UP29]	9.125	7.23615e-06	up		TraesCS2D02G034900	Arginase [Source:UniProtKB/TrEMBL;Acc:G3LT25]	2.252	0.00154062	up		TraesCS3A02G250200	Glycine cleavage system P protein [Source:UniProtKB/TrEMBL;Acc:A0A1D5V696]	2.26	0.000268971	up
	TraesCS2D02G530600	-	7.443	4.47508e-12	up		TraesCS2D02G037400	-	6.25	1.0078e-10	up		TraesCS3A02G250700	Polyamine oxidase, Polyamine catabolis [Source: Projected from Oryza sativa (Os01g0710200)]	7.059	5.48765e-14	up
	TraesCS2D02G545000	-	3.1	7.75222e-10	up		TraesCS2D02G039500	-	3.202	6.38399e-10	up		TraesCS3A02G253700	-	144.569	4.68748e-06	up
	TraesCS2D02G549200	Polyamine oxidase, Seed germinatio [Source: Projected from Oryza sativa (Os04g0671300)]	2.293	0.00211416	up		TraesCS2D02G051800	-	18.851	2.74723e-07	up		TraesCS3A02G257500	-	8.935	2.98197e-06	up
	TraesCS2D02G584600	Peroxidase [Source:UniProtKB/TrEMBL;Acc:A0A1D5UG55]	20.085	0.000639459	up		TraesCS2D02G065500	Ribulose bisphosphate carboxylase small chain [Source:UniProtKB/TrEMBL;Acc:A0A341R302]	0.027	0.00380108	down		TraesCS3A02G260800	-	173.865	1.9786e-12	up
	TraesCS2D02G589600	-	0.32	0.000933248	down		TraesCS2D02G069900	Arginine decarboxylase [Source:UniProtKB/TrEMBL;Acc:A0A1D5UXV4]	567.509	1.84796e-10	up		TraesCS3A02G266300	-	6.188	0.000104648	up
	TraesCS2D02G590200	-	2.776	3.20271e-10	up		TraesCS2D02G070500	-	4.386	0.000898654	up		TraesCS3A02G275600	-	71.454	2.11322e-09	up
	TraesCS3A02G013800	Fatty acyl-CoA reductase [Source:UniProtKB/TrEMBL;Acc:A0A1D6RR33]	4.298	0.00012087	up		TraesCS2D02G073400	Dihydrolipoamide acetyltransferase component of pyruvate dehydrogenase complex [Source:UniProtKB/TrEMBL;Acc:A0A1D5V2W7]	2.861	5.77576e-06	up		TraesCS3A02G280700	Caleosin [Source:UniProtKB/TrEMBL;Acc:X4Y4U8]	8.467	0.00464215	up
	TraesCS3A02G038300	-	0.23	5.42825e-25	down		TraesCS2D02G073900	-	21.356	1.8144e-24	up		TraesCS3A02G289300	-	0.291	4.64124e-08	down
	TraesCS3A02G077000	-	2.184	6.67081e-10	up		TraesCS2D02G075000	Amine oxidase [Source:UniProtKB/TrEMBL;Acc:A0A1D5UXN7]	2.102	2.15692e-05	up		TraesCS3A02G301100	-	0.075	1.57733e-05	down
	TraesCS3A02G077100	Asparagine synthetase-2 [Source:UniProtKB/TrEMBL;Acc:A0A1D5VHV8]	12.995	3.07021e-05	up		TraesCS2D02G075800	SRT1 [Source:Projected from Arabidopsis thaliana (AT5G55760) UniProtKB/TrEMBL;Acc:A0A178UR49]	0.368	0.000193621	down		TraesCS3A02G302700	-	0.262	5.25817e-07	down
	TraesCS3A02G122400	Aromatic aminotransferase ISS1 [Source:Projected from Arabidopsis thaliana (AT1G80360) UniProtKB/Swiss-Prot;Acc:Q9C969]	4.51	1.55755e-20	up		TraesCS2D02G076900	-	3.805	5.94226e-06	up		TraesCS3A02G303600	SDP1 [Source:Projected from Arabidopsis thaliana (AT5G04040) UniProtKB/TrEMBL;Acc:A0A178UB07]	3.079	0.000413879	up
	TraesCS3A02G136100	-	5.898	1.43064e-07	up		TraesCS2D02G084300	-	3.494	8.79856e-11	up		TraesCS3A02G305400	-	3.475	0.000456967	up
	TraesCS3A02G147200	-	0.335	0.00255509	down		TraesCS2D02G093000	Hexosyltransferase [Source:UniProtKB/TrEMBL;Acc:A0A341R390]	67.059	0.000179941	up		TraesCS3A02G309000	-	4.603	0.000754932	up
	TraesCS3A02G185900	Peroxidase [Source:UniProtKB/TrEMBL;Acc:A0A341RT64]	3.537	0.00666967	up		TraesCS2D02G093100	Hexosyltransferase [Source:UniProtKB/TrEMBL;Acc:A0A1D5V0S1]	4.24	7.96914e-10	up		TraesCS3A02G309100	-	12.859	0.000159609	up
	TraesCS3A02G195300	S-adenosylmethionine synthase [Source:UniProtKB/TrEMBL;Acc:A0A341RYI7]	2.059	2.11987e-08	up		TraesCS2D02G094200	Nicotianamine synthase [Source:UniProtKB/TrEMBL;Acc:A0A172Q4F7]	4.844	1.16738e-10	up		TraesCS3A02G330600	Glycerol-3-phosphate dehydrogenase [NAD(+)] [Source:UniProtKB/TrEMBL;Acc:A0A1D5V5L9]	3.749	0.00654456	up
	TraesCS3A02G253700	-	230.577	1.58324e-08	up		TraesCS2D02G095800	Hexosyltransferase [Source:UniProtKB/TrEMBL;Acc:A4PBN5]	6.049	8.74083e-11	up		TraesCS3A02G334600	-	0.293	0.00404324	down
	TraesCS3A02G255600	-	0.246	9.04661e-06	down		TraesCS2D02G101500	-	2.834	0.000344586	up		TraesCS3A02G339700	-	54.542	6.03368e-05	up
	TraesCS3A02G256200	-	0.147	0.00478323	down		TraesCS2D02G123300	Superoxide dismutase [Cu-Zn] [Source:UniProtKB/TrEMBL;Acc:H9NAV6]	2.388	9.19853e-07	up		TraesCS3A02G341000	-	4.594	0.000554785	up
	TraesCS3A02G260100	Endochitinase [Source:UniProtKB/TrEMBL;Acc:A0A023W4F1]	192.221	2.33529e-07	up		TraesCS2D02G126600	4-alpha-glucanotransferase DPE2 [Source:Projected from Arabidopsis thaliana (AT2G40840) UniProtKB/Swiss-Prot;Acc:Q8RXD9]	2.033	0.00225806	up		TraesCS3A02G342900	-	12.759	0.000239668	up
	TraesCS3A02G260200	Chitinase 3 [Source:UniProtKB/TrEMBL;Acc:Q8W427]	163.281	0.00134746	up		TraesCS2D02G132900	-	2.002	0.000128344	up		TraesCS3A02G363400	-	20.463	1.00388e-10	up
	TraesCS3A02G265900	D-glycerate 3-kinase, chloroplastic [Source:Projected from Arabidopsis thaliana (AT1G80380) UniProtKB/Swiss-Prot;Acc:Q944I4]	2.762	1.46379e-06	up		TraesCS2D02G154300	Peroxiredoxin [Source:UniProtKB/TrEMBL;Acc:D0PRB4]	23.906	4.31378e-07	up		TraesCS3A02G363700	Delta-1-pyrroline-5-carboxylate synthase [Source:UniProtKB/TrEMBL;Acc:A0A341S1S0]	8.802	7.7337e-09	up
	TraesCS3A02G266300	-	2.803	0.000692252	up		TraesCS2D02G158600	-	0.101	0.00100531	down		TraesCS3A02G367200	-	3.08	0.00545745	up
	TraesCS3A02G277700	ATP-dependent 6-phosphofructokinase [Source:UniProtKB/TrEMBL;Acc:A0A1D5VB29]	2.21	0.0046146	up		TraesCS2D02G170400	Phospho-2-dehydro-3-deoxyheptonate aldolase [Source:UniProtKB/TrEMBL;Acc:A0A1D5UWN7]	3.183	0.000112014	up		TraesCS3A02G391200	-	4.043	0.000393944	up
	TraesCS3A02G280700	Caleosin [Source:UniProtKB/TrEMBL;Acc:X4Y4U8]	156.609	3.77098e-08	up		TraesCS2D02G170900	-	8.589	0.00844765	up		TraesCS3A02G391500	Fructose-bisphosphate aldolase [Source:UniProtKB/TrEMBL;Acc:A0A1D5VD11]	3.896	1.77531e-05	up
	TraesCS3A02G286200	Phosphotransferase [Source:UniProtKB/TrEMBL;Acc:A0A1D5VES3]	2.624	7.79964e-07	up		TraesCS2D02G175900	-	0.166	1.64437e-22	down		TraesCS3A02G394300	-	4.937	0.000519227	up
	TraesCS3A02G291100	-	4.138	1.5421e-13	up		TraesCS2D02G178600	-	3.421	1.6511e-08	up		TraesCS3A02G400000	-	3.788	3.24134e-10	up
	TraesCS3A02G294000	GA2ox3-1 protein [Source:UniProtKB/TrEMBL;Acc:F2VSI7]	3.202	0.00374734	up		TraesCS2D02G182700	Probable 6-phosphogluconolactonase 1 [Source:Projected from Arabidopsis thaliana (AT1G13700) UniProtKB/Swiss-Prot;Acc:Q9LMX8]	0.429	0.00189386	down		TraesCS3A02G401900	-	6.464	1.15192e-07	up
	TraesCS3A02G297200	Peroxidase [Source:UniProtKB/TrEMBL;Acc:A0A1D5V9V3]	25.772	0.00520943	up		TraesCS2D02G183800	-	3.866	0.00361192	up		TraesCS3A02G402000	-	8.39	1.79145e-17	up
	TraesCS3A02G301800	Chorismate mutase [Source:UniProtKB/TrEMBL;Acc:A0A1D5VBW7]	2.95	1.33208e-18	up		TraesCS2D02G203500	Adenylyl-sulfate kinase [Source:UniProtKB/TrEMBL;Acc:A0A341RHF3]	0.421	0.0050916	down		TraesCS3A02G425500	Sucrose phosphate synthase, Sucrose synthesis in pollen germinatio [Source: Projected from Oryza sativa (Os01g0919400)]	764.578	0.000959508	up
	TraesCS3A02G302100	-	2.498	5.46862e-09	up		TraesCS2D02G204700	Phenylalanine ammonia-lyase [Source:UniProtKB/TrEMBL;Acc:A0A341R722]	0.109	1.30891e-23	down		TraesCS3A02G439800	-	4.883	1.25886e-05	up
	TraesCS3A02G303200	-	13.124	1.93413e-13	up		TraesCS2D02G220800	-	0.357	0.000258674	down		TraesCS3A02G449400	-	3.61	0.00213214	up
	TraesCS3A02G309000	-	5.258	1.17981e-08	up		TraesCS2D02G226500	-	2.124	0.000150791	up		TraesCS3A02G484800	Cytosolic acetyl-CoA carboxylase [Source:UniProtKB/TrEMBL;Acc:B2ZGK3]	2.463	0.000565288	up
	TraesCS3A02G309100	-	10.098	0.000617324	up		TraesCS2D02G229900	Autophagy-related protein [Source:UniProtKB/TrEMBL;Acc:Q7XY24]	2.27	2.88838e-08	up		TraesCS3A02G488200	-	76.679	0.000270863	up
	TraesCS3A02G315800	Diacylglycerol kinase [Source:UniProtKB/TrEMBL;Acc:W5CBR5]	0.483	0.00272525	down		TraesCS2D02G249400	-	0.48	4.559e-07	down		TraesCS3A02G488300	-	101.552	6.41889e-21	up
	TraesCS3A02G331800	Cytochrome P450 [Source:UniProtKB/TrEMBL;Acc:Q70EV8]	13.232	1.5885e-05	up		TraesCS2D02G251800	Similar to Glycolate oxidase (EC 1.1.3.15) (Fragment) [Source: Projected from Oryza sativa (Os07g0152900)]	0.41	0.000485808	down		TraesCS3A02G495300	-	14.715	2.72525e-09	up
	TraesCS3A02G334000	Dihydropyrimidinase [Source:Projected from Arabidopsis thaliana (AT5G12200) UniProtKB/Swiss-Prot;Acc:Q9FMP3]	3.106	1.21774e-19	up		TraesCS2D02G255500	Succinate dehydrogenase [ubiquinone] flavoprotein subunit, mitochondrial [Source:UniProtKB/TrEMBL;Acc:A0A1D5UIU6]	0.297	0.00144444	down		TraesCS3A02G512400	-	10.667	0.000116978	up
	TraesCS3A02G335000	-	2.174	0.000854559	up		TraesCS2D02G267700	-	2.687	0.000148074	up		TraesCS3A02G516400	-	2.163	0.0093558	up
	TraesCS3A02G342900	-	5.942	1.01647e-07	up		TraesCS2D02G267800	-	14.485	3.451e-29	up		TraesCS3B02G006100	3-isopropylmalate dehydrogenase [Source:UniProtKB/TrEMBL;Acc:A0A077RNY6]	0.365	0.0032546	down
	TraesCS3A02G347500	-	0.2	2.36762e-22	down		TraesCS2D02G301100	-	5.702	4.64559e-20	up		TraesCS3B02G008700	-	3.743	4.14576e-05	up
	TraesCS3A02G348400	-	48.317	0.00709104	up		TraesCS2D02G308600	-	0.211	2.30009e-20	down		TraesCS3B02G039000	Mannose-6-phosphate isomerase [Source:UniProtKB/TrEMBL;Acc:A0A1D5VQ76]	4.195	0.00183126	up
	TraesCS3A02G355100	-	9.18	3.51469e-06	up		TraesCS2D02G314900	Zeaxanthin epoxidase, chloroplastic [Source:UniProtKB/TrEMBL;Acc:A0A1D5UKJ1]	2.187	0.000179644	up		TraesCS3B02G045400	-	0.166	1.53049e-05	down
	TraesCS3A02G363400	-	3.272	0.000499501	up		TraesCS2D02G321600	Aldose 1-epimerase [Source:UniProtKB/TrEMBL;Acc:A0A1D5UH49]	8.705	7.34798e-16	up		TraesCS3B02G080200	-	2.604	0.0092199	up
	TraesCS3A02G369700	-	0.275	4.02792e-11	down		TraesCS2D02G322200	Aldose 1-epimerase [Source:UniProtKB/TrEMBL;Acc:A0A1D5UH14]	3.734	6.26605e-05	up		TraesCS3B02G090400	-	14.25	6.24413e-15	up
	TraesCS3A02G373800	-	4.817	2.01238e-07	up		TraesCS2D02G322900	Glyceraldehyde-3-phosphate dehydrogenase [Source:UniProtKB/TrEMBL;Acc:A0A1D5TTT2]	7.017	8.62298e-13	up		TraesCS3B02G098100	Non-specific phospholipase C6 [Source:Projected from Arabidopsis thaliana (AT3G48610) UniProtKB/Swiss-Prot;Acc:Q8H965]	5.315	0.00491287	up
	TraesCS3A02G376200	-	3.851	0.00797831	up		TraesCS2D02G326900	-	3.464	6.79008e-09	up		TraesCS3B02G102800	Probable uridine nucleosidase 2 [Source:Projected from Arabidopsis thaliana (AT1G05620) UniProtKB/Swiss-Prot;Acc:Q8LAC4]	5.05	1.98214e-05	up
	TraesCS3A02G378900	Peroxidase [Source:UniProtKB/TrEMBL;Acc:A0A1D5VB78]	178.951	6.76064e-07	up		TraesCS2D02G329500	-	0.482	0.00113286	down		TraesCS3B02G108000	-	56.492	7.55483e-09	up
	TraesCS3A02G406200	-	168.344	6.81531e-05	up		TraesCS2D02G331200	ATP-dependent 6-phosphofructokinase [Source:UniProtKB/TrEMBL;Acc:A0A1D5UP90]	22.794	2.96938e-34	up		TraesCS3B02G126400	ATP-dependent 6-phosphofructokinase [Source:UniProtKB/TrEMBL;Acc:W5CU85]	4.581	0.00667747	up
	TraesCS3A02G452900	-	2.103	1.94196e-07	up		TraesCS2D02G335300	Amine oxidase [Source:UniProtKB/TrEMBL;Acc:A0A341RMH3]	3.106	2.18012e-06	up		TraesCS3B02G128000	-	6.455	1.67411e-13	up
	TraesCS3A02G468300	-	223.749	2.27183e-07	up		TraesCS2D02G344200	Malate synthase [Source:Projected from Arabidopsis thaliana (AT5G03860) UniProtKB/Swiss-Prot;Acc:Q9LZC3]	5.41	1.37763e-07	up		TraesCS3B02G141600	Aromatic aminotransferase ISS1 [Source:Projected from Arabidopsis thaliana (AT1G80360) UniProtKB/Swiss-Prot;Acc:Q9C969]	3.338	0.00194813	up
	TraesCS3A02G480900	Phosphotransferase [Source:UniProtKB/TrEMBL;Acc:A0A1D5V7R4]	6.418	0.000189038	up		TraesCS2D02G352900	S-adenosylmethionine decarboxylase, Polyamine biosynthesis, Salt and drought stresses, Abiotic stres [Source: Projected from Oryza sativa (Os04g0498600)]	2.367	5.62033e-09	up		TraesCS3B02G142200	-	26.937	4.61215e-05	up
	TraesCS3A02G488300	-	7.761	2.23312e-06	up		TraesCS2D02G356900	Adenine phosphoribosyltransferase 5 [Source:Projected from Arabidopsis thaliana (AT5G11160) UniProtKB/Swiss-Prot;Acc:Q9LFP0]	0.39	0.000162453	down		TraesCS3B02G147500	Probable prolyl 4-hydroxylase 12 [Source:Projected from Arabidopsis thaliana (AT4G25600) UniProtKB/Swiss-Prot;Acc:Q8GXT7]	0.284	0.000370053	down
	TraesCS3A02G488400	-	0.153	1.11422e-37	down		TraesCS2D02G369800	Starch synthase, chloroplastic/amyloplastic [Source:UniProtKB/TrEMBL;Acc:W5C1H4]	0.075	1.20169e-13	down		TraesCS3B02G154000	-	22.684	1.07601e-10	up
	TraesCS3A02G492200	-	0.154	0.000963046	down		TraesCS2D02G377600	Phenylalanine ammonia-lyase [Source:UniProtKB/TrEMBL;Acc:A0A1D5UKY0]	5.852	0.000122632	up		TraesCS3B02G177600	3-methyl-2-oxobutanoate hydroxymethyltransferase [Source:UniProtKB/TrEMBL;Acc:A0A077S100]	12.953	5.71443e-11	up
	TraesCS3A02G492600	-	0.1	6.14383e-09	down		TraesCS2D02G379000	-	21.592	5.3187e-61	up		TraesCS3B02G193000	-	0.126	2.4772e-10	down
	TraesCS3A02G510900	Peroxidase [Source:UniProtKB/TrEMBL;Acc:A0A1D6D7R5]	4.411	0.000105896	up		TraesCS2D02G381000	-	16.28	8.96575e-16	up		TraesCS3B02G196500	-	0.093	0.00255387	down
	TraesCS3A02G534900	-	5.136	0.00556429	up		TraesCS2D02G382600	-	12.732	1.25876e-24	up		TraesCS3B02G228500	S-adenosylmethionine synthase [Source:UniProtKB/TrEMBL;Acc:A0A077RWS5]	2.015	0.00214055	up
	TraesCS3B02G016500	Fatty acyl-CoA reductase [Source:UniProtKB/TrEMBL;Acc:D8LAK0]	4.637	1.99426e-05	up		TraesCS2D02G388800	Glutamate dehydrogenase [Source:UniProtKB/TrEMBL;Acc:A0A341REK8]	4.969	6.93293e-15	up		TraesCS3B02G234100	-	4.577	0.000145854	up
	TraesCS3B02G025000	Glutathione S-transferase, putative, expressed [Source:UniProtKB/TrEMBL;Acc:D8L9Q7]	76.914	0.000803062	up		TraesCS2D02G393900	Beta-carotene hydroxylase A1 [Source:UniProtKB/TrEMBL;Acc:K7XPR4]	47.455	2.18556e-30	up		TraesCS3B02G237300	-	21.082	0.00691374	up
	TraesCS3B02G045500	-	0.112	6.92317e-29	down		TraesCS2D02G394200	-	2.04	0.000334573	up		TraesCS3B02G238600	-	3.611	1.0955e-05	up
	TraesCS3B02G068400	-	789.632	1.27086e-11	up		TraesCS2D02G403600	Sucrose synthase [Source:UniProtKB/TrEMBL;Acc:A0A1D6RP57]	6.15	3.23297e-08	up		TraesCS3B02G248400	-	24.345	1.58663e-07	up
	TraesCS3B02G068500	-	11290.5	5.51695e-26	up		TraesCS2D02G405200	-	2.034	0.00188836	up		TraesCS3B02G279700	Glycine cleavage system P protein [Source:UniProtKB/TrEMBL;Acc:A0A077S2R7]	2.239	0.000724235	up
	TraesCS3B02G098600	-	39.508	0.00401247	up		TraesCS2D02G407700	Glutathione peroxidase [Source:UniProtKB/TrEMBL;Acc:A0A1D5UGB6]	4.662	1.42387e-13	up		TraesCS3B02G280600	-	3.052	0.00243446	up
	TraesCS3B02G111400	-	62.59	0.00374685	up		TraesCS2D02G407900	Pyridoxal phosphate-dependent enzyme, beta subunit domain containing protein [Source: Projected from Oryza sativa (Os04g0555900)]	0.407	0.00328762	down		TraesCS3B02G285600	-	7.124	0.00230364	up
	TraesCS3B02G119800	-	0.127	0.000846049	down		TraesCS2D02G417800	Lecithin-cholesterol acyltransferase-like 4 [Source:Projected from Arabidopsis thaliana (AT4G19860) UniProtKB/Swiss-Prot;Acc:Q71N54]	3.431	3.13467e-12	up		TraesCS3B02G288600	-	0.421	0.000292842	down
	TraesCS3B02G133400	-	0.458	3.232e-09	down		TraesCS2D02G418900	-	2.171	2.85426e-05	up		TraesCS3B02G290300	-	11.846	3.01895e-05	up
	TraesCS3B02G141600	Aromatic aminotransferase ISS1 [Source:Projected from Arabidopsis thaliana (AT1G80360) UniProtKB/Swiss-Prot;Acc:Q9C969]	2.852	9.02225e-11	up		TraesCS2D02G467300	Polyamine oxidase, Seed germinatio [Source: Projected from Oryza sativa (Os04g0623300)]	4.081	6.4907e-17	up		TraesCS3B02G297600	Glycosyltransferase [Source:UniProtKB/TrEMBL;Acc:W5D3U0]	8.683	2.44042e-06	up
	TraesCS3B02G152300	-	2.608	0.000756682	up		TraesCS2D02G467700	-	3.694	4.48456e-12	up		TraesCS3B02G299800	-	4.12	4.51633e-05	up
	TraesCS3B02G154000	-	6.583	1.23436e-08	up		TraesCS2D02G468900	-	12.992	9.55334e-29	up		TraesCS3B02G309300	-	39.471	4.33492e-05	up
	TraesCS3B02G177600	3-methyl-2-oxobutanoate hydroxymethyltransferase [Source:UniProtKB/TrEMBL;Acc:A0A077S100]	5.373	8.09828e-08	up		TraesCS2D02G493500	Adenosylhomocysteinase [Source:UniProtKB/TrEMBL;Acc:A0A1D5UKX4]	9.409	4.25878e-17	up		TraesCS3B02G309700	Phosphotransferase [Source:UniProtKB/TrEMBL;Acc:A0A1D5W5Z6]	0.457	0.00936133	down
	TraesCS3B02G228500	S-adenosylmethionine synthase [Source:UniProtKB/TrEMBL;Acc:A0A077RWS5]	2.089	1.85421e-10	up		TraesCS2D02G493600	Serine hydroxymethyltransferase [Source:UniProtKB/TrEMBL;Acc:A0A1D5UPW5]	6.659	6.19278e-26	up		TraesCS3B02G321600	-	2.292	0.00178737	up
	TraesCS3B02G267700	-	61.694	5.01214e-08	up		TraesCS2D02G511800	-	12.561	6.01418e-15	up		TraesCS3B02G321700	-	0.085	0.00536637	down
	TraesCS3B02G277900	-	0.474	0.00742415	down		TraesCS2D02G512000	-	26.028	2.75635e-11	up		TraesCS3B02G322000	-	0.263	0.00822337	down
	TraesCS3B02G285600	-	9.57	8.00099e-08	up		TraesCS2D02G512100	-	3.5	5.53792e-05	up		TraesCS3B02G331100	Aspartate aminotransferase [Source:UniProtKB/TrEMBL;Acc:A0A077S3V2]	5.378	1.8808e-06	up
	TraesCS3B02G288100	-	0.264	2.55715e-06	down		TraesCS2D02G525500	-	10.77	2.64356e-05	up		TraesCS3B02G332700	SDP1 [Source:Projected from Arabidopsis thaliana (AT5G04040) UniProtKB/TrEMBL;Acc:A0A178UB07]	3.872	0.00313249	up
	TraesCS3B02G299300	D-glycerate 3-kinase, chloroplastic [Source:Projected from Arabidopsis thaliana (AT1G80380) UniProtKB/Swiss-Prot;Acc:Q944I4]	2.238	1.49214e-05	up		TraesCS2D02G545400	-	27.262	1.31045e-05	up		TraesCS3B02G333600	-	0.416	0.000620123	down
	TraesCS3B02G299800	-	2.263	0.000841754	up		TraesCS2D02G561700	Pyruvate kinase [Source:UniProtKB/TrEMBL;Acc:A0A1D5UPJ6]	2.378	2.79419e-07	up		TraesCS3B02G333700	Protein CHLORORESPIRATORY REDUCTION 7, chloroplastic [Source:Projected from Arabidopsis thaliana (AT5G39210) UniProtKB/Swiss-Prot;Acc:Q9FL87]	0.267	0.0065625	down
	TraesCS3B02G309700	Phosphotransferase [Source:UniProtKB/TrEMBL;Acc:A0A1D5W5Z6]	0.412	0.00140676	down		TraesCS2D02G565300	-	26	2.75055e-07	up		TraesCS3B02G335400	-	0.212	0.000271493	down
	TraesCS3B02G311900	ATP-dependent 6-phosphofructokinase [Source:UniProtKB/TrEMBL;Acc:A0A1D5VNY2]	2.037	0.0052608	up		TraesCS2D02G573300	-	0.265	3.25966e-08	down		TraesCS3B02G343000	-	8.534	2.77352e-06	up
	TraesCS3B02G314000	-	3.866	0.0020912	up		TraesCS2D02G590200	-	2.319	8.02305e-06	up		TraesCS3B02G355900	-	89.797	0.000166845	up
	TraesCS3B02G314500	-	235.336	1.72405e-06	up		TraesCS2D02G593400	Phosphomannomutase [Source:UniProtKB/TrEMBL;Acc:C8CK09]	0.319	9.93163e-07	down		TraesCS3B02G357200	-	3.28	0.000212328	up
	TraesCS3B02G319100	-	3.773	0.000591126	up		TraesCS2D02G598000	Glutathione peroxidase [Source:UniProtKB/TrEMBL;Acc:A0A341RLE4]	5.079	6.69596e-05	up		TraesCS3B02G370300	-	0.129	0.00141529	down
	TraesCS3B02G325800	-	2.144	0.000653342	up		TraesCS2D02G598500	Oxalate--CoA ligase [Source:Projected from Arabidopsis thaliana (AT3G48990) UniProtKB/Swiss-Prot;Acc:Q9SMT7]	13.178	2.02884e-24	up		TraesCS3B02G373000	-	3.605	0.00212921	up
	TraesCS3B02G361900	-	8.167	0.00453061	up		TraesCS2D02G601400	Cysteine protease [Source:UniProtKB/TrEMBL;Acc:U3Q008]	2.778	3.58964e-09	up		TraesCS3B02G375100	-	98.715	9.21815e-06	up
	TraesCS3B02G365000	Dihydropyrimidinase [Source:Projected from Arabidopsis thaliana (AT5G12200) UniProtKB/Swiss-Prot;Acc:Q9FMP3]	3.277	8.01885e-12	up		TraesCS3A02G015500	-	3.64	5.09672e-17	up		TraesCS3B02G395000	-	2.813	1.86733e-05	up
	TraesCS3B02G370400	NADH-cytochrome b5 reductase [Source:UniProtKB/TrEMBL;Acc:W5CYM2]	2.067	0.000123236	up		TraesCS3A02G038400	-	0.255	6.41556e-05	down		TraesCS3B02G395600	-	45.317	7.65882e-17	up
	TraesCS3B02G375100	-	6.374	1.21386e-05	up		TraesCS3A02G044400	-	0.153	9.37433e-07	down		TraesCS3B02G395900	Delta-1-pyrroline-5-carboxylate synthase [Source:UniProtKB/TrEMBL;Acc:A0A077RXE4]	10.171	1.28017e-10	up
	TraesCS3B02G379200	-	0.143	1.742e-31	down		TraesCS3A02G044800	Mannose-6-phosphate isomerase [Source:UniProtKB/TrEMBL;Acc:A0A1D5VIC3]	10.566	2.26197e-08	up		TraesCS3B02G398900	-	4.042	0.000890998	up
	TraesCS3B02G395000	-	2.9	8.53318e-06	up		TraesCS3A02G077100	Asparagine synthetase-2 [Source:UniProtKB/TrEMBL;Acc:A0A1D5VHV8]	56.264	2.00503e-47	up		TraesCS3B02G400000	Glycerol-3-phosphate acyltransferase, expressed [Source:UniProtKB/TrEMBL;Acc:D8L9N9]	92.913	0.000825768	up
	TraesCS3B02G395600	-	4.696	6.17684e-05	up		TraesCS3A02G087400	Probable uridine nucleosidase 2 [Source:Projected from Arabidopsis thaliana (AT1G05620) UniProtKB/Swiss-Prot;Acc:Q8LAC4]	5.132	4.13665e-09	up		TraesCS3B02G408900	Uricase [Source:UniProtKB/TrEMBL;Acc:A0A077RWG8]	6.958	1.48414e-08	up
	TraesCS3B02G398000	Alpha-1,4 glucan phosphorylase [Source:UniProtKB/TrEMBL;Acc:D8L9G6]	2.611	0.00168605	up		TraesCS3A02G092800	-	23.646	5.84448e-32	up		TraesCS3B02G423200	Fructose-bisphosphate aldolase [Source:UniProtKB/TrEMBL;Acc:W5D0E3]	4.1	7.00744e-05	up
	TraesCS3B02G400000	Glycerol-3-phosphate acyltransferase, expressed [Source:UniProtKB/TrEMBL;Acc:D8L9N9]	53.695	0.00467083	up		TraesCS3A02G104000	-	0.497	0.00631132	down		TraesCS3B02G426300	-	2.162	0.0087328	up
	TraesCS3B02G406000	-	3.459	2.31304e-09	up		TraesCS3A02G107600	ATP-dependent 6-phosphofructokinase [Source:UniProtKB/TrEMBL;Acc:A0A1D5VKR9]	4.358	1.82923e-15	up		TraesCS3B02G426400	-	0.251	0.00272075	down
	TraesCS3B02G415900	Amidophosphoribosyltransferase [Source:UniProtKB/TrEMBL;Acc:A0A1D5VR79]	0.494	1.51861e-05	down		TraesCS3A02G108900	Malic enzyme [Source:UniProtKB/TrEMBL;Acc:A0A1D5VHG3]	5.382	2.10487e-12	up		TraesCS3B02G433000	-	2.643	1.47603e-06	up
	TraesCS3B02G435100	-	2.201	0.00250673	up		TraesCS3A02G113900	-	8.389	2.44301e-23	up		TraesCS3B02G434900	-	18.97	6.27865e-20	up
	TraesCS3B02G439900	-	55.493	0.0037832	up		TraesCS3A02G122400	Aromatic aminotransferase ISS1 [Source:Projected from Arabidopsis thaliana (AT1G80360) UniProtKB/Swiss-Prot;Acc:Q9C969]	3.385	1.4458e-08	up		TraesCS3B02G435100	-	10.223	2.28102e-11	up
	TraesCS3B02G448600	-	0.238	0.0083024	down		TraesCS3A02G128500	Probable prolyl 4-hydroxylase 12 [Source:Projected from Arabidopsis thaliana (AT4G25600) UniProtKB/Swiss-Prot;Acc:Q8GXT7]	0.392	0.000176694	down		TraesCS3B02G472000	Delta(3,5)-Delta(2,4)-dienoyl-CoA isomerase, peroxisomal [Source:Projected from Arabidopsis thaliana (AT5G43280) UniProtKB/Swiss-Prot;Acc:Q9FHR8]	2.712	0.000983067	up
	TraesCS3B02G483900	-	2.355	8.56263e-06	up		TraesCS3A02G129800	-	0.271	0.000294143	down		TraesCS3B02G473800	-	4.437	8.96908e-05	up
	TraesCS3B02G484000	-	5.686	0.00179459	up		TraesCS3A02G134200	-	2.134	0.00361168	up		TraesCS3B02G484000	-	7.865	0.00046533	up
	TraesCS3B02G490400	-	2.983	0.00343589	up		TraesCS3A02G146800	D-3-phosphoglycerate dehydrogenase [Source:UniProtKB/TrEMBL;Acc:A0A1D6DHY9]	0.43	3.15628e-05	down		TraesCS3B02G486100	-	3.439	1.36078e-06	up
	TraesCS3B02G525400	Phosphotransferase [Source:UniProtKB/TrEMBL;Acc:A0A1D5W7E7]	5.176	1.2932e-07	up		TraesCS3A02G161900	-	0.229	2.26849e-12	down		TraesCS3B02G525400	Phosphotransferase [Source:UniProtKB/TrEMBL;Acc:A0A1D5W7E7]	2.773	0.00479949	up
	TraesCS3B02G536100	-	5.674	0.00571827	up		TraesCS3A02G166600	Isocitrate dehydrogenase [NADP] [Source:UniProtKB/TrEMBL;Acc:W5CMQ6]	0.452	0.000909656	down		TraesCS3B02G532000	-	4.733	0.000987307	up
	TraesCS3B02G536200	-	0.074	5.8456e-54	down		TraesCS3A02G184000	-	0.485	0.000134689	down		TraesCS3B02G536100	-	98.875	3.78307e-20	up
	TraesCS3B02G536600	-	0.206	1.41586e-12	down		TraesCS3A02G185500	Hydroxymethylglutaryl-CoA lyase, mitochondrial [Source:Projected from Arabidopsis thaliana (AT2G26800) UniProtKB/Swiss-Prot;Acc:O81027]	2.236	5.03503e-05	up		TraesCS3B02G549000	-	23.003	6.2422e-05	up
	TraesCS3B02G538300	-	0.044	4.83507e-72	down		TraesCS3A02G205100	-	0.236	5.39385e-15	down		TraesCS3B02G580500	-	55.394	7.06306e-14	up
	TraesCS3B02G540100	-	5.676	0.000819615	up		TraesCS3A02G206600	-	2.14	8.73335e-07	up		TraesCS3D02G007500	-	0.179	0.000117303	down
	TraesCS3B02G549300	-	0.49	2.63943e-06	down		TraesCS3A02G215400	-	28.271	1.2658e-54	up		TraesCS3D02G013000	-	4.903	0.00248105	up
	TraesCS3B02G553900	-	0.104	4.66092e-14	down		TraesCS3A02G217900	-	64.157	1.9853e-37	up		TraesCS3D02G015900	-	99.4	0.000482308	up
	TraesCS3B02G596800	-	119.945	2.18365e-05	up		TraesCS3A02G219200	-	9.167	5.72185e-09	up		TraesCS3D02G041300	-	0.285	0.000110713	down
	TraesCS3B02G597000	-	20.302	1.07705e-13	up		TraesCS3A02G220600	Autophagy-related protein 7c [Source:UniProtKB/TrEMBL;Acc:U3PVX1]	2.38	2.31638e-05	up		TraesCS3D02G055400	-	0.087	2.32078e-07	down
	TraesCS3D02G012100	Fatty acyl-CoA reductase [Source:UniProtKB/TrEMBL;Acc:A0A1D5WVB8]	8.375	3.84757e-10	up		TraesCS3A02G248000	Alpha-amylase [Source:UniProtKB/TrEMBL;Acc:A0A1D6DD56]	0.425	0.0039404	down		TraesCS3D02G076400	-	4.248	0.00185336	up
	TraesCS3D02G041400	-	0.084	1.86841e-42	down		TraesCS3A02G250200	Glycine cleavage system P protein [Source:UniProtKB/TrEMBL;Acc:A0A1D5V696]	2.802	3.67781e-07	up		TraesCS3D02G077200	-	2.158	0.000475412	up
	TraesCS3D02G041500	-	0.109	3.29618e-05	down		TraesCS3A02G250700	Polyamine oxidase, Polyamine catabolis [Source: Projected from Oryza sativa (Os01g0710200)]	6.56	7.95607e-19	up		TraesCS3D02G083000	Non-specific phospholipase C6 [Source:Projected from Arabidopsis thaliana (AT3G48610) UniProtKB/Swiss-Prot;Acc:Q8H965]	24.026	7.97955e-05	up
	TraesCS3D02G055800	-	77.009	0.0012565	up		TraesCS3A02G251100	-	3.265	5.32854e-07	up		TraesCS3D02G087500	Probable uridine nucleosidase 2 [Source:Projected from Arabidopsis thaliana (AT1G05620) UniProtKB/Swiss-Prot;Acc:Q8LAC4]	2.974	0.000315391	up
	TraesCS3D02G077200	-	2.315	2.33103e-11	up		TraesCS3A02G253700	-	43.474	0.00261111	up		TraesCS3D02G092900	-	267.651	6.34783e-07	up
	TraesCS3D02G092900	-	4.218	0.003575	up		TraesCS3A02G257500	-	12.209	4.81679e-15	up		TraesCS3D02G110700	Malic enzyme [Source:UniProtKB/TrEMBL;Acc:A0A1D5WWU8]	4.641	3.64577e-07	up
	TraesCS3D02G124300	Aromatic aminotransferase ISS1 [Source:Projected from Arabidopsis thaliana (AT1G80360) UniProtKB/Swiss-Prot;Acc:Q9C969]	3.497	1.80584e-13	up		TraesCS3A02G260800	-	102.305	2.76561e-46	up		TraesCS3D02G116400	-	6.863	1.16824e-06	up
	TraesCS3D02G130800	Peroxidase [Source:UniProtKB/TrEMBL;Acc:A0A1D5WUB8]	3.192	9.25862e-05	up		TraesCS3A02G266300	-	7.673	4.66861e-13	up		TraesCS3D02G124300	Aromatic aminotransferase ISS1 [Source:Projected from Arabidopsis thaliana (AT1G80360) UniProtKB/Swiss-Prot;Acc:Q9C969]	2.577	0.00539078	up
	TraesCS3D02G136900	-	9.65	8.64302e-17	up		TraesCS3A02G275600	-	16.186	4.22581e-39	up		TraesCS3D02G124700	-	3.211	0.000745916	up
	TraesCS3D02G158500	3-methyl-2-oxobutanoate hydroxymethyltransferase [Source:UniProtKB/TrEMBL;Acc:A0A077S100]	3.816	4.46044e-08	up		TraesCS3A02G277700	ATP-dependent 6-phosphofructokinase [Source:UniProtKB/TrEMBL;Acc:A0A1D5VB29]	4.809	1.9402e-08	up		TraesCS3D02G129400	Probable prolyl 4-hydroxylase 12 [Source:Projected from Arabidopsis thaliana (AT4G25600) UniProtKB/Swiss-Prot;Acc:Q8GXT7]	0.299	9.36067e-06	down
	TraesCS3D02G187300	-	2.179	0.000161844	up		TraesCS3A02G286200	Phosphotransferase [Source:UniProtKB/TrEMBL;Acc:A0A1D5VES3]	0.436	0.00375207	down		TraesCS3D02G130700	-	0.251	0.00192502	down
	TraesCS3D02G194500	-	2.211	1.03451e-07	up		TraesCS3A02G287500	-	2.115	0.00785732	up		TraesCS3D02G136900	-	39.171	1.25542e-10	up
	TraesCS3D02G242700	-	43.203	0.00222732	up		TraesCS3A02G289300	-	0.338	3.07006e-11	down		TraesCS3D02G158500	3-methyl-2-oxobutanoate hydroxymethyltransferase [Source:UniProtKB/TrEMBL;Acc:A0A077S100]	3.608	0.000801458	up
	TraesCS3D02G249000	-	0.394	0.00138822	down		TraesCS3A02G301100	-	0.16	4.71825e-11	down		TraesCS3D02G192500	-	0.428	0.00312552	down
	TraesCS3D02G254600	-	15.469	5.02367e-09	up		TraesCS3A02G302700	-	0.345	1.72855e-06	down		TraesCS3D02G206100	-	0.241	8.87005e-07	down
	TraesCS3D02G256600	-	0.206	0.00974574	down		TraesCS3A02G303600	SDP1 [Source:Projected from Arabidopsis thaliana (AT5G04040) UniProtKB/TrEMBL;Acc:A0A178UB07]	2.647	4.7779e-07	up		TraesCS3D02G209100	-	4.636	6.48474e-06	up
	TraesCS3D02G257500	-	8.266	5.62763e-13	up		TraesCS3A02G304600	-	2.831	3.45583e-09	up		TraesCS3D02G210300	-	0.29	0.0019711	down
	TraesCS3D02G257900	Multidrug resistance protein 1 homolog [Source:UniProtKB/TrEMBL;Acc:Q8RVT7]	4.69	2.43504e-05	up		TraesCS3A02G305400	-	6.964	5.54356e-26	up		TraesCS3D02G234400	-	18.838	2.49233e-10	up
	TraesCS3D02G259800	-	2.033	3.60312e-06	up		TraesCS3A02G309100	-	8.027	2.62153e-11	up		TraesCS3D02G248000	Alpha-amylase [Source:UniProtKB/TrEMBL;Acc:A0A341T3V1]	0.327	6.01645e-06	down
	TraesCS3D02G260300	Chitinase [Source:UniProtKB/TrEMBL;Acc:A0A0H4TM98]	41.321	0.00157329	up		TraesCS3A02G310300	-	0.271	6.41556e-05	down		TraesCS3D02G250600	Glycine cleavage system P protein [Source:UniProtKB/TrEMBL;Acc:A0A341TBW8]	3.434	1.77694e-07	up
	TraesCS3D02G260500	-	119.77	0.00745604	up		TraesCS3A02G312300	-	0.292	1.41206e-06	down		TraesCS3D02G254600	-	11.516	0.000185723	up
	TraesCS3D02G266400	-	2.28	0.00452696	up		TraesCS3A02G330600	Glycerol-3-phosphate dehydrogenase [NAD(+)] [Source:UniProtKB/TrEMBL;Acc:A0A1D5V5L9]	3.804	3.61094e-08	up		TraesCS3D02G257500	-	27.248	7.26258e-11	up
	TraesCS3D02G272200	-	8.719	3.38273e-05	up		TraesCS3A02G334600	-	0.3	0.000184036	down		TraesCS3D02G259800	-	5.573	0.000262863	up
	TraesCS3D02G280500	-	95.121	1.79676e-10	up		TraesCS3A02G336100	-	0.455	0.00876783	down		TraesCS3D02G261100	-	7.852	2.35663e-08	up
	TraesCS3D02G286900	-	2.127	3.52183e-05	up		TraesCS3A02G339700	-	41.251	2.44286e-08	up		TraesCS3D02G266400	-	4.6	8.5392e-05	up
	TraesCS3D02G298600	-	4.598	4.39619e-07	up		TraesCS3A02G341000	-	2.697	1.16272e-09	up		TraesCS3D02G275500	-	15.896	9.74514e-05	up
	TraesCS3D02G299900	Glutathione S-transferase [Source:UniProtKB/TrEMBL;Acc:Q9SP56]	2.366	1.28095e-11	up		TraesCS3A02G359400	-	6.728	0.0027009	up		TraesCS3D02G278000	ATP-dependent 6-phosphofructokinase [Source:UniProtKB/TrEMBL;Acc:A0A1D5WNI7]	6.376	0.00629131	up
	TraesCS3D02G300200	Chorismate mutase [Source:UniProtKB/TrEMBL;Acc:A0A1D5WNQ8]	2.916	7.6176e-15	up		TraesCS3A02G363400	-	20.026	1.83806e-57	up		TraesCS3D02G280500	-	30.821	9.06869e-10	up
	TraesCS3D02G305300	Peroxidase [Source:UniProtKB/TrEMBL;Acc:A0A1D5WFR9]	73.674	4.04113e-14	up		TraesCS3A02G363500	-	8.844	1.663e-07	up		TraesCS3D02G286900	-	5.35	2.55213e-09	up
	TraesCS3D02G305400	-	37.276	3.12119e-06	up		TraesCS3A02G363700	Delta-1-pyrroline-5-carboxylate synthase [Source:UniProtKB/TrEMBL;Acc:A0A341S1S0]	6.011	4.5035e-20	up		TraesCS3D02G298200	SDP1 [Source:Projected from Arabidopsis thaliana (AT5G04040) UniProtKB/TrEMBL;Acc:A0A178UB07]	5.563	4.09693e-06	up
	TraesCS3D02G315700	Diacylglycerol kinase [Source:UniProtKB/TrEMBL;Acc:W5DDG6]	0.469	8.34197e-05	down		TraesCS3A02G366400	Alpha-1,4 glucan phosphorylase [Source:UniProtKB/TrEMBL;Acc:A0A341S508]	0.303	2.04185e-05	down		TraesCS3D02G299100	-	0.461	0.000945147	down
	TraesCS3D02G319000	-	2.925	0.00294385	up		TraesCS3A02G367200	-	2.618	1.61613e-06	up		TraesCS3D02G299700	-	3.842	1.3305e-05	up
	TraesCS3D02G327500	Dihydropyrimidinase [Source:Projected from Arabidopsis thaliana (AT5G12200) UniProtKB/Swiss-Prot;Acc:Q9FMP3]	2.217	3.01667e-08	up		TraesCS3A02G369700	-	0.389	0.000103772	down		TraesCS3D02G300700	-	0.204	0.00316693	down
	TraesCS3D02G330900	-	0.362	8.16693e-10	down		TraesCS3A02G377600	-	2.041	0.00203491	up		TraesCS3D02G308900	-	113.568	0.00920436	up
	TraesCS3D02G336900	-	3.306	0.00377248	up		TraesCS3A02G385600	-	2.138	4.49279e-05	up		TraesCS3D02G319700	Cardiolipin synthase (CMP-forming), mitochondrial [Source:Projected from Arabidopsis thaliana (AT4G04870) UniProtKB/Swiss-Prot;Acc:Q93YW7]	0.139	0.00637594	down
	TraesCS3D02G341100	-	0.212	1.02637e-22	down		TraesCS3A02G391100	Fructose-bisphosphate aldolase [Source:UniProtKB/TrEMBL;Acc:A0A1D5VE13]	3.432	1.02463e-09	up		TraesCS3D02G330900	-	0.133	2.86753e-11	down
	TraesCS3D02G349100	-	19.028	0.00726521	up		TraesCS3A02G391200	-	4.036	6.8602e-13	up		TraesCS3D02G332200	-	0.098	1.57586e-07	down
	TraesCS3D02G361300	Glycerol-3-phosphate acyltransferase 6 [Source:UniProtKB/TrEMBL;Acc:A0A0H3WFR0]	7.079	0.00952163	up		TraesCS3A02G391500	Fructose-bisphosphate aldolase [Source:UniProtKB/TrEMBL;Acc:A0A1D5VD11]	4.028	8.27007e-12	up		TraesCS3D02G333200	-	168.451	2.23603e-05	up
	TraesCS3D02G362700	-	0.447	0.00244597	down		TraesCS3A02G394400	-	0.281	0.00144208	down		TraesCS3D02G334500	-	3.752	0.000534911	up
	TraesCS3D02G364700	-	3.151	3.18041e-08	up		TraesCS3A02G400000	-	5.606	4.8934e-20	up		TraesCS3D02G336900	-	16.37	9.35309e-05	up
	TraesCS3D02G366500	-	3.721	6.39433e-07	up		TraesCS3A02G425500	Sucrose phosphate synthase, Sucrose synthesis in pollen germinatio [Source: Projected from Oryza sativa (Os01g0919400)]	324.798	1.2545e-12	up		TraesCS3D02G356900	-	11.102	2.8732e-08	up
	TraesCS3D02G389800	-	2.164	4.83379e-06	up		TraesCS3A02G439800	-	4.068	1.46932e-10	up		TraesCS3D02G357200	Delta-1-pyrroline-5-carboxylate synthase [Source:UniProtKB/TrEMBL;Acc:A0A077RXE4]	7.909	1.45253e-07	up
	TraesCS3D02G394200	-	2.22	1.06084e-06	up		TraesCS3A02G441200	-	0.5	0.00205953	down		TraesCS3D02G361300	Glycerol-3-phosphate acyltransferase 6 [Source:UniProtKB/TrEMBL;Acc:A0A0H3WFR0]	13.986	0.00174114	up
	TraesCS3D02G396800	-	3.227	1.52032e-05	up		TraesCS3A02G447500	-	0.185	4.81136e-11	down		TraesCS3D02G362700	-	0.402	0.00371901	down
	TraesCS3D02G401400	-	35.407	0.000834195	up		TraesCS3A02G448200	-	0.493	6.27889e-05	down		TraesCS3D02G369200	Uricase [Source:UniProtKB/TrEMBL;Acc:A0A1D5WI61]	2.283	0.00997442	up
	TraesCS3D02G440200	-	0.171	5.69343e-10	down		TraesCS3A02G449400	-	6.07	6.60548e-22	up		TraesCS3D02G383700	Fructose-bisphosphate aldolase [Source:UniProtKB/TrEMBL;Acc:A0A1D5WIS4]	3.087	0.00568655	up
	TraesCS3D02G445300	-	6.439	6.89558e-15	up		TraesCS3A02G488200	-	132.922	7.04326e-12	up		TraesCS3D02G384000	Fructose-bisphosphate aldolase [Source:UniProtKB/TrEMBL;Acc:A0A1D5WMF1]	4.388	0.000700431	up
	TraesCS3D02G475600	Phosphotransferase [Source:UniProtKB/TrEMBL;Acc:A0A1D5WMC7]	3.545	0.00271845	up		TraesCS3A02G488300	-	118.737	1.72385e-50	up		TraesCS3D02G384100	-	3.289	0.000863988	up
	TraesCS3D02G483000	-	12.273	0.000289284	up		TraesCS3A02G495300	-	17.571	2.53615e-24	up		TraesCS3D02G388100	-	2.193	0.00661962	up
	TraesCS3D02G483200	-	0.117	5.03878e-20	down		TraesCS3A02G495800	-	0.491	3.86892e-05	down		TraesCS3D02G391900	Beta-glucosidase [Source:UniProtKB/TrEMBL;Acc:A0A341TD08]	7.233	5.7628e-07	up
	TraesCS3D02G484600	CML79 [Source:UniProtKB/TrEMBL;Acc:A0A192ADG2]	0.18	2.65093e-18	down		TraesCS3A02G511500	-	174.186	8.12238e-06	up		TraesCS3D02G396800	-	11.312	1.33187e-09	up
	TraesCS3D02G484900	-	0.07	6.06358e-90	down		TraesCS3A02G512400	-	26.767	2.50641e-05	up		TraesCS3D02G396900	-	11.057	1.15215e-21	up
	TraesCS3D02G487200	-	4.596	6.13434e-05	up		TraesCS3B02G006100	3-isopropylmalate dehydrogenase [Source:UniProtKB/TrEMBL;Acc:A0A077RNY6]	0.376	4.00351e-05	down		TraesCS3D02G432600	-	3.763	0.000485956	up
	TraesCS3D02G491400	6-phosphogluconate dehydrogenase, decarboxylating [Source:UniProtKB/TrEMBL;Acc:A0A341TCZ4]	2.024	0.00027237	up		TraesCS3B02G008700	-	3.105	7.16227e-12	up		TraesCS3D02G433900	-	2.475	0.00175433	up
	TraesCS3D02G499700	-	0.125	1.58059e-15	down		TraesCS3B02G039000	Mannose-6-phosphate isomerase [Source:UniProtKB/TrEMBL;Acc:A0A1D5VQ76]	3.627	0.000184318	up		TraesCS3D02G440500	-	4.45	8.27441e-06	up
	TraesCS3D02G499900	-	0.041	0.00392186	down		TraesCS3B02G042300	-	2.434	0.00178163	up		TraesCS3D02G442100	-	3.512	0.00109146	up
	TraesCS3D02G500100	-	0.071	1.95911e-09	down		TraesCS3B02G045400	-	0.104	2.01822e-16	down		TraesCS3D02G445300	-	2.904	0.000671699	up
	TraesCS3D02G540200	-	8.117	9.38963e-06	up		TraesCS3B02G080200	-	2.95	3.38361e-05	up		TraesCS3D02G473600	Glycerol-3-phosphate dehydrogenase [NAD(+)] [Source:UniProtKB/TrEMBL;Acc:A0A1D5WKB8]	4.26	1.8947e-06	up
	TraesCS4A02G007400	3-ketoacyl-CoA synthase [Source:UniProtKB/TrEMBL;Acc:W5E013]	3.586	5.90264e-07	up		TraesCS3B02G090400	-	18.763	4.73116e-23	up		TraesCS3D02G483000	-	137.637	9.90066e-14	up
	TraesCS4A02G007600	Cyanate hydratase [Source:UniProtKB/TrEMBL;Acc:W5DZF5]	23.006	0.00788019	up		TraesCS3B02G102100	-	2.33	5.59202e-07	up		TraesCS3D02G487200	-	11.749	6.99477e-08	up
	TraesCS4A02G009400	Lipoxygenase [Source:UniProtKB/TrEMBL;Acc:A0A1D6RVN7]	3.999	4.39189e-08	up		TraesCS3B02G102800	Probable uridine nucleosidase 2 [Source:Projected from Arabidopsis thaliana (AT1G05620) UniProtKB/Swiss-Prot;Acc:Q8LAC4]	3.836	0.000142891	up		TraesCS3D02G502500	-	6.387	3.35529e-05	up
	TraesCS4A02G012200	Omega-amidase, chloroplastic [Source:Projected from Arabidopsis thaliana (AT5G12040) UniProtKB/Swiss-Prot;Acc:Q8RUF8]	2.376	3.41015e-12	up		TraesCS3B02G108000	-	37.14	1.04465e-36	up		TraesCS3D02G519600	-	57.295	4.24053e-24	up
	TraesCS4A02G020900	Amine oxidase [Source:UniProtKB/TrEMBL;Acc:A0A1D5XBC4]	6.353	0.00572195	up		TraesCS3B02G126400	ATP-dependent 6-phosphofructokinase [Source:UniProtKB/TrEMBL;Acc:W5CU85]	4.291	1.86006e-16	up		TraesCS3D02G523200	Glutamate decarboxylase [Source:UniProtKB/TrEMBL;Acc:A0A1D5WEB2]	72.978	0.000285976	up
	TraesCS4A02G025300	3-ketoacyl-CoA synthase [Source:UniProtKB/TrEMBL;Acc:A0A1D5XC26]	17.586	0.00429936	up		TraesCS3B02G128000	-	12.342	1.78705e-23	up		TraesCS4A02G009400	Lipoxygenase [Source:UniProtKB/TrEMBL;Acc:A0A1D6RVN7]	18.892	9.93893e-12	up
	TraesCS4A02G027700	-	0.168	3.5277e-11	down		TraesCS3B02G141600	Aromatic aminotransferase ISS1 [Source:Projected from Arabidopsis thaliana (AT1G80360) UniProtKB/Swiss-Prot;Acc:Q9C969]	4.018	4.35066e-09	up		TraesCS4A02G015900	Alanine--glyoxylate aminotransferase 2 homolog 1, mitochondrial [Source:Projected from Arabidopsis thaliana (AT4G39660) UniProtKB/Swiss-Prot;Acc:Q940M2]	2.597	1.92892e-06	up
	TraesCS4A02G042700	-	0.091	9.33864e-14	down		TraesCS3B02G142200	-	19.767	2.38927e-05	up		TraesCS4A02G036200	4-coumarate--CoA ligase-like 7 [Source:Projected from Arabidopsis thaliana (AT4G05160) UniProtKB/Swiss-Prot;Acc:Q9M0X9]	5.801	3.76854e-05	up
	TraesCS4A02G059800	Branched-chain-amino-acid aminotransferase [Source:UniProtKB/TrEMBL;Acc:W5DXU1]	2.545	0.0065801	up		TraesCS3B02G147500	Probable prolyl 4-hydroxylase 12 [Source:Projected from Arabidopsis thaliana (AT4G25600) UniProtKB/Swiss-Prot;Acc:Q8GXT7]	0.298	2.27153e-05	down		TraesCS4A02G042700	-	0.049	6.06418e-11	down
	TraesCS4A02G061800	-	109.664	3.09976e-11	up		TraesCS3B02G152300	-	0.413	6.6884e-05	down		TraesCS4A02G053500	-	13.79	2.92346e-07	up
	TraesCS4A02G061900	-	32.765	5.01401e-06	up		TraesCS3B02G159900	-	0.385	3.49869e-05	down		TraesCS4A02G056400	-	0.103	2.74061e-09	down
	TraesCS4A02G062600	-	0.286	0.00022967	down		TraesCS3B02G177600	3-methyl-2-oxobutanoate hydroxymethyltransferase [Source:UniProtKB/TrEMBL;Acc:A0A077S100]	5.358	1.7189e-05	up		TraesCS4A02G059800	Branched-chain-amino-acid aminotransferase [Source:UniProtKB/TrEMBL;Acc:W5DXU1]	17.442	2.67461e-20	up
	TraesCS4A02G063800	Glutamine synthetase [Source:UniProtKB/TrEMBL;Acc:A0A0C4BJG7]	2.818	3.90309e-12	up		TraesCS3B02G186100	-	0.361	0.000756759	down		TraesCS4A02G061800	-	20.98	6.70575e-10	up
	TraesCS4A02G065100	Homocysteine S-methyltransferase 1 [Source:Projected from Arabidopsis thaliana (AT3G25900) UniProtKB/Swiss-Prot;Acc:Q9SDL7]	9.534	4.72661e-09	up		TraesCS3B02G193000	-	0.081	1.18314e-37	down		TraesCS4A02G061900	-	35.386	4.69239e-12	up
	TraesCS4A02G074800	Deoxymugineic acid synthase 1-A [Source:UniProtKB/Swiss-Prot;Acc:W5DYE3]	6.544	1.25164e-26	up		TraesCS3B02G196500	-	0.155	0.00431484	down		TraesCS4A02G063800	Glutamine synthetase [Source:UniProtKB/TrEMBL;Acc:A0A0C4BJG7]	17.464	4.59162e-08	up
	TraesCS4A02G075600	Glutamate decarboxylase [Source:UniProtKB/TrEMBL;Acc:W5E0K5]	19.14	3.55897e-07	up		TraesCS3B02G205500	-	0.288	1.71839e-05	down		TraesCS4A02G064500	-	531.23	7.60612e-07	up
	TraesCS4A02G091000	Peroxisomal nicotinamide adenine dinucleotide carrier [Source:Projected from Arabidopsis thaliana (AT2G39970) UniProtKB/Swiss-Prot;Acc:O04200]	2.073	0.000235231	up		TraesCS3B02G218500	Pyruvate kinase [Source:UniProtKB/TrEMBL;Acc:A0A341SEF5]	2.025	0.00174377	up		TraesCS4A02G074800	Deoxymugineic acid synthase 1-A [Source:UniProtKB/Swiss-Prot;Acc:W5DYE3]	2.404	0.00165335	up
	TraesCS4A02G100500	Arginine biosynthesis bifunctional protein ArgJ, chloroplastic [Source:UniProtKB/TrEMBL;Acc:W5DXQ2]	2.186	4.56915e-05	up		TraesCS3B02G228500	S-adenosylmethionine synthase [Source:UniProtKB/TrEMBL;Acc:A0A077RWS5]	2.103	0.00654099	up		TraesCS4A02G075600	Glutamate decarboxylase [Source:UniProtKB/TrEMBL;Acc:W5E0K5]	25.251	0.000603384	up
	TraesCS4A02G103700	-	30.965	7.00929e-07	up		TraesCS3B02G234100	-	3.468	2.14959e-09	up		TraesCS4A02G083900	-	2.847	3.70687e-07	up
	TraesCS4A02G103800	-	3.971	1.83965e-19	up		TraesCS3B02G237200	-	0.314	1.13885e-11	down		TraesCS4A02G091000	Peroxisomal nicotinamide adenine dinucleotide carrier [Source:Projected from Arabidopsis thaliana (AT2G39970) UniProtKB/Swiss-Prot;Acc:O04200]	2.235	0.0084676	up
	TraesCS4A02G106300	-	2.015	2.99496e-05	up		TraesCS3B02G238600	-	3.322	1.02941e-11	up		TraesCS4A02G094500	-	2.673	0.00165479	up
	TraesCS4A02G106400	Mitogen-activated protein kinase [Source:UniProtKB/TrEMBL;Acc:A7L5U5]	0.388	1.14023e-08	down		TraesCS3B02G239100	Lycopene epsilon cyclase 3B [Source:UniProtKB/TrEMBL;Acc:C1IP75]	0.363	0.00253779	down		TraesCS4A02G106300	-	2.084	0.000458098	up
	TraesCS4A02G109900	-	538.932	2.0723e-10	up		TraesCS3B02G248400	-	19.62	4.78132e-28	up		TraesCS4A02G109900	-	299.209	6.70661e-08	up
	TraesCS4A02G123100	Calcium-binding protein CP1 [Source:Projected from Arabidopsis thaliana (AT5G49480) UniProtKB/Swiss-Prot;Acc:Q9FDX6]	0.288	3.8912e-05	down		TraesCS3B02G250900	Ubiquitin-like modifier-activating enzyme atg7 [Source:Projected from Arabidopsis thaliana (AT5G45900) UniProtKB/Swiss-Prot;Acc:Q94CD5]	3.9	2.89639e-09	up		TraesCS4A02G119200	-	4.297	2.51302e-13	up
	TraesCS4A02G132500	Similar to Cytochrome P450 CYP714B3 [Source: Projected from Oryza sativa (Os03g0332100)]	3.356	0.000970525	up		TraesCS3B02G276700	Alpha-amylase [Source:UniProtKB/TrEMBL;Acc:A0A341SGU4]	0.334	2.74966e-05	down		TraesCS4A02G125300	Hexosyltransferase [Source:UniProtKB/TrEMBL;Acc:W5DZ91]	34.924	9.03572e-11	up
	TraesCS4A02G159700	-	2.598	3.19427e-09	up		TraesCS3B02G279700	Glycine cleavage system P protein [Source:UniProtKB/TrEMBL;Acc:A0A077S2R7]	2.637	2.64866e-06	up		TraesCS4A02G140000	Sucrose synthase [Source:UniProtKB/TrEMBL;Acc:A0A1D6DDQ0]	7.012	6.35921e-05	up
	TraesCS4A02G173800	Xylanase inhibitor [Source:UniProtKB/TrEMBL;Acc:A7BJ77]	4.593	1.57137e-05	up		TraesCS3B02G280600	-	3.973	8.21801e-10	up		TraesCS4A02G145400	-	9.784	6.34134e-14	up
	TraesCS4A02G193900	-	2.191	0.000781955	up		TraesCS3B02G288600	-	0.439	1.7563e-05	down		TraesCS4A02G150900	-	20.082	0.00334772	up
	TraesCS4A02G196000	Peroxidase [Source:UniProtKB/TrEMBL;Acc:A0A341TMW4]	31.872	0.00134968	up		TraesCS3B02G290300	-	20.411	1.0334e-05	up		TraesCS4A02G159700	-	3.248	0.000686398	up
	TraesCS4A02G196300	Peroxidase [Source:UniProtKB/TrEMBL;Acc:W5DTX9]	102.003	6.60362e-05	up		TraesCS3B02G291100	-	6.707	3.32991e-08	up		TraesCS4A02G178700	-	3.49	0.000342887	up
	TraesCS4A02G196400	Peroxidase [Source:UniProtKB/TrEMBL;Acc:A0A1D5X7K4]	240.715	8.97147e-09	up		TraesCS3B02G291700	-	2.166	0.00177482	up		TraesCS4A02G200600	-	3.225	0.000765721	up
	TraesCS4A02G204000	Methylthioribose-1-phosphate isomerase [Source:UniProtKB/TrEMBL;Acc:A0A341TL90]	2.837	4.60235e-15	up		TraesCS3B02G299800	-	6.126	3.90642e-21	up		TraesCS4A02G201200	-	8.28	5.9824e-10	up
	TraesCS4A02G226900	Chlorophyll a-b binding protein, chloroplastic [Source:UniProtKB/TrEMBL;Acc:A0A1D5X8C5]	3.031	0.000166992	up		TraesCS3B02G309300	-	9.625	8.03161e-08	up		TraesCS4A02G202100	Alcohol dehydrogenase ADH1A [Source:UniProtKB/TrEMBL;Acc:A9U8G4]	19.821	0.000166845	up
	TraesCS4A02G235800	Peroxidase [Source:UniProtKB/TrEMBL;Acc:A0A1D5X1T5]	58.838	0.00366495	up		TraesCS3B02G319100	-	4.76	4.68759e-10	up		TraesCS4A02G211200	-	0.36	5.39756e-05	down
	TraesCS4A02G248200	Endoglucanase [Source:UniProtKB/TrEMBL;Acc:W5DL54]	6.013	8.11252e-17	up		TraesCS3B02G320200	-	2.698	0.00258946	up		TraesCS4A02G212800	-	0.003	9.41208e-08	down
	TraesCS4A02G266900	Glutamine synthetase [Source:UniProtKB/TrEMBL;Acc:A0A1D5WYB9]	265.065	1.07247e-06	up		TraesCS3B02G321600	-	2.549	3.02995e-06	up		TraesCS4A02G219900	Aldehyde dehydrogenase [Source:UniProtKB/TrEMBL;Acc:A0A096UQF3]	2.217	0.00193571	up
	TraesCS4A02G269800	-	3.752	1.52069e-23	up		TraesCS3B02G322200	-	6.254	3.89545e-06	up		TraesCS4A02G248200	Endoglucanase [Source:UniProtKB/TrEMBL;Acc:W5DL54]	4.328	0.00128142	up
	TraesCS4A02G270800	-	6.019	1.03901e-10	up		TraesCS3B02G331100	Aspartate aminotransferase [Source:UniProtKB/TrEMBL;Acc:A0A077S3V2]	4.958	5.26543e-16	up		TraesCS4A02G262600	Glutamate decarboxylase [Source:UniProtKB/TrEMBL;Acc:W5DRS3]	2.061	0.00328193	up
	TraesCS4A02G272900	-	8.429	0.00486617	up		TraesCS3B02G331900	-	3.438	7.75211e-13	up		TraesCS4A02G263200	-	7.735	3.97271e-06	up
	TraesCS4A02G298700	-	2.051	6.75668e-05	up		TraesCS3B02G332700	SDP1 [Source:Projected from Arabidopsis thaliana (AT5G04040) UniProtKB/TrEMBL;Acc:A0A178UB07]	3.646	4.11275e-12	up		TraesCS4A02G266900	Glutamine synthetase [Source:UniProtKB/TrEMBL;Acc:A0A1D5WYB9]	2427.15	2.38939e-07	up
	TraesCS4A02G301600	-	2.19	0.00539524	up		TraesCS3B02G333600	-	0.339	3.99068e-08	down		TraesCS4A02G269800	-	2.769	0.00834553	up
	TraesCS4A02G304400	Fatty acyl-CoA reductase [Source:UniProtKB/TrEMBL;Acc:A0A341TPS2]	918.532	1.17085e-12	up		TraesCS3B02G333700	Protein CHLORORESPIRATORY REDUCTION 7, chloroplastic [Source:Projected from Arabidopsis thaliana (AT5G39210) UniProtKB/Swiss-Prot;Acc:Q9FL87]	0.188	2.05178e-10	down		TraesCS4A02G271900	SET domain group 37 [Source:Projected from Arabidopsis thaliana (AT2G17900) TAIR;Acc:AT2G17900]	0.284	0.000397096	down
	TraesCS4A02G319100	Gibberellin 20 oxidase 1-A [Source:UniProtKB/Swiss-Prot;Acc:O04707]	20.514	9.41505e-08	up		TraesCS3B02G335400	-	0.113	9.61923e-36	down		TraesCS4A02G301600	-	0.09	0.00493892	down
	TraesCS4A02G328200	Similar to Pantoate--beta-alanine ligase (EC 6.3.2.1) (Pantothenate synthetase) (Pantoate activating enzyme) [Source: Projected from Oryza sativa (Os03g0851800)]	2.654	0.000107201	up		TraesCS3B02G338700	-	0.291	1.58208e-10	down		TraesCS4A02G304400	Fatty acyl-CoA reductase [Source:UniProtKB/TrEMBL;Acc:A0A341TPS2]	326.731	1.11743e-07	up
	TraesCS4A02G336400	-	0.421	3.2827e-05	down		TraesCS3B02G343000	-	4.015	1.15509e-07	up		TraesCS4A02G337800	Aspartokinase [Source:UniProtKB/TrEMBL;Acc:A0A1D5X6L2]	7.046	7.50486e-09	up
	TraesCS4A02G337800	Aspartokinase [Source:UniProtKB/TrEMBL;Acc:A0A1D5X6L2]	3.898	1.16969e-12	up		TraesCS3B02G355600	Cardiolipin synthase (CMP-forming), mitochondrial [Source:Projected from Arabidopsis thaliana (AT4G04870) UniProtKB/Swiss-Prot;Acc:Q93YW7]	0.283	0.00961495	down		TraesCS4A02G352100	Ubiquinone biosynthesis monooxygenase COQ6, mitochondrial [Source:UniProtKB/TrEMBL;Acc:A0A1D5X4K6]	3.632	0.00192749	up
	TraesCS4A02G349700	-	22.323	0.00311676	up		TraesCS3B02G355900	-	54.432	5.555e-05	up		TraesCS4A02G361400	-	218.122	1.71553e-05	up
	TraesCS4A02G376500	-	2.189	0.000166677	up		TraesCS3B02G357200	-	3.519	1.40983e-15	up		TraesCS4A02G366000	-	16.348	1.71818e-07	up
	TraesCS4A02G388700	-	62.627	0.0018159	up		TraesCS3B02G360600	Glycerol-3-phosphate dehydrogenase [NAD(+)] [Source:UniProtKB/TrEMBL;Acc:A0A1D5VXN5]	2.67	8.25367e-05	up		TraesCS4A02G366100	-	2.298	0.00471056	up
	TraesCS4A02G388900	-	17.597	2.67319e-08	up		TraesCS3B02G369100	-	0.093	0.00197292	down		TraesCS4A02G368600	-	809.853	6.09271e-05	up
	TraesCS4A02G389100	-	56.351	1.41829e-05	up		TraesCS3B02G371300	-	7.462	6.36484e-05	up		TraesCS4A02G370500	-	0.379	0.000447305	down
	TraesCS4A02G400200	-	2.008	0.000163929	up		TraesCS3B02G373000	-	2.83	1.15913e-11	up		TraesCS4A02G376500	-	2.118	0.00547654	up
	TraesCS4A02G401300	Phenylalanine ammonia-lyase [Source:UniProtKB/TrEMBL;Acc:W5DR40]	13.142	0.00478179	up		TraesCS3B02G395000	-	4.55	3.86064e-05	up		TraesCS4A02G388900	-	7.824	0.00921556	up
	TraesCS4A02G406100	-	6.633	1.47589e-05	up		TraesCS3B02G395600	-	27.988	3.16067e-62	up		TraesCS4A02G389100	-	39.941	0.00236822	up
	TraesCS4A02G406200	-	13.268	0.000104632	up		TraesCS3B02G395900	Delta-1-pyrroline-5-carboxylate synthase [Source:UniProtKB/TrEMBL;Acc:A0A077RXE4]	9.568	1.34068e-41	up		TraesCS4A02G401300	Phenylalanine ammonia-lyase [Source:UniProtKB/TrEMBL;Acc:W5DR40]	8.889	0.00279262	up
	TraesCS4A02G454800	-	3.977	1.06926e-06	up		TraesCS3B02G398900	-	3.656	7.51238e-10	up		TraesCS4A02G406200	-	36.958	1.66614e-07	up
	TraesCS4A02G469800	-	82.255	0.000985574	up		TraesCS3B02G408900	Uricase [Source:UniProtKB/TrEMBL;Acc:A0A077RWG8]	5.956	6.11571e-22	up		TraesCS4A02G425100	-	0.407	3.26449e-05	down
	TraesCS4A02G481800	Acetyltransferase component of pyruvate dehydrogenase complex [Source:UniProtKB/TrEMBL;Acc:A0A1D5X9E5]	2.434	0.000103443	up		TraesCS3B02G417800	-	2.097	0.000577714	up		TraesCS4A02G447800	-	0.135	0.00488992	down
	TraesCS4B02G006800	Fatty acyl-CoA reductase [Source:UniProtKB/TrEMBL;Acc:W5EDV0]	141.47	7.11941e-05	up		TraesCS3B02G422900	-	2.523	1.25903e-09	up		TraesCS4A02G454800	-	13.018	6.28074e-09	up
	TraesCS4B02G010100	Fatty acyl-CoA reductase [Source:UniProtKB/TrEMBL;Acc:A0A1D5XT16]	11.616	8.63294e-05	up		TraesCS3B02G423200	Fructose-bisphosphate aldolase [Source:UniProtKB/TrEMBL;Acc:W5D0E3]	3.905	3.15963e-10	up		TraesCS4A02G481800	Acetyltransferase component of pyruvate dehydrogenase complex [Source:UniProtKB/TrEMBL;Acc:A0A1D5X9E5]	4.255	8.81722e-07	up
	TraesCS4B02G013100	-	3.649	1.94034e-18	up		TraesCS3B02G433000	-	2.985	2.3219e-10	up		TraesCS4A02G494700	Acyl-coenzyme A oxidase [Source:UniProtKB/TrEMBL;Acc:W5DVJ7]	2.561	0.00162594	up
	TraesCS4B02G031200	-	2.78	7.93243e-06	up		TraesCS3B02G472000	Delta(3,5)-Delta(2,4)-dienoyl-CoA isomerase, peroxisomal [Source:Projected from Arabidopsis thaliana (AT5G43280) UniProtKB/Swiss-Prot;Acc:Q9FHR8]	2.639	1.49856e-09	up		TraesCS4A02G495000	-	2.988	0.00029394	up
	TraesCS4B02G037700	Lipoxygenase [Source:UniProtKB/TrEMBL;Acc:A0A1D6RYF1]	3.558	9.15684e-11	up		TraesCS3B02G473800	-	4.891	1.02634e-09	up		TraesCS4B02G006800	Fatty acyl-CoA reductase [Source:UniProtKB/TrEMBL;Acc:W5EDV0]	125.804	0.000385869	up
	TraesCS4B02G037900	Lipoxygenase [Source:UniProtKB/TrEMBL;Acc:X2D2V6]	3.677	5.38882e-07	up		TraesCS3B02G483500	-	0.121	3.04264e-13	down		TraesCS4B02G037700	Lipoxygenase [Source:UniProtKB/TrEMBL;Acc:A0A1D6RYF1]	2.874	1.83858e-07	up
	TraesCS4B02G041100	-	8.793	1.15647e-05	up		TraesCS3B02G484000	-	15.745	2.01852e-11	up		TraesCS4B02G037800	Lipoxygenase [Source:UniProtKB/TrEMBL;Acc:W5EBU6]	8.068	6.07507e-06	up
	TraesCS4B02G043300	-	2.588	0.000283536	up		TraesCS3B02G486100	-	5.822	3.72176e-16	up		TraesCS4B02G037900	Lipoxygenase [Source:UniProtKB/TrEMBL;Acc:X2D2V6]	3.792	1.98308e-09	up
	TraesCS4B02G044500	-	9.362	2.57959e-17	up		TraesCS3B02G499300	-	0.483	0.000671654	down		TraesCS4B02G042100	SET domain group 37 [Source:Projected from Arabidopsis thaliana (AT2G17900) TAIR;Acc:AT2G17900]	0.168	2.94228e-08	down
	TraesCS4B02G047400	Glutamine synthetase [Source:UniProtKB/TrEMBL;Acc:Q6RUI9]	25.561	0.00443356	up		TraesCS3B02G525400	Phosphotransferase [Source:UniProtKB/TrEMBL;Acc:A0A1D5W7E7]	4.139	2.66763e-05	up		TraesCS4B02G043400	Phytanoyl-CoA dioxygenase [Source:Projected from Arabidopsis thaliana (AT2G01490) UniProtKB/Swiss-Prot;Acc:Q9ZVF6]	2.418	6.3344e-06	up
	TraesCS4B02G066700	Endoglucanase [Source:UniProtKB/TrEMBL;Acc:A0A1D5XUQ1]	4.618	1.96818e-15	up		TraesCS3B02G532000	-	2.455	2.54101e-06	up		TraesCS4B02G047400	Glutamine synthetase [Source:UniProtKB/TrEMBL;Acc:Q6RUI9]	439.902	3.43938e-26	up
	TraesCS4B02G079300	SNF1-type serine-threonine protein kinase [Source:UniProtKB/TrEMBL;Acc:W5E910]	0.499	5.99354e-07	down		TraesCS3B02G536100	-	104.917	7.86198e-17	up		TraesCS4B02G051600	-	9.913	2.21298e-08	up
	TraesCS4B02G089500	Chlorophyll a-b binding protein, chloroplastic [Source:UniProtKB/TrEMBL;Acc:A0A096URP1]	2.798	0.0013094	up		TraesCS3B02G538100	Pyrroline-5-carboxylate reductase [Source:UniProtKB/TrEMBL;Acc:Q5EI64]	2.983	4.56587e-12	up		TraesCS4B02G066700	Endoglucanase [Source:UniProtKB/TrEMBL;Acc:A0A1D5XUQ1]	2.823	0.00575607	up
	TraesCS4B02G107800	Methylthioribose-1-phosphate isomerase [Source:UniProtKB/TrEMBL;Acc:A0A341UA67]	2.455	1.20549e-14	up		TraesCS3B02G549000	-	102.231	1.25171e-53	up		TraesCS4B02G095200	ABC transporter G family member 25 [Source:Projected from Arabidopsis thaliana (AT1G71960) UniProtKB/Swiss-Prot;Acc:Q84TH5]	4.528	0.000127612	up
	TraesCS4B02G118900	-	51.677	3.45081e-05	up		TraesCS3B02G549200	-	106.373	7.17606e-05	up		TraesCS4B02G103000	-	0.006	6.23208e-05	down
	TraesCS4B02G157700	-	3.082	1.68985e-14	up		TraesCS3B02G580500	-	82.459	2.9415e-24	up		TraesCS4B02G105300	-	5.143	1.80844e-06	up
	TraesCS4B02G172400	-	5.602	0.00235026	up		TraesCS3D02G007500	-	0.14	1.27463e-09	down		TraesCS4B02G124800	-	5.455	0.000143258	up
	TraesCS4B02G179300	Hexosyltransferase [Source:UniProtKB/TrEMBL;Acc:A0A1D5XM82]	3.947	4.74018e-07	up		TraesCS3D02G013000	-	4.296	1.63864e-21	up		TraesCS4B02G125000	-	0.276	9.71208e-10	down
	TraesCS4B02G182900	Calcium-binding protein CP1 [Source:Projected from Arabidopsis thaliana (AT5G49480) UniProtKB/Swiss-Prot;Acc:Q9FDX6]	0.265	3.34817e-11	down		TraesCS3D02G015900	-	51.469	0.00607349	up		TraesCS4B02G138900	-	4.135	2.52744e-05	up
	TraesCS4B02G183900	Nicotianamine synthase [Source:UniProtKB/TrEMBL;Acc:A0A172Q4G1]	66.536	6.19682e-71	up		TraesCS3D02G036100	Mannose-6-phosphate isomerase [Source:UniProtKB/TrEMBL;Acc:A0A1D5WR65]	3.054	0.000253237	up		TraesCS4B02G157700	-	4.933	1.18109e-13	up
	TraesCS4B02G189800	-	10.842	1.07806e-05	up		TraesCS3D02G058900	-	0.251	1.76832e-06	down		TraesCS4B02G167500	Sucrose synthase [Source:UniProtKB/TrEMBL;Acc:A0A341UCN4]	7.169	7.55421e-08	up
	TraesCS4B02G194400	-	76.316	0.000145885	up		TraesCS3D02G076400	-	5.088	2.99602e-12	up		TraesCS4B02G172700	-	44.98	9.33712e-17	up
	TraesCS4B02G197700	Arogenate dehydratase [Source:UniProtKB/TrEMBL;Acc:A0A1D5XFR2]	0.467	0.0063228	down		TraesCS3D02G086900	-	2.234	8.59964e-06	up		TraesCS4B02G178700	Glucose-6-phosphate 1-dehydrogenase [Source:UniProtKB/TrEMBL;Acc:A0A341U6T2]	7.209	5.03321e-09	up
	TraesCS4B02G197800	Mitogen-activated protein kinase [Source:UniProtKB/TrEMBL;Acc:A7L5U5]	0.308	1.24899e-10	down		TraesCS3D02G087500	Probable uridine nucleosidase 2 [Source:Projected from Arabidopsis thaliana (AT1G05620) UniProtKB/Swiss-Prot;Acc:Q8LAC4]	3.466	6.90892e-05	up		TraesCS4B02G179300	Hexosyltransferase [Source:UniProtKB/TrEMBL;Acc:A0A1D5XM82]	6.899	0.000986403	up
	TraesCS4B02G205200	-	2.051	2.75952e-09	up		TraesCS3D02G092900	-	84.67	3.61799e-73	up		TraesCS4B02G182600	Probable enoyl-CoA hydratase 1, peroxisomal [Source:Projected from Arabidopsis thaliana (AT4G16210) UniProtKB/Swiss-Prot;Acc:Q6NL24]	2.108	0.00275736	up
	TraesCS4B02G207000	P450 [Source:UniProtKB/TrEMBL;Acc:Q8S9E5]	106.607	1.38774e-05	up		TraesCS3D02G110700	Malic enzyme [Source:UniProtKB/TrEMBL;Acc:A0A1D5WWU8]	4.781	3.93569e-17	up		TraesCS4B02G183900	Nicotianamine synthase [Source:UniProtKB/TrEMBL;Acc:A0A172Q4G1]	5.874	5.27732e-06	up
	TraesCS4B02G231400	Glutamate decarboxylase [Source:UniProtKB/TrEMBL;Acc:A0A341U6L0]	9.9	0.00586457	up		TraesCS3D02G116400	-	3.258	2.06726e-10	up		TraesCS4B02G185300	-	4.455	4.62465e-06	up
	TraesCS4B02G237500	-	1306.4	1.50119e-09	up		TraesCS3D02G124300	Aromatic aminotransferase ISS1 [Source:Projected from Arabidopsis thaliana (AT1G80360) UniProtKB/Swiss-Prot;Acc:Q9C969]	2.973	3.16375e-06	up		TraesCS4B02G194400	-	81.701	0.000443444	up
	TraesCS4B02G237600	-	40.596	5.53076e-12	up		TraesCS3D02G124400	-	5.899	0.00379121	up		TraesCS4B02G197700	Arogenate dehydratase [Source:UniProtKB/TrEMBL;Acc:A0A1D5XFR2]	0.424	0.00836354	down
	TraesCS4B02G240900	Glutamine synthetase [Source:UniProtKB/TrEMBL;Acc:Q6RUJ2]	3.752	8.48344e-10	up		TraesCS3D02G124700	-	2.674	0.00300116	up		TraesCS4B02G197900	-	2.241	7.34308e-06	up
	TraesCS4B02G241900	-	3.348	0.00486026	up		TraesCS3D02G129400	Probable prolyl 4-hydroxylase 12 [Source:Projected from Arabidopsis thaliana (AT4G25600) UniProtKB/Swiss-Prot;Acc:Q8GXT7]	0.285	4.88097e-06	down		TraesCS4B02G203000	-	2.286	0.000330216	up
	TraesCS4B02G242700	Homocysteine S-methyltransferase 1 [Source:Projected from Arabidopsis thaliana (AT3G25900) UniProtKB/Swiss-Prot;Acc:Q9SDL7]	91.331	1.41158e-37	up		TraesCS3D02G130700	-	0.089	1.15086e-07	down		TraesCS4B02G210000	-	2.711	0.00166169	up
	TraesCS4B02G251100	-	3.769	0.000942346	up		TraesCS3D02G133100	-	0.425	5.14803e-06	down		TraesCS4B02G220200	-	2.125	0.000797352	up
	TraesCS4B02G263300	-	0.173	2.34637e-33	down		TraesCS3D02G133200	-	0.405	1.80594e-05	down		TraesCS4B02G220800	Chorismate synthase [Source:UniProtKB/TrEMBL;Acc:W5E7H1]	2.43	8.5742e-05	up
	TraesCS4B02G273500	Phosphoserine aminotransferase [Source:UniProtKB/TrEMBL;Acc:A0A1D5XIA9]	2.981	8.10489e-09	up		TraesCS3D02G137500	-	4.088	9.81728e-05	up		TraesCS4B02G235400	Branched-chain-amino-acid aminotransferase [Source:UniProtKB/TrEMBL;Acc:A0A1D5XL05]	12.979	6.18668e-18	up
	TraesCS4B02G274400	-	0.28	0.000330954	down		TraesCS3D02G142100	-	0.409	0.000101578	down		TraesCS4B02G237500	-	113.719	7.522e-06	up
	TraesCS4B02G278100	-	0.224	3.01116e-15	down		TraesCS3D02G181400	-	0.436	0.00202673	down		TraesCS4B02G237600	-	93.358	1.47297e-18	up
	TraesCS4B02G278800	3-ketoacyl-CoA synthase [Source:UniProtKB/TrEMBL;Acc:A0A1D6D6Y3]	73.44	4.7394e-05	up		TraesCS3D02G206100	-	0.34	2.66076e-07	down		TraesCS4B02G239900	-	2.442	0.000319196	up
	TraesCS4B02G282700	Amine oxidase [Source:UniProtKB/TrEMBL;Acc:A0A1D6DF38]	20.238	0.000222238	up		TraesCS3D02G209100	-	4.378	1.89425e-18	up		TraesCS4B02G240900	Glutamine synthetase [Source:UniProtKB/TrEMBL;Acc:Q6RUJ2]	34.946	1.36609e-14	up
	TraesCS4B02G292100	Omega-amidase, chloroplastic [Source:Projected from Arabidopsis thaliana (AT5G12040) UniProtKB/Swiss-Prot;Acc:Q8RUF8]	2.105	9.33061e-08	up		TraesCS3D02G210300	-	0.213	2.31049e-22	down		TraesCS4B02G251100	-	26.959	9.24509e-13	up
	TraesCS4B02G295200	Lipoxygenase [Source:UniProtKB/TrEMBL;Acc:A0A1D5XKD5]	2.038	0.00253795	up		TraesCS3D02G231900	Autophagy-related protein 7b [Source:UniProtKB/TrEMBL;Acc:U3PY15]	3.363	1.00402e-07	up		TraesCS4B02G263300	-	0.149	4.3502e-06	down
	TraesCS4B02G297300	Cyanate hydratase [Source:UniProtKB/TrEMBL;Acc:W5E2A0]	13.359	4.53314e-08	up		TraesCS3D02G234400	-	20.656	5.92279e-30	up		TraesCS4B02G269100	-	25.041	0.000176	up
	TraesCS4B02G297500	3-ketoacyl-CoA synthase [Source:UniProtKB/TrEMBL;Acc:W5EIQ2]	2.818	1.30826e-08	up		TraesCS3D02G237900	-	2.095	1.40282e-08	up		TraesCS4B02G269200	4-coumarate--CoA ligase-like 7 [Source:Projected from Arabidopsis thaliana (AT4G05160) UniProtKB/Swiss-Prot;Acc:Q9M0X9]	7.31	1.14288e-08	up
	TraesCS4B02G305600	-	2.73	0.000358073	up		TraesCS3D02G241300	MAN7 [Source:Projected from Arabidopsis thaliana (AT5G66460) UniProtKB/TrEMBL;Acc:A0A178UNQ8]	0.144	0.00495864	down		TraesCS4B02G278100	-	0.379	0.000156545	down
	TraesCS4B02G305700	-	166.342	2.05367e-05	up		TraesCS3D02G248000	Alpha-amylase [Source:UniProtKB/TrEMBL;Acc:A0A341T3V1]	0.379	0.00105626	down		TraesCS4B02G288100	Alanine--glyoxylate aminotransferase 2 homolog 1, mitochondrial [Source:Projected from Arabidopsis thaliana (AT4G39660) UniProtKB/Swiss-Prot;Acc:Q940M2]	3.757	0.000246942	up
	TraesCS4B02G318900	-	2.339	3.21833e-08	up		TraesCS3D02G250600	Glycine cleavage system P protein [Source:UniProtKB/TrEMBL;Acc:A0A341TBW8]	3.673	1.2276e-08	up		TraesCS4B02G295200	Lipoxygenase [Source:UniProtKB/TrEMBL;Acc:A0A1D5XKD5]	9.082	1.8586e-11	up
	TraesCS4B02G326800	-	2.675	0.000152055	up		TraesCS3D02G251500	-	2.73	9.95363e-06	up		TraesCS4B02G298100	-	41.939	0.00295023	up
	TraesCS4B02G330900	-	12.605	0.000301227	up		TraesCS4A02G370500	-	0.172	5.34893e-09	down		TraesCS4B02G305700	-	84.432	0.00374473	up
	TraesCS4B02G331500	-	0.388	0.000687678	down		TraesCS4A02G389300	Phosphomannomutase [Source:UniProtKB/TrEMBL;Acc:A0A341TSM6]	0.302	0.00190552	down		TraesCS4B02G305800	-	3.246	0.00632533	up
	TraesCS4B02G356800	-	5.812	8.06837e-11	up		TraesCS4A02G401300	Phenylalanine ammonia-lyase [Source:UniProtKB/TrEMBL;Acc:W5DR40]	9.384	0.00911395	up		TraesCS4B02G325800	Catalase [Source:UniProtKB/TrEMBL;Acc:A0A1D5XGM1]	3.664	3.12046e-06	up
	TraesCS4B02G358800	-	50.694	4.41587e-21	up		TraesCS4A02G419400	Arginine decarboxylase [Source:UniProtKB/TrEMBL;Acc:A0A341TXR8]	4.522	1.60719e-05	up		TraesCS4B02G326800	-	2.113	0.00123597	up
	TraesCS4B02G359600	-	67.986	0.00380921	up		TraesCS4A02G431600	-	68.646	0.00228336	up		TraesCS4B02G330300	-	3.009	7.15363e-05	up
	TraesCS4B02G359700	-	87.709	0.000688981	up		TraesCS4A02G435300	-	32.743	0.00234754	up		TraesCS4B02G335100	Aconitate hydratase [Source:UniProtKB/TrEMBL;Acc:A0A341U8D8]	9.002	2.51074e-07	up
	TraesCS4B02G363000	Branched-chain-amino-acid aminotransferase [Source:UniProtKB/TrEMBL;Acc:A0A1D5XIB8]	10.78	1.68684e-15	up		TraesCS4A02G447800	-	0.181	0.00317593	down		TraesCS4B02G344300	Beta-amylase [Source:UniProtKB/TrEMBL;Acc:A0A1D5XHR6]	46.338	0.000310306	up
	TraesCS4B02G385600	-	57.309	0.00566548	up		TraesCS4A02G454800	-	7.339	6.03002e-15	up		TraesCS4B02G352700	-	2.838	0.00778689	up
	TraesCS4D02G007200	Formate dehydrogenase, mitochondrial [Source:UniProtKB/TrEMBL;Acc:A0A341U8B1]	1890.64	1.36727e-16	up		TraesCS4A02G455900	6-phosphogluconate dehydrogenase, decarboxylating [Source:UniProtKB/TrEMBL;Acc:A0A1D5X0G6]	2.801	0.0040765	up		TraesCS4B02G353100	3-hydroxy-3-methylglutaryl coenzyme A synthase [Source:UniProtKB/TrEMBL;Acc:A0A341UJR1]	4.45	6.38559e-05	up
	TraesCS4D02G008300	Fatty acyl-CoA reductase [Source:UniProtKB/TrEMBL;Acc:Q8L4V2]	266.706	6.2081e-08	up		TraesCS4A02G481800	Acetyltransferase component of pyruvate dehydrogenase complex [Source:UniProtKB/TrEMBL;Acc:A0A1D5X9E5]	3.779	1.82393e-13	up		TraesCS4B02G356800	-	11.4	5.12104e-11	up
	TraesCS4D02G010700	-	3.447	3.49713e-05	up		TraesCS4A02G494700	Acyl-coenzyme A oxidase [Source:UniProtKB/TrEMBL;Acc:W5DVJ7]	3.281	1.32051e-14	up		TraesCS4B02G359700	-	62.375	0.00484573	up
	TraesCS4D02G035200	-	2.318	0.00679898	up		TraesCS4A02G495000	-	3.023	2.83757e-09	up		TraesCS4B02G360700	-	0.253	0.000100628	down
	TraesCS4D02G038500	Putative non-cyanogenic beta-glucosidase [Source:UniProtKB/TrEMBL;Acc:I3NM30]	3.913	0.00161106	up		TraesCS4B02G014700	-	2.866	0.00624469	up		TraesCS4B02G363000	Branched-chain-amino-acid aminotransferase [Source:UniProtKB/TrEMBL;Acc:A0A1D5XIB8]	5.589	0.0004758	up
	TraesCS4D02G038800	-	2.051	0.000895562	up		TraesCS4B02G015300	-	3.811	0.00161784	up		TraesCS4D02G035200	-	4.273	1.8311e-07	up
	TraesCS4D02G040800	-	2.861	0.000476836	up		TraesCS4B02G037800	Lipoxygenase [Source:UniProtKB/TrEMBL;Acc:W5EBU6]	8.715	1.31293e-22	up		TraesCS4D02G038500	Putative non-cyanogenic beta-glucosidase [Source:UniProtKB/TrEMBL;Acc:I3NM30]	3.689	0.00594715	up
	TraesCS4D02G041800	-	2.744	1.19128e-06	up		TraesCS4B02G037900	Lipoxygenase [Source:UniProtKB/TrEMBL;Acc:X2D2V6]	2.495	3.32433e-07	up		TraesCS4D02G039300	SET domain group 37 [Source:Projected from Arabidopsis thaliana (AT2G17900) TAIR;Acc:AT2G17900]	0.349	0.00375275	down
	TraesCS4D02G041900	-	7.322	5.2043e-11	up		TraesCS4B02G042100	SET domain group 37 [Source:Projected from Arabidopsis thaliana (AT2G17900) TAIR;Acc:AT2G17900]	0.203	3.52969e-11	down		TraesCS4D02G047400	Glutamine synthetase [Source:UniProtKB/TrEMBL;Acc:Q6RUJ0]	3815.56	0.000468808	up
	TraesCS4D02G051900	-	3.35	2.24285e-05	up		TraesCS4B02G043400	Phytanoyl-CoA dioxygenase [Source:Projected from Arabidopsis thaliana (AT2G01490) UniProtKB/Swiss-Prot;Acc:Q9ZVF6]	2.623	6.15571e-11	up		TraesCS4D02G051900	-	14.55	5.09554e-14	up
	TraesCS4D02G065600	Endoglucanase [Source:UniProtKB/TrEMBL;Acc:W5ESB9]	5.452	6.93324e-15	up		TraesCS4B02G044500	-	2.442	0.00171598	up		TraesCS4D02G083900	-	0.409	0.0065892	down
	TraesCS4D02G078100	SNF1-type serine-threonine protein kinase [Source:UniProtKB/TrEMBL;Acc:W5ES46]	0.45	4.79221e-06	down		TraesCS4B02G047400	Glutamine synthetase [Source:UniProtKB/TrEMBL;Acc:Q6RUI9]	258.472	9.66644e-117	up		TraesCS4D02G095400	-	2.622	0.00962694	up
	TraesCS4D02G086400	Chlorophyll a-b binding protein, chloroplastic [Source:UniProtKB/TrEMBL;Acc:A0A096URP1]	2.435	0.00171698	up		TraesCS4B02G050400	UDP-glucose 6-dehydrogenase [Source:UniProtKB/TrEMBL;Acc:A0A341U7Z6]	3.114	0.000944432	up		TraesCS4D02G099600	-	0.045	2.2035e-05	down
	TraesCS4D02G103100	-	76.257	9.61239e-05	up		TraesCS4B02G051600	-	7.354	8.62789e-24	up		TraesCS4D02G102200	-	5.707	5.53651e-10	up
	TraesCS4D02G104900	Methylthioribose-1-phosphate isomerase [Source:UniProtKB/TrEMBL;Acc:A0A1D5Y5L9]	4.734	1.50104e-26	up		TraesCS4B02G069300	Serine hydroxymethyltransferase [Source:UniProtKB/TrEMBL;Acc:A0A0C4BJE5]	0.373	5.96918e-06	down		TraesCS4D02G104900	Methylthioribose-1-phosphate isomerase [Source:UniProtKB/TrEMBL;Acc:A0A1D5Y5L9]	3.12	0.000614508	up
	TraesCS4D02G113800	UDP-glucose 6-dehydrogenase [Source:UniProtKB/TrEMBL;Acc:W5ETW5]	3.482	2.82994e-07	up		TraesCS4B02G071300	-	2.198	0.00138481	up		TraesCS4D02G112200	-	6.177	0.000261656	up
	TraesCS4D02G116600	Peroxidase [Source:UniProtKB/TrEMBL;Acc:A0A1D5Y925]	56.349	1.15827e-07	up		TraesCS4B02G091100	-	2.656	6.64248e-08	up		TraesCS4D02G121900	-	0.462	0.00961696	down
	TraesCS4D02G116700	Peroxidase [Source:UniProtKB/TrEMBL;Acc:A0A1D5Y6B7]	18.094	3.31537e-06	up		TraesCS4B02G095200	ABC transporter G family member 25 [Source:Projected from Arabidopsis thaliana (AT1G71960) UniProtKB/Swiss-Prot;Acc:Q84TH5]	4.026	2.11306e-10	up		TraesCS4D02G125600	-	0.244	5.10501e-06	down
	TraesCS4D02G119400	-	3.371	1.40831e-07	up		TraesCS4B02G105300	-	7.459	8.28708e-32	up		TraesCS4D02G126400	-	0.313	0.000720977	down
	TraesCS4D02G159500	-	2.814	1.76359e-15	up		TraesCS4B02G106300	Alcohol dehydrogenase ADH1D [Source:UniProtKB/TrEMBL;Acc:A9U8G5]	6.002	2.96733e-12	up		TraesCS4D02G133600	-	2.663	0.00110043	up
	TraesCS4D02G169800	Sucrose synthase [Source:UniProtKB/TrEMBL;Acc:A0A341UU53]	2.518	0.00956304	up		TraesCS4B02G107200	Pyruvate kinase [Source:UniProtKB/TrEMBL;Acc:A0A1D5XV11]	0.448	0.00931288	down		TraesCS4D02G153400	-	74.748	6.02997e-14	up
	TraesCS4D02G170600	Peroxidase [Source:UniProtKB/TrEMBL;Acc:W5EMS7]	29.054	4.01974e-09	up		TraesCS4B02G124800	-	11.599	1.47987e-21	up		TraesCS4D02G159500	-	3.635	2.64955e-06	up
	TraesCS4D02G174400	-	3.224	0.0025373	up		TraesCS4B02G125000	-	0.214	9.9484e-27	down		TraesCS4D02G169800	Sucrose synthase [Source:UniProtKB/TrEMBL;Acc:A0A341UU53]	26.255	1.26692e-12	up
	TraesCS4D02G180800	Hexosyltransferase [Source:UniProtKB/TrEMBL;Acc:A0A1D5XYD6]	53.725	6.76521e-10	up		TraesCS4B02G130800	-	0.382	0.00285712	down		TraesCS4D02G174700	-	43.57	1.45638e-07	up
	TraesCS4D02G184900	Nicotianamine synthase [Source:UniProtKB/TrEMBL;Acc:W5EKQ9]	1592.58	1.00678e-54	up		TraesCS4B02G138900	-	2.428	1.03632e-10	up		TraesCS4D02G180800	Hexosyltransferase [Source:UniProtKB/TrEMBL;Acc:A0A1D5XYD6]	412.369	7.90448e-20	up
	TraesCS4D02G186700	-	2.414	1.22881e-08	up		TraesCS4B02G157700	-	2.718	6.66871e-11	up		TraesCS4D02G186700	-	5.419	2.52424e-17	up
	TraesCS4D02G191200	-	15.235	1.36683e-08	up		TraesCS4B02G167500	Sucrose synthase [Source:UniProtKB/TrEMBL;Acc:A0A341UCN4]	3.769	2.87447e-18	up		TraesCS4D02G195100	-	194.339	4.35698e-06	up
	TraesCS4D02G195100	-	393.853	1.7561e-08	up		TraesCS4B02G171800	Hydroxyacylglutathione hydrolase cytoplasmic [Source:Projected from Arabidopsis thaliana (AT3G10850) UniProtKB/TrEMBL;Acc:Q0WQY6]	0.325	1.30308e-12	down		TraesCS4D02G200700	Putative In2.1 protein [Source:UniProtKB/TrEMBL;Acc:O82071]	42.98	1.6181e-08	up
	TraesCS4D02G198600	Mitogen-activated protein kinase [Source:UniProtKB/TrEMBL;Acc:W5EFF0]	0.374	8.38481e-08	down		TraesCS4B02G172700	-	25.386	8.36757e-57	up		TraesCS4D02G201100	-	6.815	9.08724e-05	up
	TraesCS4D02G200700	Putative In2.1 protein [Source:UniProtKB/TrEMBL;Acc:O82071]	42.901	0.00160997	up		TraesCS4B02G178700	Glucose-6-phosphate 1-dehydrogenase [Source:UniProtKB/TrEMBL;Acc:A0A341U6T2]	4.215	1.5654e-06	up		TraesCS4D02G203900	-	2.53	0.0038014	up
	TraesCS4D02G201200	-	2.296	3.61778e-10	up		TraesCS4B02G179300	Hexosyltransferase [Source:UniProtKB/TrEMBL;Acc:A0A1D5XM82]	3.198	7.35543e-06	up		TraesCS4D02G210700	-	2.305	0.00590627	up
	TraesCS4D02G201300	-	16.813	1.095e-08	up		TraesCS4B02G181400	Histone-lysine N-methyltransferase [Source:UniProtKB/TrEMBL;Acc:A0A341U038]	0.463	2.96759e-07	down		TraesCS4D02G214400	Peroxisomal nicotinamide adenine dinucleotide carrier [Source:Projected from Arabidopsis thaliana (AT2G39970) UniProtKB/Swiss-Prot;Acc:O04200]	5.27	5.79862e-05	up
	TraesCS4D02G204800	Arginine biosynthesis bifunctional protein ArgJ, chloroplastic [Source:UniProtKB/TrEMBL;Acc:W5EME1]	2.138	5.57827e-05	up		TraesCS4B02G194400	-	53.223	0.00165303	up		TraesCS4D02G220500	-	9.395	1.48639e-13	up
	TraesCS4D02G214400	Peroxisomal nicotinamide adenine dinucleotide carrier [Source:Projected from Arabidopsis thaliana (AT2G39970) UniProtKB/Swiss-Prot;Acc:O04200]	2.719	1.40222e-05	up		TraesCS4B02G197700	Arogenate dehydratase [Source:UniProtKB/TrEMBL;Acc:A0A1D5XFR2]	0.421	0.0013033	down		TraesCS4D02G236800	Branched-chain-amino-acid aminotransferase [Source:UniProtKB/TrEMBL;Acc:A0A1D5XVR4]	6.016	2.50713e-09	up
	TraesCS4D02G232200	-	4.48	3.64967e-12	up		TraesCS4B02G197900	-	2.801	7.60618e-09	up		TraesCS4D02G238700	-	38.154	0.00223436	up
	TraesCS4D02G232700	Glutamate decarboxylase [Source:UniProtKB/TrEMBL;Acc:A0A341ULX4]	10.008	3.09308e-08	up		TraesCS4B02G199700	-	5.727	2.82418e-05	up		TraesCS4D02G238800	-	5.283	2.51474e-06	up
	TraesCS4D02G238700	-	635.933	1.58819e-13	up		TraesCS4B02G203900	-	226.537	4.53242e-08	up		TraesCS4D02G240700	Glutamine synthetase [Source:UniProtKB/TrEMBL;Acc:Q6RUJ1]	9.782	3.45734e-06	up
	TraesCS4D02G238800	-	8.476	0.00150035	up		TraesCS4B02G213700	Peroxisomal nicotinamide adenine dinucleotide carrier [Source:Projected from Arabidopsis thaliana (AT2G39970) UniProtKB/Swiss-Prot;Acc:O04200]	2.421	6.55607e-05	up		TraesCS4D02G241500	-	72.185	5.00048e-07	up
	TraesCS4D02G240700	Glutamine synthetase [Source:UniProtKB/TrEMBL;Acc:Q6RUJ1]	3.232	1.10115e-08	up		TraesCS4B02G220200	-	5.481	8.06136e-10	up		TraesCS4D02G248000	-	5.79	0.00433291	up
	TraesCS4D02G241500	-	6.692	0.00294752	up		TraesCS4B02G220800	Chorismate synthase [Source:UniProtKB/TrEMBL;Acc:W5E7H1]	2.788	0.000941949	up		TraesCS4D02G251000	-	8.688	5.0026e-06	up
	TraesCS4D02G242100	Homocysteine S-methyltransferase 1 [Source:Projected from Arabidopsis thaliana (AT3G25900) UniProtKB/Swiss-Prot;Acc:Q9SDL7]	84.559	0.000640484	up		TraesCS4B02G226100	-	0.373	2.69809e-05	down		TraesCS4D02G263500	-	0.097	1.04844e-12	down
	TraesCS4D02G263500	-	0.085	1.34446e-25	down		TraesCS4B02G231400	Glutamate decarboxylase [Source:UniProtKB/TrEMBL;Acc:A0A341U6L0]	37.744	5.0532e-11	up		TraesCS4D02G268400	4-coumarate--CoA ligase-like 7 [Source:Projected from Arabidopsis thaliana (AT4G05160) UniProtKB/Swiss-Prot;Acc:Q9M0X9]	9.872	1.82774e-05	up
	TraesCS4D02G276400	1,2-dihydroxy-3-keto-5-methylthiopentene dioxygenase [Source:UniProtKB/TrEMBL;Acc:W5DWS0]	2.547	5.43336e-23	up		TraesCS4B02G235400	Branched-chain-amino-acid aminotransferase [Source:UniProtKB/TrEMBL;Acc:A0A1D5XL05]	12.372	9.47472e-23	up		TraesCS4D02G271500	-	0.438	5.5993e-05	down
	TraesCS4D02G276500	-	0.114	2.88558e-25	down		TraesCS4B02G237500	-	161.226	8.55919e-06	up		TraesCS4D02G276500	-	0.184	2.05801e-06	down
	TraesCS4D02G277300	3-ketoacyl-CoA synthase [Source:UniProtKB/TrEMBL;Acc:A0A1D5Y0S7]	89.569	0.00067305	up		TraesCS4B02G237600	-	21.617	6.50654e-06	up		TraesCS4D02G283400	Cytochrome P450 704B1 [Source:Projected from Arabidopsis thaliana (AT1G69500) UniProtKB/Swiss-Prot;Acc:Q9C788]	105.043	0.000132068	up
	TraesCS4D02G282700	-	0.132	6.44633e-06	down		TraesCS4B02G239500	Phosphomannomutase [Source:UniProtKB/TrEMBL;Acc:W5E7A7]	0.465	0.000987541	down		TraesCS4D02G290800	Omega-amidase, chloroplastic [Source:Projected from Arabidopsis thaliana (AT5G12040) UniProtKB/Swiss-Prot;Acc:Q8RUF8]	2.041	0.000188519	up
	TraesCS4D02G283400	Cytochrome P450 704B1 [Source:Projected from Arabidopsis thaliana (AT1G69500) UniProtKB/Swiss-Prot;Acc:Q9C788]	107.425	0.000412268	up		TraesCS4B02G240900	Glutamine synthetase [Source:UniProtKB/TrEMBL;Acc:Q6RUJ2]	30.836	5.52566e-47	up		TraesCS4D02G294100	Lipoxygenase [Source:UniProtKB/TrEMBL;Acc:A0A1D6RZL5]	7.935	2.94462e-07	up
	TraesCS4D02G290800	Omega-amidase, chloroplastic [Source:Projected from Arabidopsis thaliana (AT5G12040) UniProtKB/Swiss-Prot;Acc:Q8RUF8]	2.784	6.14878e-15	up		TraesCS4B02G242700	Homocysteine S-methyltransferase 1 [Source:Projected from Arabidopsis thaliana (AT3G25900) UniProtKB/Swiss-Prot;Acc:Q9SDL7]	17.785	6.69267e-09	up		TraesCS4D02G296200	Cyanate hydratase [Source:UniProtKB/TrEMBL;Acc:W5EKA1]	0.046	3.12469e-07	down
	TraesCS4D02G294100	Lipoxygenase [Source:UniProtKB/TrEMBL;Acc:A0A1D6RZL5]	2.342	1.33445e-05	up		TraesCS4B02G251100	-	17.457	9.36353e-30	up		TraesCS4D02G303900	-	17.174	1.15371e-32	up
	TraesCS4D02G303900	-	7.406	1.59898e-13	up		TraesCS4B02G259500	Adenylyl-sulfate kinase [Source:UniProtKB/TrEMBL;Acc:A0A1D5XM58]	2.174	3.71522e-05	up		TraesCS4D02G322700	Catalase [Source:UniProtKB/TrEMBL;Acc:A0A1D5XZK3]	4.702	5.34418e-08	up
	TraesCS4D02G315400	-	2.262	1.04369e-07	up		TraesCS4B02G263300	-	0.199	1.21281e-19	down		TraesCS4D02G327200	-	2.886	2.4953e-05	up
	TraesCS4D02G323500	-	3.792	0.000123853	up		TraesCS4B02G264500	EDTS5 [Source:Projected from Arabidopsis thaliana (AT2G13810) UniProtKB/TrEMBL;Acc:A0A178VQ02]	42.537	0.00373942	up		TraesCS4D02G327300	-	2.414	5.09391e-08	up
	TraesCS4D02G326400	Peptidoglycan-binding Lysin subgroup domain containing protein [Source: Projected from Oryza sativa (Os03g0133400)]	2.761	2.29203e-05	up		TraesCS4B02G283300	Serine/threonine-protein phosphatase [Source:UniProtKB/TrEMBL;Acc:A5H7F0]	0.371	1.74252e-07	down		TraesCS4D02G339400	Beta-amylase [Source:UniProtKB/TrEMBL;Acc:A0A1D5XWT3]	36.442	0.00633267	up
	TraesCS4D02G339800	-	59.044	0.00268074	up		TraesCS4B02G286700	Glycerol-3-phosphate dehydrogenase [NAD(+)] [Source:UniProtKB/TrEMBL;Acc:A0A341U6W1]	0.489	0.000274842	down		TraesCS4D02G346900	-	2.477	0.00119445	up
	TraesCS4D02G346900	-	2.054	5.25827e-05	up		TraesCS4B02G290200	Adenylosuccinate synthetase, chloroplastic [Source:UniProtKB/TrEMBL;Acc:A0A1D5XML1]	0.453	5.35543e-05	down		TraesCS4D02G347100	3-hydroxy-3-methylglutaryl coenzyme A synthase [Source:UniProtKB/TrEMBL;Acc:A0A1D5Y0C8]	8.93	1.35948e-05	up
	TraesCS4D02G350500	-	8.67	5.34553e-17	up		TraesCS4B02G295200	Lipoxygenase [Source:UniProtKB/TrEMBL;Acc:A0A1D5XKD5]	4.131	2.32668e-15	up		TraesCS4D02G349500	-	4.611	0.00770587	up
	TraesCS4D02G352200	-	2.616	0.00043203	up		TraesCS4B02G318000	Beta-carotene hydroxylase B2 [Source:UniProtKB/TrEMBL;Acc:K7XR41]	2.31	4.15994e-05	up		TraesCS4D02G350500	-	19.439	4.41653e-18	up
	TraesCS5A02G007900	Lipoxygenase [Source:UniProtKB/TrEMBL;Acc:A0A1D5YTJ8]	14.998	3.40074e-22	up		TraesCS4B02G324400	-	0.466	1.08334e-05	down		TraesCS5A02G008900	P450 [Source:UniProtKB/TrEMBL;Acc:Q8S9E8]	6.887	2.3982e-06	up
	TraesCS5A02G008700	P450 [Source:UniProtKB/TrEMBL;Acc:Q8S9E7]	13.537	0.000200945	up		TraesCS4B02G325800	Catalase [Source:UniProtKB/TrEMBL;Acc:A0A1D5XGM1]	3.845	1.72683e-13	up		TraesCS5A02G051800	-	2.221	0.00348375	up
	TraesCS5A02G016200	PDR-type ABC transporter [Source:UniProtKB/TrEMBL;Acc:B9UYP3]	2.811	0.00184245	up		TraesCS4B02G326800	-	2.298	0.000345635	up		TraesCS5A02G097600	-	98.151	0.000208765	up
	TraesCS5A02G024100	-	16.836	0.000424739	up		TraesCS4B02G335100	Aconitate hydratase [Source:UniProtKB/TrEMBL;Acc:A0A341U8D8]	7.307	4.07583e-17	up		TraesCS5A02G114700	NAD-dependent protein deacylase [Source:UniProtKB/TrEMBL;Acc:A0A341UU78]	0.348	0.000220275	down
	TraesCS5A02G027100	-	0.391	0.00605499	down		TraesCS4B02G344300	Beta-amylase [Source:UniProtKB/TrEMBL;Acc:A0A1D5XHR6]	28.116	1.90628e-36	up		TraesCS5A02G131000	-	0.44	0.00179866	down
	TraesCS5A02G061000	-	2.195	0.000110923	up		TraesCS4B02G352700	-	2.525	0.00164879	up		TraesCS5A02G131300	-	2.464	1.0408e-06	up
	TraesCS5A02G069500	Serine/threonine protein kinase, Abscisic acid (ABA)-activated protein kinase, Hyperosmotic stress response, ABA signal transductio [Source: Projected from Oryza sativa (Os12g0586100)]	0.5	1.46086e-09	down		TraesCS4B02G356100	-	3.991	2.59365e-06	up		TraesCS5A02G137200	-	0.175	0.00125464	down
	TraesCS5A02G074000	-	2.921	2.57073e-09	up		TraesCS4B02G356800	-	13.683	7.2649e-18	up		TraesCS5A02G139500	-	3.382	2.828e-05	up
	TraesCS5A02G097600	-	123.462	1.83964e-05	up		TraesCS4B02G359200	-	0.319	0.000575694	down		TraesCS5A02G144300	-	3.022	0.00649539	up
	TraesCS5A02G139500	-	2.816	6.67846e-13	up		TraesCS4B02G360700	-	0.145	3.93898e-11	down		TraesCS5A02G148700	-	4.339	0.000166544	up
	TraesCS5A02G143500	-	2.785	4.8052e-05	up		TraesCS4B02G379800	-	0.411	0.000143652	down		TraesCS5A02G151700	-	0.418	0.000634896	down
	TraesCS5A02G146900	-	7.201	0.000114652	up		TraesCS4D02G018900	Pyruvate kinase [Source:UniProtKB/TrEMBL;Acc:W5ENM8]	0.071	0.00894987	down		TraesCS5A02G153900	-	4.321	0.000237533	up
	TraesCS5A02G153900	-	2.499	8.72011e-05	up		TraesCS4D02G035100	Lipoxygenase [Source:UniProtKB/TrEMBL;Acc:W5ETH6]	2.562	1.64408e-05	up		TraesCS5A02G177400	-	0.404	0.00086302	down
	TraesCS5A02G163400	Cinnamoyl-CoA reductase [Source:UniProtKB/TrEMBL;Acc:Q4KUK8]	7.182	0.000255663	up		TraesCS4D02G039300	SET domain group 37 [Source:Projected from Arabidopsis thaliana (AT2G17900) TAIR;Acc:AT2G17900]	0.315	2.11747e-08	down		TraesCS5A02G184500	Glucose-6-phosphate 1-epimerase [Source:UniProtKB/TrEMBL;Acc:A0A1D5YGQ4]	0.467	0.00909021	down
	TraesCS5A02G165400	Ribulose bisphosphate carboxylase small chain [Source:UniProtKB/TrEMBL;Acc:W5F0E6]	2.353	0.000645142	up		TraesCS4D02G040800	-	0.057	1.59004e-16	down		TraesCS5A02G185500	-	4.727	5.34249e-06	up
	TraesCS5A02G165700	Ribulose bisphosphate carboxylase small chain [Source:UniProtKB/TrEMBL;Acc:W5F0E6]	2.165	2.69603e-05	up		TraesCS4D02G047400	Glutamine synthetase [Source:UniProtKB/TrEMBL;Acc:Q6RUJ0]	2487.1	7.79311e-19	up		TraesCS5A02G189800	Succinate dehydrogenase [ubiquinone] iron-sulfur subunit 3, mitochondrial [Source:Projected from Arabidopsis thaliana (AT5G65165) UniProtKB/Swiss-Prot;Acc:Q9FJP9]	101.732	0.00896535	up
	TraesCS5A02G183300	-	85.748	0.00844182	up		TraesCS4D02G051900	-	13.982	2.19661e-27	up		TraesCS5A02G190000	Trehalose 6-phosphate phosphatase [Source:UniProtKB/TrEMBL;Acc:A0A1D5YB76]	0.12	2.87848e-08	down
	TraesCS5A02G185500	-	2.069	0.00534232	up		TraesCS4D02G092000	ABC transporter G family member 25 [Source:Projected from Arabidopsis thaliana (AT1G71960) UniProtKB/Swiss-Prot;Acc:Q84TH5]	2.914	3.62158e-05	up		TraesCS5A02G193800	-	2.259	0.00941343	up
	TraesCS5A02G188100	-	43.5	0.000133625	up		TraesCS4D02G094500	Aldehyde dehydrogenase [Source:UniProtKB/TrEMBL;Acc:W5ES52]	2.204	3.72815e-05	up		TraesCS5A02G195100	-	0.276	2.42243e-06	down
	TraesCS5A02G190000	Trehalose 6-phosphate phosphatase [Source:UniProtKB/TrEMBL;Acc:A0A1D5YB76]	0.431	0.00604861	down		TraesCS4D02G099200	Nucleoside diphosphate kinase [Source:UniProtKB/TrEMBL;Acc:A0A341UBP5]	3.585	0.00458118	up		TraesCS5A02G197900	-	0.391	0.000151701	down
	TraesCS5A02G211800	-	3.049	0.00239111	up		TraesCS4D02G102200	-	9.577	3.08423e-39	up		TraesCS5A02G203500	-	2.18	0.00166492	up
	TraesCS5A02G229300	Chlorophyll a-b binding protein, chloroplastic [Source:UniProtKB/TrEMBL;Acc:W5FIZ2]	2.159	0.00155462	up		TraesCS4D02G103000	Alcohol dehydrogenase ADH1A [Source:UniProtKB/TrEMBL;Acc:A9U8G4]	5.252	2.15849e-23	up		TraesCS5A02G213600	-	3.2	0.000117924	up
	TraesCS5A02G234300	-	2.339	0.00288904	up		TraesCS4D02G103100	-	107.535	4.64792e-06	up		TraesCS5A02G248700	-	2.773	0.00493379	up
	TraesCS5A02G236100	-	2.957	4.92292e-20	up		TraesCS4D02G104900	Methylthioribose-1-phosphate isomerase [Source:UniProtKB/TrEMBL;Acc:A0A1D5Y5L9]	2.446	9.91122e-07	up		TraesCS5A02G276200	-	60.871	4.95874e-16	up
	TraesCS5A02G249900	-	102.002	0.000997234	up		TraesCS4D02G112200	-	6.18	6.46879e-15	up		TraesCS5A02G276300	-	20.096	1.52792e-28	up
	TraesCS5A02G257600	-	8.847	2.78086e-05	up		TraesCS4D02G125600	-	0.237	4.81701e-07	down		TraesCS5A02G295200	-	21.412	4.91382e-10	up
	TraesCS5A02G266500	-	3.248	1.14953e-08	up		TraesCS4D02G126400	-	0.103	1.99259e-10	down		TraesCS5A02G297000	Phospholipase A(1) LCAT3 [Source:Projected from Arabidopsis thaliana (AT3G03310) UniProtKB/Swiss-Prot;Acc:Q93V61]	0.33	0.000279845	down
	TraesCS5A02G276300	-	9.827	8.45863e-27	up		TraesCS4D02G133600	-	2.011	0.000102043	up		TraesCS5A02G330700	3-dehydroquinate synthase, chloroplastic [Source:Projected from Arabidopsis thaliana (AT5G66120) UniProtKB/Swiss-Prot;Acc:Q8VYV7]	2.169	0.00167344	up
	TraesCS5A02G281600	-	116.352	7.55784e-05	up		TraesCS4D02G148900	-	5.726	0.00710121	up		TraesCS5A02G337100	Phospholipase D [Source:UniProtKB/TrEMBL;Acc:A0A1D5YJ31]	5.8	0.000648197	up
	TraesCS5A02G291300	-	2.513	7.67005e-05	up		TraesCS4D02G153400	-	231.543	1.09309e-43	up		TraesCS5A02G363200	Fatty acyl-CoA reductase [Source:UniProtKB/TrEMBL;Acc:W5EXB7]	6.6	0.00774904	up
	TraesCS5A02G295200	-	2.845	0.000342073	up		TraesCS4D02G159500	-	2.804	1.33463e-12	up		TraesCS5A02G370200	Arogenate dehydratase [Source:UniProtKB/TrEMBL;Acc:A0A1D5YQA0]	2.62	5.77289e-06	up
	TraesCS5A02G297000	Phospholipase A(1) LCAT3 [Source:Projected from Arabidopsis thaliana (AT3G03310) UniProtKB/Swiss-Prot;Acc:Q93V61]	0.415	0.000121079	down		TraesCS4D02G169800	Sucrose synthase [Source:UniProtKB/TrEMBL;Acc:A0A341UU53]	13.541	1.35735e-43	up		TraesCS5A02G375000	Ornithine aminotransferase [Source:UniProtKB/TrEMBL;Acc:A0A1D5YCD9]	6.072	9.08535e-05	up
	TraesCS5A02G300400	Cysteine synthase [Source:UniProtKB/TrEMBL;Acc:A0A1D5YM24]	3.704	1.01894e-13	up		TraesCS4D02G174700	-	13.518	5.07144e-24	up		TraesCS5A02G389000	-	5.462	1.02271e-18	up
	TraesCS5A02G343000	-	37.68	0.00870235	up		TraesCS4D02G180800	Hexosyltransferase [Source:UniProtKB/TrEMBL;Acc:A0A1D5XYD6]	415.239	1.33609e-27	up		TraesCS5A02G389100	-	7.457	9.84779e-06	up
	TraesCS5A02G363200	Fatty acyl-CoA reductase [Source:UniProtKB/TrEMBL;Acc:W5EXB7]	24.097	0.000422389	up		TraesCS4D02G183100	Probable enoyl-CoA hydratase 1, peroxisomal [Source:Projected from Arabidopsis thaliana (AT4G16210) UniProtKB/Swiss-Prot;Acc:Q6NL24]	2.039	0.000317846	up		TraesCS5A02G411200	Succinate dehydrogenase [ubiquinone] flavoprotein subunit, mitochondrial [Source:UniProtKB/TrEMBL;Acc:A0A1D5YNX6]	3.838	0.00142721	up
	TraesCS5A02G370200	Arogenate dehydratase [Source:UniProtKB/TrEMBL;Acc:A0A1D5YQA0]	2.851	4.54262e-06	up		TraesCS4D02G186700	-	2.671	1.01434e-07	up		TraesCS5A02G424100	-	2.544	0.000675196	up
	TraesCS5A02G382800	-	4.368	0.000911505	up		TraesCS4D02G195100	-	81.866	0.000721292	up		TraesCS5A02G432600	-	6.522	5.33556e-05	up
	TraesCS5A02G389100	-	21.292	2.76841e-24	up		TraesCS4D02G198400	Arogenate dehydratase [Source:UniProtKB/TrEMBL;Acc:W5EGH8]	2.68	9.234e-06	up		TraesCS5A02G465200	Triacylglycerol lipase SDP1L [Source:Projected from Arabidopsis thaliana (AT3G57140) UniProtKB/Swiss-Prot;Acc:Q9M1I6]	4.362	0.00406464	up
	TraesCS5A02G392700	-	1399.54	6.27438e-16	up		TraesCS4D02G198500	-	2.421	7.27504e-06	up		TraesCS5A02G469900	-	0.35	0.0001271	down
	TraesCS5A02G400500	Peroxidase [Source:UniProtKB/TrEMBL;Acc:A0A1D5YDM0]	43.18	0.00282408	up		TraesCS4D02G200700	Putative In2.1 protein [Source:UniProtKB/TrEMBL;Acc:O82071]	64.534	1.65137e-56	up		TraesCS5A02G473400	-	7.579	0.000462568	up
	TraesCS5A02G426500	-	0.478	0.000854967	down		TraesCS4D02G201100	-	4.358	5.72962e-15	up		TraesCS5A02G498000	Catalase [Source:UniProtKB/TrEMBL;Acc:A0A1D5YMQ8]	2.991	0.000161613	up
	TraesCS5A02G432600	-	8.307	6.02156e-13	up		TraesCS4D02G203900	-	2.302	4.71054e-06	up		TraesCS5A02G501800	-	2.318	0.000157146	up
	TraesCS5A02G439800	Pathogenesis-related protein 1-19 [Source:UniProtKB/TrEMBL;Acc:F8S6U9]	209.329	0.000848572	up		TraesCS4D02G211200	-	0.352	3.51961e-08	down		TraesCS5A02G505000	Aconitate hydratase [Source:UniProtKB/TrEMBL;Acc:A0A1D5YLT8]	3.445	0.0013307	up
	TraesCS5A02G442900	-	2.509	3.08188e-05	up		TraesCS4D02G211300	-	2.411	1.74298e-05	up		TraesCS5A02G513200	Beta-amylase [Source:UniProtKB/TrEMBL;Acc:A0A1D5YMH3]	132.316	9.10514e-05	up
	TraesCS5A02G454200	Chlorophyll a-b binding protein, chloroplastic [Source:UniProtKB/TrEMBL;Acc:A0A1D5YRC9]	19.518	5.02573e-08	up		TraesCS4D02G214400	Peroxisomal nicotinamide adenine dinucleotide carrier [Source:Projected from Arabidopsis thaliana (AT2G39970) UniProtKB/Swiss-Prot;Acc:O04200]	6.668	4.72908e-19	up		TraesCS5A02G522600	-	2.362	0.000110707	up
	TraesCS5A02G490200	Calcium-dependent protein kinase, isoform 11 (EC 2.7.1.-) (CDPK 11) [Source: Projected from Oryza sativa (Os03g0128700)]	5.04	7.17302e-05	up		TraesCS4D02G220500	-	17.732	3.81958e-26	up		TraesCS5A02G526200	-	15.047	6.28722e-13	up
	TraesCS5A02G501100	Peptidoglycan-binding Lysin subgroup domain containing protein [Source: Projected from Oryza sativa (Os03g0133400)]	4.07	1.79203e-09	up		TraesCS4D02G221100	Chorismate synthase [Source:UniProtKB/TrEMBL;Acc:W5EKD5]	2.873	0.000937324	up		TraesCS5B02G006500	Lipoxygenase [Source:UniProtKB/TrEMBL;Acc:W5FL28]	5.838	0.000514931	up
	TraesCS5A02G502300	-	59.116	0.00431644	up		TraesCS4D02G224800	Autophagy-related protein 9 [Source:UniProtKB/TrEMBL;Acc:A0A1D5Y1M6]	3.568	1.61889e-11	up		TraesCS5B02G007200	p450 [Source:UniProtKB/TrEMBL;Acc:Q58A32]	8.376	3.38762e-05	up
	TraesCS5A02G502800	-	11.3	0.0018931	up		TraesCS4D02G232700	Glutamate decarboxylase [Source:UniProtKB/TrEMBL;Acc:A0A341ULX4]	43.292	7.96783e-27	up		TraesCS5B02G018700	-	3.939	1.45585e-08	up
	TraesCS5A02G513700	-	18.206	0.00304114	up		TraesCS4D02G236800	Branched-chain-amino-acid aminotransferase [Source:UniProtKB/TrEMBL;Acc:A0A1D5XVR4]	6.855	5.80741e-14	up		TraesCS5B02G028300	-	4.206	0.00034459	up
	TraesCS5A02G522600	-	2.123	1.80525e-08	up		TraesCS4D02G238700	-	99.954	6.04644e-06	up		TraesCS5B02G062500	-	2.989	0.000890357	up
	TraesCS5A02G526200	-	5.209	4.04788e-12	up		TraesCS4D02G240700	Glutamine synthetase [Source:UniProtKB/TrEMBL;Acc:Q6RUJ1]	9.58	1.92524e-18	up		TraesCS5B02G098700	-	0.404	0.00291269	down
	TraesCS5A02G527600	-	4.146	0.0019409	up		TraesCS4D02G248000	-	6.486	3.51615e-05	up		TraesCS5B02G103900	Probable bifunctional methylthioribulose-1-phosphate dehydratase/enolase-phosphatase E1 [Source:UniProtKB/TrEMBL;Acc:A0A1D5ZI60]	2.132	0.000362741	up
	TraesCS5A02G547500	-	0.3	3.42742e-09	down		TraesCS4D02G248600	-	0.485	0.000500603	down		TraesCS5B02G109900	SUFE3 [Source:Projected from Arabidopsis thaliana (AT5G50210) UniProtKB/TrEMBL;Acc:A0A178UIT6]	4.153	0.000622756	up
	TraesCS5A02G552000	-	1647.18	5.31408e-32	up		TraesCS4D02G251000	-	7.691	1.22836e-21	up		TraesCS5B02G118000	-	2.682	0.00661583	up
	TraesCS5A02G552400	-	17961.3	1.31564e-29	up		TraesCS4D02G253100	-	0.437	0.000267794	down		TraesCS5B02G120100	Aldehyde dehydrogenase [Source:UniProtKB/TrEMBL;Acc:A0A1D6DEZ5]	4.486	0.00453463	up
	TraesCS5B02G006500	Lipoxygenase [Source:UniProtKB/TrEMBL;Acc:W5FL28]	37.334	3.10738e-38	up		TraesCS4D02G263500	-	0.175	2.77394e-08	down		TraesCS5B02G133500	-	2.002	0.000315082	up
	TraesCS5B02G007000	-	16.164	5.6269e-08	up		TraesCS4D02G264500	EDTS5 [Source:Projected from Arabidopsis thaliana (AT2G13810) UniProtKB/TrEMBL;Acc:A0A178VQ02]	45.264	4.12183e-05	up		TraesCS5B02G139100	-	0.237	0.00486094	down
	TraesCS5B02G007100	p450 [Source:UniProtKB/TrEMBL;Acc:Q58A30]	9.82	4.21458e-06	up		TraesCS4D02G272500	Phosphoserine aminotransferase [Source:UniProtKB/TrEMBL;Acc:A0A341UY19]	2.049	0.00177527	up		TraesCS5B02G141000	Homoserine dehydrogenase [Source:UniProtKB/TrEMBL;Acc:A0A341VCT2]	0.298	0.000387234	down
	TraesCS5B02G020700	-	19.164	0.000288758	up		TraesCS4D02G276500	-	0.258	2.74384e-07	down		TraesCS5B02G142500	-	2.663	0.000260716	up
	TraesCS5B02G028300	-	3.43	0.000647614	up		TraesCS4D02G278500	-	0.388	2.55246e-07	down		TraesCS5B02G152600	DIN6 [Source:Projected from Arabidopsis thaliana (AT3G47340) UniProtKB/TrEMBL;Acc:A0A178VBT4]	11.793	4.79712e-16	up
	TraesCS5B02G071100	-	2.217	4.42583e-05	up		TraesCS4D02G282100	Serine/threonine-protein phosphatase [Source:UniProtKB/TrEMBL;Acc:A5H7F0]	0.344	7.1913e-10	down		TraesCS5B02G166300	-	61.107	1.72304e-08	up
	TraesCS5B02G080400	-	2.749	0.000677261	up		TraesCS4D02G283400	Cytochrome P450 704B1 [Source:Projected from Arabidopsis thaliana (AT1G69500) UniProtKB/Swiss-Prot;Acc:Q9C788]	132.069	6.25361e-06	up		TraesCS5B02G174600	-	0.422	0.00139241	down
	TraesCS5B02G137000	-	2.054	9.64209e-08	up		TraesCS4D02G294100	Lipoxygenase [Source:UniProtKB/TrEMBL;Acc:A0A1D6RZL5]	4.126	1.67712e-12	up		TraesCS5B02G179800	-	2.663	3.1154e-05	up
	TraesCS5B02G142500	-	3.48	2.27172e-09	up		TraesCS4D02G303900	-	5.011	1.1728e-06	up		TraesCS5B02G182500	Glucose-6-phosphate 1-epimerase [Source:UniProtKB/TrEMBL;Acc:W5FCH4]	0.388	0.00186399	down
	TraesCS5B02G152600	DIN6 [Source:Projected from Arabidopsis thaliana (AT3G47340) UniProtKB/TrEMBL;Acc:A0A178VBT4]	5.029	2.15835e-10	up		TraesCS4D02G314400	Beta-carotene hydroxylase D2 [Source:UniProtKB/TrEMBL;Acc:K7XJR8]	4.245	1.24479e-10	up		TraesCS5B02G183500	-	3.27	7.51807e-05	up
	TraesCS5B02G160700	-	10.302	0.000416449	up		TraesCS4D02G321900	-	0.228	2.37235e-05	down		TraesCS5B02G201400	-	0.28	1.97168e-10	down
	TraesCS5B02G162600	Ribulose bisphosphate carboxylase small chain [Source:UniProtKB/TrEMBL;Acc:W5F0E6]	2.065	0.00130579	up		TraesCS4D02G322700	Catalase [Source:UniProtKB/TrEMBL;Acc:A0A1D5XZK3]	5.052	2.19312e-19	up		TraesCS5B02G202200	-	2.253	0.00312202	up
	TraesCS5B02G162800	Ribulose bisphosphate carboxylase small chain [Source:UniProtKB/TrEMBL;Acc:W5F0E6]	2.719	0.000105672	up		TraesCS4D02G327200	-	2.221	3.71119e-05	up		TraesCS5B02G210100	-	11.213	3.84971e-08	up
	TraesCS5B02G166300	-	16.009	5.00663e-07	up		TraesCS4D02G327900	-	0.026	0.00884708	down		TraesCS5B02G211400	-	0.465	0.000832569	down
	TraesCS5B02G181300	-	2.002	0.00342329	up		TraesCS4D02G339400	Beta-amylase [Source:UniProtKB/TrEMBL;Acc:A0A1D5XWT3]	13.782	1.86966e-32	up		TraesCS5B02G225200	ATP-dependent 6-phosphofructokinase [Source:UniProtKB/TrEMBL;Acc:A0A341VD84]	0.418	0.00480617	down
	TraesCS5B02G183500	-	2.38	6.19077e-10	up		TraesCS4D02G347100	3-hydroxy-3-methylglutaryl coenzyme A synthase [Source:UniProtKB/TrEMBL;Acc:A0A1D5Y0C8]	9.609	5.96982e-11	up		TraesCS5B02G232600	-	0.19	0.00226305	down
	TraesCS5B02G195500	-	7.144	0.00107148	up		TraesCS4D02G349500	-	5.284	0.000227997	up		TraesCS5B02G243100	Carbonic anhydrase [Source:UniProtKB/TrEMBL;Acc:A0A341VDR1]	3.885	2.80586e-06	up
	TraesCS5B02G212100	-	5.15	1.34424e-07	up		TraesCS4D02G350500	-	26.883	9.96947e-09	up		TraesCS5B02G247800	-	121.651	3.55234e-05	up
	TraesCS5B02G222000	-	0.013	0.00208493	down		TraesCS4D02G352800	-	0.417	0.00894529	down		TraesCS5B02G275600	-	61.885	3.92462e-30	up
	TraesCS5B02G232600	-	0.138	9.87958e-12	down		TraesCS5A02G030800	-	0.436	6.0878e-08	down		TraesCS5B02G275700	-	19.504	1.85187e-18	up
	TraesCS5B02G234400	-	2.572	3.30704e-15	up		TraesCS5A02G051800	-	2.616	1.02545e-08	up		TraesCS5B02G283800	Beta-ureidopropionase [Source:Projected from Arabidopsis thaliana (AT5G64370) UniProtKB/Swiss-Prot;Acc:Q8H183]	2.785	2.00796e-05	up
	TraesCS5B02G247800	-	60.862	0.00222378	up		TraesCS5A02G059600	Ureidoglycolate hydrolase [Source:Projected from Arabidopsis thaliana (AT5G43600) UniProtKB/Swiss-Prot;Acc:Q8VXY9]	3.318	2.36141e-11	up		TraesCS5B02G294500	-	9.791	1.66555e-05	up
	TraesCS5B02G265500	-	25.404	0.00114159	up		TraesCS5A02G083200	Diaminopimelate epimerase, chloroplastic [Source:Projected from Arabidopsis thaliana (AT3G53580) UniProtKB/Swiss-Prot;Acc:Q9LFG2]	0.237	5.16538e-06	down		TraesCS5B02G294600	-	95.694	9.84119e-19	up
	TraesCS5B02G275600	-	11.144	6.12271e-08	up		TraesCS5A02G114700	NAD-dependent protein deacylase [Source:UniProtKB/TrEMBL;Acc:A0A341UU78]	0.305	3.69958e-08	down		TraesCS5B02G295000	-	3.788	0.000133339	up
	TraesCS5B02G275700	-	5.737	2.90816e-12	up		TraesCS5A02G120200	Aspartate carbamoyltransferase, chloroplastic [Source:Projected from Arabidopsis thaliana (AT3G20330) UniProtKB/Swiss-Prot;Acc:P49077]	0.296	2.00556e-12	down		TraesCS5B02G303300	-	0.043	6.0561e-11	down
	TraesCS5B02G280700	-	8.489	6.45691e-07	up		TraesCS5A02G131000	-	0.492	0.001241	down		TraesCS5B02G317000	Probable 6-phosphogluconolactonase 5, chloroplastic [Source:Projected from Arabidopsis thaliana (AT5G24400) UniProtKB/Swiss-Prot;Acc:Q84WW2]	2.768	0.000283183	up
	TraesCS5B02G287600	Peroxidase [Source:UniProtKB/TrEMBL;Acc:A0A1D5Z9J3]	2.17	0.00783582	up		TraesCS5A02G131300	-	5.529	4.14891e-13	up		TraesCS5B02G329600	-	36.399	0.00150148	up
	TraesCS5B02G290300	-	6.373	1.53675e-08	up		TraesCS5A02G132300	GLDH [Source:Projected from Arabidopsis thaliana (AT3G47930) UniProtKB/TrEMBL;Acc:A0A178VN92]	0.359	8.97834e-06	down		TraesCS5B02G336100	Phospholipase D [Source:UniProtKB/TrEMBL;Acc:A0A341W028]	23.441	1.46916e-06	up
	TraesCS5B02G294600	-	12.291	2.53623e-05	up		TraesCS5A02G135500	PP2A regulatory subunit TAP46 [Source:Projected from Arabidopsis thaliana (AT5G53000) UniProtKB/Swiss-Prot;Acc:Q8LDQ4]	2.608	6.32416e-10	up		TraesCS5B02G356300	UTP--glucose-1-phosphate uridylyltransferase [Source:UniProtKB/TrEMBL;Acc:W5FGH0]	2.135	0.00192551	up
	TraesCS5B02G299000	-	0.264	4.78414e-10	down		TraesCS5A02G139500	-	4.075	0.000145223	up		TraesCS5B02G372500	Arogenate dehydratase [Source:UniProtKB/TrEMBL;Acc:A0A1D5Z168]	4.183	2.51299e-08	up
	TraesCS5B02G300800	Cysteine synthase [Source:UniProtKB/TrEMBL;Acc:D6QX85]	2.88	5.43844e-13	up		TraesCS5A02G140800	-	0.134	7.90062e-08	down		TraesCS5B02G376500	-	0.262	6.81e-06	down
	TraesCS5B02G353200	Chlorophyll a-b binding protein, chloroplastic [Source:UniProtKB/TrEMBL;Acc:A0A341VJM3]	3.786	1.03771e-05	up		TraesCS5A02G144300	-	2.136	1.88812e-05	up		TraesCS5B02G376900	Ornithine aminotransferase [Source:UniProtKB/TrEMBL;Acc:W5F8D1]	4.603	6.35253e-06	up
	TraesCS5B02G372500	Arogenate dehydratase [Source:UniProtKB/TrEMBL;Acc:A0A1D5Z168]	2.612	1.11647e-06	up		TraesCS5A02G146400	Mannan endo-1,4-beta-mannosidase 6 [Source:Projected from Arabidopsis thaliana (AT5G01930) UniProtKB/Swiss-Prot;Acc:Q9LZV3]	0.201	0.003391	down		TraesCS5B02G382200	-	80.207	1.5404e-08	up
	TraesCS5B02G382300	Lipoxygenase [Source:UniProtKB/TrEMBL;Acc:A0A341VLQ6]	21.702	2.22663e-07	up		TraesCS5A02G148700	-	4.628	1.2148e-12	up		TraesCS5B02G382300	Lipoxygenase [Source:UniProtKB/TrEMBL;Acc:A0A341VLQ6]	380.579	4.27745e-17	up
	TraesCS5B02G382600	Lipoxygenase [Source:UniProtKB/TrEMBL;Acc:W5FF28]	528.251	0.00027047	up		TraesCS5A02G151700	-	0.35	1.47777e-07	down		TraesCS5B02G394000	-	1062.41	1.59617e-09	up
	TraesCS5B02G387300	-	2.583	2.31757e-08	up		TraesCS5A02G153900	-	3.985	5.77137e-07	up		TraesCS5B02G394200	-	6.322	4.7614e-15	up
	TraesCS5B02G393900	-	2.158	2.24071e-05	up		TraesCS5A02G158000	Autophagy-related protein [Source:UniProtKB/TrEMBL;Acc:U3Q3C6]	2.482	1.08828e-07	up		TraesCS5B02G399800	UDP-glucose 6-dehydrogenase [Source:UniProtKB/TrEMBL;Acc:W5FDW8]	0.389	0.00237539	down
	TraesCS5B02G394300	-	2.148	8.71712e-08	up		TraesCS5A02G164400	Short-chain dehydrogenase/reductase SDRA [Source:Projected from Arabidopsis thaliana (AT4G05530) UniProtKB/Swiss-Prot;Acc:Q9S9W2]	2.574	1.2246e-09	up		TraesCS5B02G414900	Succinate dehydrogenase [ubiquinone] flavoprotein subunit, mitochondrial [Source:UniProtKB/TrEMBL;Acc:W5F8S6]	3.654	0.00189878	up
	TraesCS5B02G397600	-	1723.03	4.06434e-17	up		TraesCS5A02G177400	-	0.27	1.32103e-13	down		TraesCS5B02G419300	-	0.385	0.00605358	down
	TraesCS5B02G403700	-	11.982	0.00326028	up		TraesCS5A02G185500	-	2.722	0.000136046	up		TraesCS5B02G435000	-	6.767	1.17139e-05	up
	TraesCS5B02G405300	Peroxidase [Source:UniProtKB/TrEMBL;Acc:A0A1D5Z2R4]	8.668	9.86616e-09	up		TraesCS5A02G190000	Trehalose 6-phosphate phosphatase [Source:UniProtKB/TrEMBL;Acc:A0A1D5YB76]	0.14	3.90341e-11	down		TraesCS5B02G479900	-	15.534	2.15554e-09	up
	TraesCS5B02G414300	-	0.196	0.000151863	down		TraesCS5A02G193900	-	0.211	0.00113329	down		TraesCS5B02G504000	-	32.588	9.10815e-07	up
	TraesCS5B02G435000	-	3.685	1.17739e-07	up		TraesCS5A02G195100	-	0.256	3.5757e-08	down		TraesCS5B02G507300	-	3.569	4.26565e-05	up
	TraesCS5B02G442600	-	107.88	1.26545e-05	up		TraesCS5A02G197900	-	0.406	0.000118454	down		TraesCS5B02G511500	-	30.595	1.1938e-05	up
	TraesCS5B02G442700	-	45.791	0.00652064	up		TraesCS5A02G206600	Dihydrolipoamide acetyltransferase component of pyruvate dehydrogenase complex [Source:UniProtKB/TrEMBL;Acc:A0A341V035]	2.884	0.00011508	up		TraesCS5B02G536300	-	2.46	0.000226106	up
	TraesCS5B02G443400	Pathogenesis-related protein 1-7 [Source:UniProtKB/TrEMBL;Acc:F8S6T7]	118.239	8.98419e-05	up		TraesCS5A02G209800	-	3.716	8.41706e-07	up		TraesCS5B02G542300	Similar to Pantoate--beta-alanine ligase (EC 6.3.2.1) (Pantothenate synthetase) (Pantoate activating enzyme) [Source: Projected from Oryza sativa (Os03g0851800)]	2.426	0.00236968	up
	TraesCS5B02G463100	Chlorophyll a-b binding protein, chloroplastic [Source:UniProtKB/TrEMBL;Acc:W5FD35]	7.544	5.31025e-06	up		TraesCS5A02G213600	-	3.078	9.43579e-07	up		TraesCS5B02G572600	-	491.411	8.59264e-09	up
	TraesCS5B02G468300	Phenylalanine ammonia-lyase [Source:UniProtKB/TrEMBL;Acc:W5FGA4]	12.713	0.00569597	up		TraesCS5A02G216200	Putative alanine aminotransferase [Source:UniProtKB/TrEMBL;Acc:A0A1D5YM85]	11.33	0.000407145	up		TraesCS5D02G013400	Lipoxygenase [Source:UniProtKB/TrEMBL;Acc:W5G4K3]	4.643	0.000795077	up
	TraesCS5B02G479900	-	3.109	2.3422e-07	up		TraesCS5A02G238000	ABA 8'-hydroxylase [Source:UniProtKB/TrEMBL;Acc:T2HP39]	44.142	5.69674e-41	up		TraesCS5D02G019100	Alpha-galactosidase [Source:UniProtKB/TrEMBL;Acc:A0A1D6A1Q8]	3.089	0.00121066	up
	TraesCS5B02G488900	Chalcone-flavonone isomerase family protein [Source:UniProtKB/TrEMBL;Acc:W5FJN1]	5.807	4.78319e-06	up		TraesCS5A02G266500	-	0.288	0.00285712	down		TraesCS5D02G027200	-	0.244	6.49668e-06	down
	TraesCS5B02G502700	-	2.529	1.75901e-06	up		TraesCS5A02G276200	-	23.475	1.39958e-14	up		TraesCS5D02G037500	-	2.395	0.000295086	up
	TraesCS5B02G507300	-	3.1	6.00433e-11	up		TraesCS5A02G276300	-	12.441	5.44479e-24	up		TraesCS5D02G041100	Lipoxygenase [Source:UniProtKB/TrEMBL;Acc:W5G3J1]	771.236	0.00291405	up
	TraesCS5B02G547400	Aspartokinase [Source:UniProtKB/TrEMBL;Acc:A0A1D5YZG4]	2.471	3.22232e-07	up		TraesCS5A02G280700	-	69.364	0.00074518	up		TraesCS5D02G085500	Pyrophosphate--fructose 6-phosphate 1-phosphotransferase subunit alpha [Source:UniProtKB/TrEMBL;Acc:W5G4R7]	0.267	2.97943e-06	down
	TraesCS5B02G560300	-	7.084	0.000374771	up		TraesCS3D02G257500	-	40.63	1.27866e-45	up		TraesCS5D02G099700	-	11.293	0.00317229	up
	TraesCS5B02G572600	-	338.399	4.87924e-09	up		TraesCS3D02G258900	-	2.822	0.000113593	up		TraesCS5D02G123200	SUFE3 [Source:Projected from Arabidopsis thaliana (AT5G50210) UniProtKB/TrEMBL;Acc:A0A178UIT6]	2.485	0.00185336	up
	TraesCS5D02G013400	Lipoxygenase [Source:UniProtKB/TrEMBL;Acc:W5G4K3]	33.459	1.53165e-41	up		TraesCS3D02G259800	-	4.095	5.99494e-18	up		TraesCS5D02G139800	-	2.547	1.5566e-09	up
	TraesCS5D02G030000	-	5.245	5.82948e-08	up		TraesCS3D02G261100	-	4.467	3.09335e-05	up		TraesCS5D02G141300	-	3.037	0.0012233	up
	TraesCS5D02G034800	-	0.214	1.00523e-05	down		TraesCS3D02G266400	-	4.463	2.45673e-11	up		TraesCS5D02G144200	-	3.56	0.0010423	up
	TraesCS5D02G037500	-	2.199	0.000564239	up		TraesCS3D02G275500	-	4.111	1.0473e-14	up		TraesCS5D02G147700	-	3.028	0.0042534	up
	TraesCS5D02G041100	Lipoxygenase [Source:UniProtKB/TrEMBL;Acc:W5G3J1]	4222.4	2.32078e-05	up		TraesCS3D02G276000	Phosphotransferase [Source:UniProtKB/TrEMBL;Acc:A0A1D5WFN5]	0.403	1.87589e-05	down		TraesCS5D02G151700	-	0.117	0.000250636	down
	TraesCS5D02G061200	-	7.12	0.000342039	up		TraesCS3D02G278000	ATP-dependent 6-phosphofructokinase [Source:UniProtKB/TrEMBL;Acc:A0A1D5WNI7]	8.148	2.87431e-14	up		TraesCS5D02G159100	-	10.425	1.77277e-11	up
	TraesCS5D02G068000	-	0.3	3.62417e-05	down		TraesCS3D02G286900	-	4.928	6.17638e-15	up		TraesCS5D02G163100	-	2.071	0.00180172	up
	TraesCS5D02G072500	-	2.134	3.88085e-05	up		TraesCS3D02G287300	-	7.89	5.98931e-18	up		TraesCS5D02G169300	Short-chain dehydrogenase/reductase SDRA [Source:Projected from Arabidopsis thaliana (AT4G05530) UniProtKB/Swiss-Prot;Acc:Q9S9W2]	2.908	0.00116329	up
	TraesCS5D02G085500	Pyrophosphate--fructose 6-phosphate 1-phosphotransferase subunit alpha [Source:UniProtKB/TrEMBL;Acc:W5G4R7]	0.276	1.07514e-16	down		TraesCS3D02G297300	-	2.296	1.58712e-06	up		TraesCS5D02G181600	-	0.282	8.08443e-05	down
	TraesCS5D02G087700	-	3.546	4.14641e-18	up		TraesCS3D02G298200	SDP1 [Source:Projected from Arabidopsis thaliana (AT5G04040) UniProtKB/TrEMBL;Acc:A0A178UB07]	4.602	3.91675e-16	up		TraesCS5D02G183700	-	27.866	1.05958e-08	up
	TraesCS5D02G142800	-	0.446	0.000306317	down		TraesCS3D02G299100	-	0.472	0.000444804	down		TraesCS5D02G186200	-	2.219	0.00342153	up
	TraesCS5D02G148500	-	3.747	2.58273e-05	up		TraesCS3D02G299700	-	3.577	1.27913e-10	up		TraesCS5D02G189500	Glucose-6-phosphate 1-epimerase [Source:UniProtKB/TrEMBL;Acc:W5G0Z3]	0.378	2.09884e-05	down
	TraesCS5D02G168400	-	8.641	3.10167e-09	up		TraesCS3D02G300200	Chorismate mutase [Source:UniProtKB/TrEMBL;Acc:A0A1D5WNQ8]	2.439	2.76984e-06	up		TraesCS5D02G190600	-	7.676	3.69276e-12	up
	TraesCS5D02G169600	Ribulose bisphosphate carboxylase small chain [Source:UniProtKB/TrEMBL;Acc:W5F0E6]	2.271	0.00379896	up		TraesCS3D02G300700	-	0.083	9.9122e-25	down		TraesCS5D02G196300	-	0.134	2.20348e-07	down
	TraesCS5D02G169900	Ribulose bisphosphate carboxylase small chain [Source:UniProtKB/TrEMBL;Acc:W5F0E6]	2.402	0.000985716	up		TraesCS3D02G319700	Cardiolipin synthase (CMP-forming), mitochondrial [Source:Projected from Arabidopsis thaliana (AT4G04870) UniProtKB/Swiss-Prot;Acc:Q93YW7]	0.178	0.0022336	down		TraesCS5D02G200800	Trehalose 6-phosphate phosphatase [Source:UniProtKB/TrEMBL;Acc:A0A0C4BJY4]	0.213	0.000308045	down
	TraesCS5D02G183700	-	15.625	1.87127e-05	up		TraesCS3D02G321200	-	2.077	0.000248045	up		TraesCS5D02G218400	Aldehyde dehydrogenase 7B1 [Source:UniProtKB/TrEMBL;Acc:W5FWT6]	11.682	1.25012e-08	up
	TraesCS5D02G190600	-	2.34	1.07098e-09	up		TraesCS3D02G324000	Glycerol-3-phosphate dehydrogenase [NAD(+)] [Source:UniProtKB/TrEMBL;Acc:A0A1D5WIS6]	3.592	2.44835e-07	up		TraesCS5D02G219700	-	0.481	0.00159463	down
	TraesCS5D02G200800	Trehalose 6-phosphate phosphatase [Source:UniProtKB/TrEMBL;Acc:A0A0C4BJY4]	0.428	0.00213129	down		TraesCS3D02G327900	-	0.415	0.00949488	down		TraesCS5D02G224200	Putative alanine aminotransferase [Source:UniProtKB/TrEMBL;Acc:W5FWW5]	76.785	0.000241235	up
	TraesCS5D02G202900	-	7.27	3.26758e-06	up		TraesCS3D02G330900	-	0.258	3.34942e-07	down		TraesCS5D02G228900	S-adenosylmethionine decarboxylase proenzyme [Source:UniProtKB/TrEMBL;Acc:A0A1D5ZUW9]	16.581	0.00152458	up
	TraesCS5D02G222100	-	4.015	0.000280169	up		TraesCS3D02G333200	-	387.616	6.38668e-08	up		TraesCS5D02G253700	Glucose-6-phosphate isomerase [Source:UniProtKB/TrEMBL;Acc:W5FY62]	2.071	0.000577733	up
	TraesCS5D02G235100	-	48.317	0.00791527	up		TraesCS3D02G334500	-	3.447	1.33819e-16	up		TraesCS5D02G254000	-	2.708	1.24525e-06	up
	TraesCS5D02G243100	-	2.862	7.96197e-22	up		TraesCS3D02G356300	Multidrug resistance associated protein MRP2 [Source:UniProtKB/TrEMBL;Acc:Q71CZ3]	2.485	1.50366e-06	up		TraesCS5D02G271300	-	0.376	0.000148962	down
	TraesCS5D02G252400	Carbonic anhydrase [Source:UniProtKB/TrEMBL;Acc:A0A341VZD8]	0.472	3.30039e-06	down		TraesCS3D02G356900	-	6.998	4.12055e-28	up		TraesCS5D02G283600	-	41.4	2.87414e-16	up
	TraesCS5D02G254000	-	2.353	4.88535e-05	up		TraesCS3D02G357000	-	5.429	0.00039012	up		TraesCS5D02G283800	-	9.986	4.38873e-22	up
	TraesCS5D02G274300	-	2.985	3.48719e-05	up		TraesCS3D02G357200	Delta-1-pyrroline-5-carboxylate synthase [Source:UniProtKB/TrEMBL;Acc:A0A077RXE4]	7.79	1.85478e-28	up		TraesCS5D02G292000	Beta-ureidopropionase [Source:Projected from Arabidopsis thaliana (AT5G64370) UniProtKB/Swiss-Prot;Acc:Q8H183]	2.371	0.00138841	up
	TraesCS5D02G283600	-	11.831	1.99951e-08	up		TraesCS3D02G361300	Glycerol-3-phosphate acyltransferase 6 [Source:UniProtKB/TrEMBL;Acc:A0A0H3WFR0]	50.727	0.000862249	up		TraesCS5D02G299000	Pyruvate dehydrogenase E1 component subunit beta [Source:UniProtKB/TrEMBL;Acc:W5FRE6]	2.214	0.000158372	up
	TraesCS5D02G283800	-	5.679	1.17804e-19	up		TraesCS3D02G362700	-	0.37	0.000562497	down		TraesCS5D02G302800	-	5.71	2.37318e-05	up
	TraesCS5D02G288700	-	31.82	2.36424e-08	up		TraesCS3D02G369600	-	3.458	0.00268864	up		TraesCS5D02G302900	-	143.029	4.08197e-08	up
	TraesCS5D02G302800	-	2.843	1.12391e-08	up		TraesCS3D02G383700	Fructose-bisphosphate aldolase [Source:UniProtKB/TrEMBL;Acc:A0A1D5WIS4]	3.148	2.81607e-09	up		TraesCS5D02G303000	-	0.236	3.42052e-09	down
	TraesCS5D02G364600	Peroxidase [Source:UniProtKB/TrEMBL;Acc:W5FWD9]	26.003	1.63033e-13	up		TraesCS3D02G384000	Fructose-bisphosphate aldolase [Source:UniProtKB/TrEMBL;Acc:A0A1D5WMF1]	3.22	6.80176e-14	up		TraesCS5D02G303100	-	0.471	0.00562764	down
	TraesCS5D02G372300	Fatty acyl-CoA reductase [Source:UniProtKB/TrEMBL;Acc:W5FTF7]	46.136	1.54709e-08	up		TraesCS3D02G384100	-	3.342	6.58243e-09	up		TraesCS5D02G309800	-	0.02	1.32239e-10	down
	TraesCS5D02G379700	Arogenate dehydratase [Source:UniProtKB/TrEMBL;Acc:A0A341W3L1]	2.887	5.37825e-06	up		TraesCS3D02G391900	Beta-glucosidase [Source:UniProtKB/TrEMBL;Acc:A0A341TD08]	8.054	2.63819e-18	up		TraesCS5D02G322700	-	2.469	0.000333404	up
	TraesCS5D02G388700	Lipoxygenase [Source:UniProtKB/TrEMBL;Acc:A0A1D5ZVH4]	442.298	3.11525e-05	up		TraesCS3D02G394200	-	2.094	0.000338006	up		TraesCS5D02G336400	3-dehydroquinate synthase, chloroplastic [Source:Projected from Arabidopsis thaliana (AT5G66120) UniProtKB/Swiss-Prot;Acc:Q8VYV7]	2.664	6.17974e-06	up
	TraesCS5D02G392300	-	2.5	3.69634e-07	up		TraesCS3D02G430200	-	3.188	0.000760686	up		TraesCS5D02G379700	Arogenate dehydratase [Source:UniProtKB/TrEMBL;Acc:A0A341W3L1]	4.058	1.39176e-08	up
	TraesCS5D02G398400	-	9.823	3.16245e-18	up		TraesCS3D02G432600	-	3.736	6.87228e-08	up		TraesCS5D02G384500	Ornithine aminotransferase [Source:UniProtKB/TrEMBL;Acc:A0A1D5ZVB4]	2.692	0.00381067	up
	TraesCS5D02G399000	-	2.316	0.00924626	up		TraesCS3D02G440200	-	0.153	1.84148e-09	down		TraesCS5D02G388700	Lipoxygenase [Source:UniProtKB/TrEMBL;Acc:A0A1D5ZVH4]	1613.56	3.50355e-06	up
	TraesCS5D02G399100	-	5.342	4.2724e-14	up		TraesCS3D02G440500	-	5.611	6.36141e-12	up		TraesCS5D02G398400	-	6.662	9.82832e-13	up
	TraesCS5D02G402600	-	211.285	2.73542e-07	up		TraesCS3D02G442100	-	4.476	1.32757e-14	up		TraesCS5D02G399000	-	23.884	5.23585e-33	up
	TraesCS5D02G441900	-	2.368	0.00159935	up		TraesCS3D02G483000	-	262.269	1.65081e-18	up		TraesCS5D02G399100	-	7.243	2.40542e-13	up
	TraesCS5D02G446800	-	44.955	6.76758e-05	up		TraesCS3D02G483400	Pyrroline-5-carboxylate reductase [Source:UniProtKB/TrEMBL;Acc:A0A1D5WD63]	3.685	5.19596e-14	up		TraesCS5D02G407800	-	3.278	2.41023e-05	up
	TraesCS5D02G446900	Pathogenesis-related protein 1-16 [Source:UniProtKB/TrEMBL;Acc:W5FY21]	109.358	0.00309828	up		TraesCS3D02G486100	-	4.56	0.000629407	up		TraesCS5D02G420100	Succinate dehydrogenase [ubiquinone] flavoprotein subunit, mitochondrial [Source:UniProtKB/TrEMBL;Acc:A0A341W4X0]	3.207	0.00235562	up
	TraesCS5D02G452500	-	5.245	3.32955e-11	up		TraesCS3D02G487200	-	7.718	2.0767e-09	up		TraesCS5D02G441900	-	3.153	0.00702557	up
	TraesCS5D02G464800	Chlorophyll a-b binding protein, chloroplastic [Source:UniProtKB/TrEMBL;Acc:A0A1D5ZTH5]	12.45	5.22427e-06	up		TraesCS3D02G502500	-	5.86	4.3787e-16	up		TraesCS5D02G452500	-	4.968	0.00483193	up
	TraesCS5D02G480600	-	3.236	6.21083e-09	up		TraesCS3D02G503200	-	0.198	5.72088e-07	down		TraesCS5D02G477100	Alpha-amylase [Source:UniProtKB/TrEMBL;Acc:W5FW24]	10.779	9.90239e-12	up
	TraesCS5D02G488700	-	377.585	7.51535e-05	up		TraesCS3D02G519600	-	56.368	1.43623e-35	up		TraesCS5D02G477800	Triacylglycerol lipase SDP1L [Source:Projected from Arabidopsis thaliana (AT3G57140) UniProtKB/Swiss-Prot;Acc:Q9M1I6]	4.168	0.00313493	up
	TraesCS5D02G488800	O-methyltransferase 3 [Source:UniProtKB/TrEMBL;Acc:A5HB57]	46.982	0.00796301	up		TraesCS3D02G523200	Glutamate decarboxylase [Source:UniProtKB/TrEMBL;Acc:A0A1D5WEB2]	7.936	1.65865e-06	up		TraesCS5D02G480600	-	3.536	0.000401239	up
	TraesCS5D02G489000	Chalcone-flavonone isomerase family protein [Source:UniProtKB/TrEMBL;Acc:W5QKY9]	4.277	1.39057e-05	up		TraesCS3D02G524100	-	2.06	0.000799816	up		TraesCS5D02G486100	-	6.238	0.00149008	up
	TraesCS5D02G507100	-	4.229	0.00110563	up		TraesCS4A02G009400	Lipoxygenase [Source:UniProtKB/TrEMBL;Acc:A0A1D6RVN7]	12.459	4.87752e-22	up		TraesCS5D02G504800	-	235.502	1.31659e-15	up
	TraesCS5D02G534600	-	26.522	7.12277e-53	up		TraesCS4A02G013200	-	0.354	1.34014e-06	down		TraesCS5D02G507100	-	8.08	0.0027743	up
	TraesCS5D02G545500	Similar to Pantoate--beta-alanine ligase (EC 6.3.2.1) (Pantothenate synthetase) (Pantoate activating enzyme) [Source: Projected from Oryza sativa (Os03g0851800)]	2.147	0.000387387	up		TraesCS4A02G020400	-	0.296	2.97495e-06	down		TraesCS5D02G507300	-	7.554	0.00139189	up
	TraesCS5D02G545800	-	75.354	0.000237124	up		TraesCS4A02G023500	-	0.422	2.17712e-06	down		TraesCS5D02G534600	-	6.384	1.94757e-05	up
	TraesCS5D02G549200	-	0.127	0.000152633	down		TraesCS4A02G032100	-	2.09	0.00790736	up		TraesCS6A02G015800	-	0.228	8.13609e-06	down
	TraesCS5D02G566200	Gibberellin 20 oxidase 1-D [Source:UniProtKB/Swiss-Prot;Acc:O04705]	10.282	0.000623491	up		TraesCS4A02G042700	-	0.129	7.70655e-09	down		TraesCS6A02G022600	Acetyltransferase component of pyruvate dehydrogenase complex [Source:UniProtKB/TrEMBL;Acc:A0A341WAJ1]	3.795	6.91733e-05	up
	TraesCS6A02G015500	-	2.299	5.29767e-06	up		TraesCS4A02G043800	EDTS5 [Source:Projected from Arabidopsis thaliana (AT2G13810) UniProtKB/TrEMBL;Acc:A0A178VQ02]	18.168	6.05904e-14	up		TraesCS6A02G037400	-	96.218	0.000204418	up
	TraesCS6A02G041700	Catalase [Source:UniProtKB/TrEMBL;Acc:W5GEI6]	5.268	0.00706059	up		TraesCS4A02G045900	Adenylyl-sulfate kinase [Source:UniProtKB/TrEMBL;Acc:A0A1D5XBK0]	2.594	5.36955e-07	up		TraesCS6A02G041700	Catalase [Source:UniProtKB/TrEMBL;Acc:W5GEI6]	6.252	9.66149e-05	up
	TraesCS6A02G047200	Peroxidase [Source:UniProtKB/TrEMBL;Acc:W5GFL8]	30.058	0.000138096	up		TraesCS4A02G053500	-	9.122	3.80176e-22	up		TraesCS6A02G048200	-	7.03	0.00676007	up
	TraesCS6A02G073300	3-ketoacyl-CoA synthase [Source:UniProtKB/TrEMBL;Acc:W5GF80]	2.912	6.20046e-05	up		TraesCS4A02G056400	-	0.05	2.8553e-14	down		TraesCS6A02G059700	-	22.824	3.57898e-10	up
	TraesCS6A02G085300	L-lactate dehydrogenase [Source:UniProtKB/TrEMBL;Acc:W5GDU0]	0.499	0.00389717	down		TraesCS4A02G059800	Branched-chain-amino-acid aminotransferase [Source:UniProtKB/TrEMBL;Acc:W5DXU1]	22.863	2.36563e-36	up		TraesCS6A02G082500	-	0.226	0.00391748	down
	TraesCS6A02G093000	-	5821.61	2.28643e-22	up		TraesCS4A02G061800	-	26.031	0.00142457	up		TraesCS6A02G084600	-	2.182	6.76615e-05	up
	TraesCS6A02G098300	Phosphopantetheine adenylyltransferase [Source:Projected from Arabidopsis thaliana (AT2G18250) UniProtKB/Swiss-Prot;Acc:Q9ZPV8]	5.291	8.96032e-10	up		TraesCS4A02G061900	-	10.955	4.93117e-19	up		TraesCS6A02G085800	Beta-amylase [Source:UniProtKB/TrEMBL;Acc:A0A341WUD3]	0.344	0.00055441	down
	TraesCS6A02G118300	Peroxidase [Source:UniProtKB/TrEMBL;Acc:A0A341WQ63]	2.231	0.00114446	up		TraesCS4A02G062700	Phosphomannomutase [Source:UniProtKB/TrEMBL;Acc:A0A341TDA6]	0.076	0.00241372	down		TraesCS6A02G098300	Phosphopantetheine adenylyltransferase [Source:Projected from Arabidopsis thaliana (AT2G18250) UniProtKB/Swiss-Prot;Acc:Q9ZPV8]	5.133	4.14397e-05	up
	TraesCS6A02G132200	-	55.336	4.15281e-09	up		TraesCS4A02G063800	Glutamine synthetase [Source:UniProtKB/TrEMBL;Acc:A0A0C4BJG7]	16.028	3.17508e-48	up		TraesCS6A02G117500	-	0.129	0.00122589	down
	TraesCS6A02G132500	-	1156.57	8.41796e-15	up		TraesCS4A02G065100	Homocysteine S-methyltransferase 1 [Source:Projected from Arabidopsis thaliana (AT3G25900) UniProtKB/Swiss-Prot;Acc:Q9SDL7]	9.373	2.37529e-07	up		TraesCS6A02G132200	-	31.647	4.52252e-21	up
	TraesCS6A02G151700	4-coumarate:coenzyme A ligase, Lignin biosynthesis, Defense against woundin [Source: Projected from Oryza sativa (Os02g0177600)]	5.546	6.83768e-15	up		TraesCS4A02G075600	Glutamate decarboxylase [Source:UniProtKB/TrEMBL;Acc:W5E0K5]	45.872	4.00944e-17	up		TraesCS6A02G141500	4-hydroxyphenylpyruvate dioxygenase [Source:UniProtKB/TrEMBL;Acc:W5GDZ8]	16.362	1.95225e-11	up
	TraesCS6A02G158900	Heavy metal P1B-type ATPase, Cu-transporting ATPase, Control of Cu accumulation in rice grai [Source: Projected from Oryza sativa (Os02g0196600)]	7.644	5.13157e-28	up		TraesCS4A02G079100	-	0.42	0.00467296	down		TraesCS6A02G146500	Glucose-6-phosphate 1-dehydrogenase [Source:UniProtKB/TrEMBL;Acc:A0A341WR42]	0.278	0.00197225	down
	TraesCS6A02G163100	Nicotianamine synthase [Source:UniProtKB/TrEMBL;Acc:A0A172Q4G7]	4038.47	5.75573e-21	up		TraesCS4A02G079800	Autophagy-related protein 9 [Source:UniProtKB/TrEMBL;Acc:A0A1D5XDQ4]	2.577	4.24043e-05	up		TraesCS6A02G148400	-	2.189	0.00493789	up
	TraesCS6A02G163200	-	284.557	1.26814e-08	up		TraesCS4A02G083400	Chorismate synthase [Source:UniProtKB/TrEMBL;Acc:A0A1D6RVG2]	2.452	0.00552126	up		TraesCS6A02G151700	4-coumarate:coenzyme A ligase, Lignin biosynthesis, Defense against woundin [Source: Projected from Oryza sativa (Os02g0177600)]	4.747	1.18248e-08	up
	TraesCS6A02G163500	Glycine cleavage system H protein [Source:UniProtKB/TrEMBL;Acc:A0A0C4BKB7]	3.652	0.00976372	up		TraesCS4A02G083900	-	4.442	3.30131e-07	up		TraesCS6A02G155500	Succinate-semialdehyde dehydrogenase, mitochondrial [Source:Projected from Arabidopsis thaliana (AT1G79440) UniProtKB/Swiss-Prot;Acc:Q9SAK4]	7.386	5.60054e-05	up
	TraesCS6A02G165100	-	1388.74	5.86669e-16	up		TraesCS4A02G091000	Peroxisomal nicotinamide adenine dinucleotide carrier [Source:Projected from Arabidopsis thaliana (AT2G39970) UniProtKB/Swiss-Prot;Acc:O04200]	3.073	3.94813e-11	up		TraesCS6A02G162900	Caleosin [Source:UniProtKB/TrEMBL;Acc:W5GHG3]	5.218	1.58398e-14	up
	TraesCS6A02G165200	-	1350.06	6.03965e-21	up		TraesCS4A02G093900	-	0.327	6.88688e-06	down		TraesCS6A02G166000	-	3.99	1.96309e-10	up
	TraesCS6A02G171800	-	4.602	0.000137991	up		TraesCS4A02G104300	-	7.903	1.36479e-05	up		TraesCS6A02G178500	-	63.218	2.37591e-09	up
	TraesCS6A02G173700	-	3.884	1.54475e-12	up		TraesCS4A02G104800	-	2.818	9.43085e-08	up		TraesCS6A02G187300	-	0.208	0.000676762	down
	TraesCS6A02G191500	-	0.435	4.51263e-08	down		TraesCS4A02G106300	-	3.054	5.8962e-10	up		TraesCS6A02G191500	-	0.194	2.21298e-08	down
	TraesCS6A02G207500	-	5.452	0.00377148	up		TraesCS4A02G109900	-	115.732	2.97719e-05	up		TraesCS6A02G218000	-	2.237	0.00102204	up
	TraesCS6A02G222800	-	4.683	5.99252e-21	up		TraesCS4A02G119200	-	2.717	6.9387e-07	up		TraesCS6A02G219500	S-adenosylmethionine decarboxylase proenzyme [Source:UniProtKB/TrEMBL;Acc:W6EK34]	4.913	0.00788631	up
	TraesCS6A02G222900	-	7.449	0.00529417	up		TraesCS4A02G125300	Hexosyltransferase [Source:UniProtKB/TrEMBL;Acc:W5DZ91]	26.358	2.85799e-17	up		TraesCS6A02G222800	-	7.479	4.69733e-08	up
	TraesCS6A02G223000	-	7.569	4.68231e-15	up		TraesCS4A02G131300	-	0.424	0.000241489	down		TraesCS6A02G222900	-	5.257	0.00676951	up
	TraesCS6A02G226500	-	5.157	0.00991291	up		TraesCS4A02G132900	Hydroxyacylglutathione hydrolase cytoplasmic [Source:Projected from Arabidopsis thaliana (AT3G10850) UniProtKB/TrEMBL;Acc:Q0WQY6]	0.453	1.41944e-06	down		TraesCS6A02G223000	-	13.05	7.06306e-14	up
	TraesCS6A02G232500	-	3.154	2.61573e-06	up		TraesCS4A02G140000	Sucrose synthase [Source:UniProtKB/TrEMBL;Acc:A0A1D6DDQ0]	4.081	2.7137e-13	up		TraesCS6A02G226500	-	28.96	5.30347e-05	up
	TraesCS6A02G243900	-	127.147	0.000169132	up		TraesCS4A02G145400	-	16.202	6.15381e-25	up		TraesCS6A02G237000	-	0.441	0.00359464	down
	TraesCS6A02G247900	S-adenosylmethionine synthase [Source:UniProtKB/TrEMBL;Acc:A0A341WK11]	6.51	1.16444e-24	up		TraesCS4A02G159700	-	3.096	5.48673e-11	up		TraesCS6A02G237100	-	0.075	0.00177655	down
	TraesCS6A02G248000	S-adenosylmethionine synthase [Source:UniProtKB/TrEMBL;Acc:A0A1D6B308]	2.648	6.51103e-05	up		TraesCS4A02G160600	-	0.429	3.17529e-07	down		TraesCS6A02G247900	S-adenosylmethionine synthase [Source:UniProtKB/TrEMBL;Acc:A0A341WK11]	3.663	0.000410188	up
	TraesCS6A02G248400	Trehalose 6-phosphate phosphatase [Source:UniProtKB/TrEMBL;Acc:A0A1D6AA29]	0.242	2.89262e-05	down		TraesCS4A02G178700	-	2.699	3.65227e-07	up		TraesCS6A02G248000	S-adenosylmethionine synthase [Source:UniProtKB/TrEMBL;Acc:A0A1D6B308]	2.865	0.00563579	up
	TraesCS6A02G298100	Glutamine synthetase [Source:UniProtKB/TrEMBL;Acc:Q45NB7]	4.932	3.3273e-27	up		TraesCS4A02G187100	-	0.36	7.14174e-05	down		TraesCS6A02G256300	-	2.029	0.0055515	up
	TraesCS6A02G298400	-	57.291	0.00571827	up		TraesCS4A02G200600	-	4.227	6.91998e-17	up		TraesCS6A02G263900	-	4.465	0.000159514	up
	TraesCS6A02G305400	-	2.058	0.000320609	up		TraesCS4A02G201200	-	11.83	8.74611e-48	up		TraesCS6A02G266700	4-coumarate:coenzyme A ligase, Flavonoid biosynthesi [Source: Projected from Oryza sativa (Os02g0697400)]	30.913	1.76094e-08	up
	TraesCS6A02G325600	-	7.115	1.33712e-05	up		TraesCS4A02G202100	Alcohol dehydrogenase ADH1A [Source:UniProtKB/TrEMBL;Acc:A9U8G4]	16.99	9.75816e-39	up		TraesCS6A02G273500	-	20.165	0.00187537	up
	TraesCS6A02G331400	-	77.747	1.01996e-09	up		TraesCS4A02G207000	-	6.957	0.000999269	up		TraesCS6A02G298100	Glutamine synthetase [Source:UniProtKB/TrEMBL;Acc:Q45NB7]	3.162	5.32867e-06	up
	TraesCS6A02G334800	Allene oxide cyclase, Biosynthesis of jasmonic acid, Defence respons [Source: Projected from Oryza sativa (Os03g0438100)]	3.921	3.55326e-06	up		TraesCS4A02G211200	-	0.289	2.61907e-13	down		TraesCS6A02G299200	PYD1 [Source:Projected from Arabidopsis thaliana (AT3G17810) UniProtKB/TrEMBL;Acc:A0A178VD08]	6.15	8.00582e-05	up
	TraesCS6A02G353200	-	0.154	6.00084e-18	down		TraesCS4A02G216900	ABC transporter G family member 25 [Source:Projected from Arabidopsis thaliana (AT1G71960) UniProtKB/Swiss-Prot;Acc:Q84TH5]	2.164	0.00186446	up		TraesCS6A02G305400	-	3.533	2.35202e-05	up
	TraesCS6A02G367300	-	6.507	1.69092e-05	up		TraesCS4A02G230000	-	0.343	3.5576e-06	down		TraesCS6A02G307800	-	2.848	5.36275e-05	up
	TraesCS6A02G381700	-	209.43	0.000832858	up		TraesCS4A02G234400	-	0.439	4.47845e-07	down		TraesCS6A02G308800	5-oxoprolinase [Source:Projected from Arabidopsis thaliana (AT5G37830) UniProtKB/Swiss-Prot;Acc:Q9FIZ7]	2.795	0.00044997	up
	TraesCS6A02G384600	-	38.754	0.0002786	up		TraesCS4A02G246100	Serine hydroxymethyltransferase [Source:UniProtKB/TrEMBL;Acc:A0A0C4BJE5]	0.273	1.00736e-13	down		TraesCS6A02G325600	-	4.24	0.0094894	up
	TraesCS6A02G386200	Nicotianamine synthase [Source:UniProtKB/TrEMBL;Acc:A0A172Q4H2]	4206.51	9.94221e-21	up		TraesCS4A02G262600	Glutamate decarboxylase [Source:UniProtKB/TrEMBL;Acc:W5DRS3]	2.855	3.08009e-07	up		TraesCS6A02G326200	Nitrate reductase [Source:UniProtKB/TrEMBL;Acc:A0A1D6A963]	6.991	0.00106835	up
	TraesCS6A02G398700	-	268.521	6.90469e-08	up		TraesCS4A02G263200	-	5.89	2.08957e-21	up		TraesCS6A02G334800	Allene oxide cyclase, Biosynthesis of jasmonic acid, Defence respons [Source: Projected from Oryza sativa (Os03g0438100)]	6.514	7.17276e-16	up
	TraesCS6B02G056900	-	0.357	0.000241616	down		TraesCS4A02G266900	Glutamine synthetase [Source:UniProtKB/TrEMBL;Acc:A0A1D5WYB9]	3673.14	1.40192e-20	up		TraesCS6A02G344000	-	8.65	1.08998e-07	up
	TraesCS6B02G063400	Peroxidase [Source:UniProtKB/TrEMBL;Acc:A0A1D6SAS5]	26.141	6.73462e-15	up		TraesCS4A02G269800	-	2.465	2.37696e-07	up		TraesCS6A02G351300	Probable alpha,alpha-trehalose-phosphate synthase [UDP-forming] 11 [Source:Projected from Arabidopsis thaliana (AT2G18700) UniProtKB/Swiss-Prot;Acc:Q9ZV48]	2.58	0.00822337	up
	TraesCS6B02G079600	-	7.532	0.00341799	up		TraesCS4A02G270700	Phytanoyl-CoA dioxygenase [Source:Projected from Arabidopsis thaliana (AT2G01490) UniProtKB/Swiss-Prot;Acc:Q9ZVF6]	2.073	4.96801e-05	up		TraesCS6A02G357200	-	2.23	0.000734999	up
	TraesCS6B02G080100	-	41.055	0.000652444	up		TraesCS4A02G271900	SET domain group 37 [Source:Projected from Arabidopsis thaliana (AT2G17900) TAIR;Acc:AT2G17900]	0.353	0.000980214	down		TraesCS6A02G383800	Glutathione reductase [Source:UniProtKB/TrEMBL;Acc:A0A341X4U6]	2.676	0.0031571	up
	TraesCS6B02G111800	-	0.328	4.22847e-14	down		TraesCS4A02G337800	Aspartokinase [Source:UniProtKB/TrEMBL;Acc:A0A1D5X6L2]	9.49	8.92346e-22	up		TraesCS6A02G392400	-	2.069	0.00500825	up
	TraesCS6B02G160400	Lipoxygenase [Source:UniProtKB/TrEMBL;Acc:A0A1D6AYW9]	170.14	2.12801e-22	up		TraesCS4A02G354500	-	0.271	3.49846e-12	down		TraesCS6B02G004400	-	0.286	0.00017795	down
	TraesCS6B02G179900	4-coumarate:coenzyme A ligase, Lignin biosynthesis, Defense against woundin [Source: Projected from Oryza sativa (Os02g0177600)]	2.497	0.00058784	up		TraesCS4A02G364400	-	0.307	0.00206954	down		TraesCS6B02G022800	Cytosine-specific methyltransferase [Source:UniProtKB/TrEMBL;Acc:A0A1D6AVC8]	0.305	0.00484364	down
	TraesCS6B02G186000	-	3958.66	3.5399e-20	up		TraesCS4A02G366000	-	16.157	2.04531e-37	up		TraesCS6B02G028600	Acetyltransferase component of pyruvate dehydrogenase complex [Source:UniProtKB/TrEMBL;Acc:A0A341WPY5]	2.659	0.00827626	up
	TraesCS6B02G186100	-	2100.61	9.41483e-18	up		TraesCS4A02G366100	-	2.074	1.60152e-06	up		TraesCS6B02G080100	-	516.982	1.95493e-12	up
	TraesCS6B02G187400	-	4771.89	5.6407e-22	up		TraesCS4A02G368600	-	188.239	6.5303e-12	up		TraesCS6B02G109800	-	3.691	0.00117375	up
	TraesCS6B02G192400	Heavy metal P1B-type ATPase, Cu-transporting ATPase, Control of Cu accumulation in rice grai [Source: Projected from Oryza sativa (Os02g0196600)]	4.819	8.54471e-08	up		TraesCS5A02G295100	-	3.932	9.32066e-07	up		TraesCS6B02G116400	Beta-amylase [Source:UniProtKB/TrEMBL;Acc:A0A341X9W2]	0.409	0.00180668	down
	TraesCS6B02G199700	-	5.114	0.000645226	up		TraesCS5A02G295200	-	17.353	1.38549e-58	up		TraesCS6B02G160400	Lipoxygenase [Source:UniProtKB/TrEMBL;Acc:A0A1D6AYW9]	67.288	5.58961e-16	up
	TraesCS6B02G201600	-	5.968	0.00526039	up		TraesCS5A02G295400	-	0.437	0.000200744	down		TraesCS6B02G168700	-	0.33	0.00014964	down
	TraesCS6B02G213300	-	51.87	0.0086345	up		TraesCS5A02G314800	-	3.522	9.26263e-09	up		TraesCS6B02G169700	4-hydroxyphenylpyruvate dioxygenase [Source:UniProtKB/TrEMBL;Acc:A0A1D6AVL9]	14.647	4.32528e-11	up
	TraesCS6B02G217200	-	3.712	0.000166373	up		TraesCS5A02G324200	TIM [Source:Projected from Arabidopsis thaliana (AT2G21170) UniProtKB/TrEMBL;Acc:A0A178VN28]	0.479	0.00180441	down		TraesCS6B02G170700	-	2.796	0.0047625	up
	TraesCS6B02G221100	-	0.47	6.3822e-07	down		TraesCS5A02G337100	Phospholipase D [Source:UniProtKB/TrEMBL;Acc:A0A1D5YJ31]	5.992	2.17112e-18	up		TraesCS6B02G174700	Glucose-6-phosphate 1-dehydrogenase [Source:UniProtKB/TrEMBL;Acc:A0A1D6AUR0]	0.25	0.00154959	down
	TraesCS6B02G246800	Similar to Chitinase (EC 3.2.1.14) A [Source: Projected from Oryza sativa (Os02g0605900)]	0.292	0.00203784	down		TraesCS5A02G352400	-	0.364	0.000323203	down		TraesCS6B02G183600	Succinate-semialdehyde dehydrogenase, mitochondrial [Source:Projected from Arabidopsis thaliana (AT1G79440) UniProtKB/Swiss-Prot;Acc:Q9SAK4]	9.971	8.31057e-05	up
	TraesCS6B02G247900	-	2.298	0.00971584	up		TraesCS5A02G363200	Fatty acyl-CoA reductase [Source:UniProtKB/TrEMBL;Acc:W5EXB7]	8.947	0.00250446	up		TraesCS6B02G187500	Phosphoglycerate kinase, cytosolic [Source:UniProtKB/Swiss-Prot;Acc:P12783]	2.194	0.00169144	up
	TraesCS6B02G258400	Phenylalanine ammonia-lyase [Source:UniProtKB/TrEMBL;Acc:A0A341X183]	10.766	0.0039315	up		TraesCS5A02G370200	Arogenate dehydratase [Source:UniProtKB/TrEMBL;Acc:A0A1D5YQA0]	2.701	0.00278457	up		TraesCS6B02G188300	-	3.107	4.62641e-05	up
	TraesCS6B02G258500	Phenylalanine ammonia-lyase [Source:UniProtKB/TrEMBL;Acc:A0A1D6AQ02]	5.162	1.29767e-20	up		TraesCS5A02G374000	9-cis-epoxycarotenoid dioxygenase 2A [Source:UniProtKB/TrEMBL;Acc:A0A1B3B582]	5.065	1.01678e-09	up		TraesCS6B02G192200	Fumarylacetoacetase [Source:Projected from Arabidopsis thaliana (AT1G12050) UniProtKB/Swiss-Prot;Acc:Q8RW90]	2.857	0.000707974	up
	TraesCS6B02G258600	Phenylalanine ammonia-lyase [Source:UniProtKB/TrEMBL;Acc:A0A1D6AQ04]	7.533	0.00397884	up		TraesCS5A02G374500	-	0.395	0.00134415	down		TraesCS6B02G193400	-	5.747	0.00086302	up
	TraesCS6B02G260700	-	2.428	0.000325892	up		TraesCS5A02G375000	Ornithine aminotransferase [Source:UniProtKB/TrEMBL;Acc:A0A1D5YCD9]	5.991	1.91746e-18	up		TraesCS6B02G194700	Citrate synthase [Source:UniProtKB/TrEMBL;Acc:W5GQW1]	2.54	0.00528355	up
	TraesCS6B02G260800	-	2.343	2.32583e-05	up		TraesCS5A02G382900	-	2.808	9.23965e-05	up		TraesCS6B02G199700	-	9.257	0.00459521	up
	TraesCS6B02G263200	-	2.826	2.40254e-05	up		TraesCS5A02G389000	-	6.109	8.25874e-20	up		TraesCS6B02G205900	-	16.674	0.0001269	up
	TraesCS6B02G276700	S-adenosylmethionine synthase [Source:UniProtKB/TrEMBL;Acc:A0A1D6B308]	3.827	7.74871e-14	up		TraesCS5A02G394900	UDP-glucose 6-dehydrogenase [Source:UniProtKB/TrEMBL;Acc:A0A1D5YI87]	3.034	5.58787e-06	up		TraesCS6B02G247300	-	0.142	0.000110707	down
	TraesCS6B02G276800	S-adenosylmethionine synthase [Source:UniProtKB/TrEMBL;Acc:A0A1D6ALD0]	6.611	1.2946e-18	up		TraesCS5A02G407700	-	0.47	1.37898e-05	down		TraesCS6B02G249600	Phosphatidyl-N-methylethanolamine N-methyltransferase [Source:UniProtKB/TrEMBL;Acc:A0A1D6APT4]	2.677	0.000893569	up
	TraesCS6B02G302400	Formate dehydrogenase, mitochondrial [Source:UniProtKB/TrEMBL;Acc:A0A341X2W4]	5.649	3.77085e-16	up		TraesCS5A02G411200	Succinate dehydrogenase [ubiquinone] flavoprotein subunit, mitochondrial [Source:UniProtKB/TrEMBL;Acc:A0A1D5YNX6]	4.659	9.56317e-19	up		TraesCS6B02G255100	-	3.43	0.00773558	up
	TraesCS6B02G321400	-	9.628	1.0475e-14	up		TraesCS5A02G417000	-	0.316	6.78556e-05	down		TraesCS6B02G258400	Phenylalanine ammonia-lyase [Source:UniProtKB/TrEMBL;Acc:A0A341X183]	19.375	2.36274e-07	up
	TraesCS6B02G327500	Glutamine synthetase [Source:UniProtKB/TrEMBL;Acc:Q45NB6]	2.354	2.53488e-06	up		TraesCS5A02G432600	-	10.802	5.82155e-10	up		TraesCS6B02G258500	Phenylalanine ammonia-lyase [Source:UniProtKB/TrEMBL;Acc:A0A1D6AQ02]	7.072	2.99782e-07	up
	TraesCS6B02G327900	-	101.027	2.26972e-05	up		TraesCS5A02G465100	Xanthoxin dehydrogenase [Source:Projected from Arabidopsis thaliana (AT1G52340) UniProtKB/Swiss-Prot;Acc:Q9C826]	3.626	0.00413593	up		TraesCS6B02G258600	Phenylalanine ammonia-lyase [Source:UniProtKB/TrEMBL;Acc:A0A1D6AQ04]	11.254	0.00112774	up
	TraesCS6B02G333600	-	2.069	0.000144714	up		TraesCS5A02G465200	Triacylglycerol lipase SDP1L [Source:Projected from Arabidopsis thaliana (AT3G57140) UniProtKB/Swiss-Prot;Acc:Q9M1I6]	3.107	3.12341e-07	up		TraesCS6B02G265600	-	0.319	0.00273159	down
	TraesCS6B02G353200	-	8.099	8.30167e-10	up		TraesCS5A02G473400	-	2.749	1.57875e-05	up		TraesCS6B02G276300	Trehalose 6-phosphate phosphatase [Source:UniProtKB/TrEMBL;Acc:A0A1D6AR81]	0.238	0.00725238	down
	TraesCS6B02G354600	Peroxidase [Source:UniProtKB/TrEMBL;Acc:A0A341X490]	281.148	2.61303e-07	up		TraesCS5A02G489800	-	2.746	4.16423e-07	up		TraesCS6B02G276800	S-adenosylmethionine synthase [Source:UniProtKB/TrEMBL;Acc:A0A1D6ALD0]	3.107	0.000769049	up
	TraesCS6B02G365200	Allene oxide cyclase 1 [Source:UniProtKB/TrEMBL;Acc:V5NW73]	4.555	8.93271e-10	up		TraesCS5A02G498000	Catalase [Source:UniProtKB/TrEMBL;Acc:A0A1D5YMQ8]	3.629	4.49676e-11	up		TraesCS6B02G290900	-	4.767	0.000293895	up
	TraesCS6B02G379500	-	3.992	8.9039e-12	up		TraesCS5A02G505000	Aconitate hydratase [Source:UniProtKB/TrEMBL;Acc:A0A1D5YLT8]	3.725	4.16431e-11	up		TraesCS6B02G294100	4-coumarate:coenzyme A ligase, Flavonoid biosynthesi [Source: Projected from Oryza sativa (Os02g0697400)]	29.14	0.00144639	up
	TraesCS6B02G382500	-	8.266	1.75478e-08	up		TraesCS5A02G513200	Beta-amylase [Source:UniProtKB/TrEMBL;Acc:A0A1D5YMH3]	45.297	3.64408e-57	up		TraesCS6B02G297000	-	3.417	0.000676674	up
	TraesCS6B02G385900	-	0.226	1.3573e-10	down		TraesCS5A02G522100	3-hydroxy-3-methylglutaryl coenzyme A synthase [Source:UniProtKB/TrEMBL;Acc:A0A1D5YQM9]	2.42	0.000144453	up		TraesCS6B02G299700	-	2.062	0.00176472	up
	TraesCS6B02G402600	-	15.334	3.01645e-07	up		TraesCS5A02G526200	-	16.805	3.33367e-07	up		TraesCS6B02G301300	-	2.112	0.0057092	up
	TraesCS6B02G425200	-	4562.57	1.45052e-21	up		TraesCS5A02G528100	-	0.327	0.000470844	down		TraesCS6B02G302400	Formate dehydrogenase, mitochondrial [Source:UniProtKB/TrEMBL;Acc:A0A341X2W4]	7.222	3.50959e-06	up
	TraesCS6B02G438900	-	132.488	6.27914e-05	up		TraesCS5A02G529000	-	0.401	0.00926433	down		TraesCS6B02G317400	Acetolactate synthase [Source:UniProtKB/TrEMBL;Acc:A0A341XBA5]	2.675	0.00193238	up
	TraesCS6D02G010100	-	0.235	3.74852e-09	down		TraesCS5B02G018700	-	4.487	3.55267e-14	up		TraesCS6B02G328000	-	0.442	0.0058502	down
	TraesCS6D02G031100	Probable inactive linolenate hydroperoxide lyase [Source:Projected from Arabidopsis thaliana (AT4G15440) UniProtKB/Swiss-Prot;Acc:B3LF83]	2.479	0.00155025	up		TraesCS5B02G029300	-	5.964	9.59208e-11	up		TraesCS6B02G328700	PYD1 [Source:Projected from Arabidopsis thaliana (AT3G17810) UniProtKB/TrEMBL;Acc:A0A178VD08]	2.975	0.00465877	up
	TraesCS6D02G054400	Peroxidase [Source:UniProtKB/TrEMBL;Acc:A0A1D6DCB3]	88.015	0.000539029	up		TraesCS5B02G030400	-	0.478	5.3257e-05	down		TraesCS6B02G333600	-	3.353	4.88454e-06	up
	TraesCS6D02G084500	Phosphopantetheine adenylyltransferase [Source:Projected from Arabidopsis thaliana (AT2G18250) UniProtKB/Swiss-Prot;Acc:Q9ZPV8]	3.556	0.00408187	up		TraesCS5B02G062500	-	3.242	2.61907e-08	up		TraesCS6B02G336400	-	3.081	0.000215919	up
	TraesCS6D02G088800	Chlorophyll a-b binding protein, chloroplastic [Source:UniProtKB/TrEMBL;Acc:W5H2N5]	34.924	0.00665483	up		TraesCS5B02G065400	pfkB-like carbohydrate kinase family protein [Source:Projected from Arabidopsis thaliana (AT5G37850) TAIR;Acc:AT5G37850]	2.01	2.44455e-05	up		TraesCS6B02G337600	5-oxoprolinase [Source:Projected from Arabidopsis thaliana (AT5G37830) UniProtKB/Swiss-Prot;Acc:Q9FIZ7]	3.035	4.64855e-07	up
	TraesCS6D02G121900	-	597.699	2.67267e-05	up		TraesCS5B02G066900	Ureidoglycolate hydrolase [Source:Projected from Arabidopsis thaliana (AT5G43600) UniProtKB/Swiss-Prot;Acc:Q8VXY9]	2.22	1.74649e-05	up		TraesCS6B02G353200	-	6.129	0.000428801	up
	TraesCS6D02G122000	-	881.341	9.52606e-13	up		TraesCS5B02G071100	-	2.987	0.00890628	up		TraesCS6B02G355700	-	17.671	2.48233e-06	up
	TraesCS6D02G127100	Peroxidase [Source:UniProtKB/TrEMBL;Acc:A0A1D6BFK7]	141.494	0.000152333	up		TraesCS5B02G089300	Diaminopimelate epimerase, chloroplastic [Source:Projected from Arabidopsis thaliana (AT3G53580) UniProtKB/Swiss-Prot;Acc:Q9LFG2]	0.344	2.2761e-06	down		TraesCS6B02G355900	-	4.242	0.00907274	up
	TraesCS6D02G127700	-	29.444	6.37439e-05	up		TraesCS5B02G109900	SUFE3 [Source:Projected from Arabidopsis thaliana (AT5G50210) UniProtKB/TrEMBL;Acc:A0A178UIT6]	2.971	5.91424e-05	up		TraesCS6B02G356200	-	5.928	0.000316015	up
	TraesCS6D02G141700	4-coumarate:coenzyme A ligase, Lignin biosynthesis, Defense against woundin [Source: Projected from Oryza sativa (Os02g0177600)]	2.595	0.000259868	up		TraesCS5B02G121700	Aspartate carbamoyltransferase, chloroplastic [Source:Projected from Arabidopsis thaliana (AT3G20330) UniProtKB/Swiss-Prot;Acc:P49077]	0.305	1.49426e-08	down		TraesCS6B02G356800	Nitrate reductase [Source:UniProtKB/TrEMBL;Acc:A0A1D6S9I8]	75.667	7.25133e-08	up
	TraesCS6D02G148000	-	7465.69	1.63761e-24	up		TraesCS5B02G133500	-	3.514	1.40645e-07	up		TraesCS6B02G365200	Allene oxide cyclase 1 [Source:UniProtKB/TrEMBL;Acc:V5NW73]	2.679	8.8241e-08	up
	TraesCS6D02G148600	-	18941.8	7.11951e-30	up		TraesCS5B02G139100	-	0.167	2.32797e-06	down		TraesCS6B02G376200	-	6.042	2.40847e-05	up
	TraesCS6D02G153600	Heavy metal P1B-type ATPase, Cu-transporting ATPase, Control of Cu accumulation in rice grai [Source: Projected from Oryza sativa (Os02g0196600)]	5.391	6.16405e-24	up		TraesCS5B02G141000	Homoserine dehydrogenase [Source:UniProtKB/TrEMBL;Acc:A0A341VCT2]	0.45	0.0039706	down		TraesCS6B02G384500	Probable alpha,alpha-trehalose-phosphate synthase [UDP-forming] 11 [Source:Projected from Arabidopsis thaliana (AT2G18700) UniProtKB/Swiss-Prot;Acc:Q9ZV48]	3.38	0.000987839	up
	TraesCS6D02G161200	-	4.012	0.000352513	up		TraesCS5B02G143400	-	2.419	1.30712e-08	up		TraesCS6B02G389200	-	3.487	2.31563e-08	up
	TraesCS6D02G162800	Cinnamyl alcohol dehydrogenase [Source:UniProtKB/TrEMBL;Acc:D7PGW0]	6.024	3.0795e-09	up		TraesCS5B02G152600	DIN6 [Source:Projected from Arabidopsis thaliana (AT3G47340) UniProtKB/TrEMBL;Acc:A0A178VBT4]	23.601	7.48546e-28	up		TraesCS6B02G395700	-	0.177	0.00168358	down
	TraesCS6D02G172200	-	116.354	0.000143362	up		TraesCS5B02G155600	-	0.409	9.96866e-08	down		TraesCS6B02G423000	-	2.865	0.000996277	up
	TraesCS6D02G202500	S-adenosylmethionine decarboxylase proenzyme [Source:UniProtKB/TrEMBL;Acc:W5GZ28]	0.278	0.00024534	down		TraesCS5B02G155700	Autophagy-related protein [Source:UniProtKB/TrEMBL;Acc:W5FDE3]	3.287	6.13088e-10	up		TraesCS6B02G432600	-	2.318	0.00429964	up
	TraesCS6D02G208500	-	6.248	8.59746e-10	up		TraesCS5B02G166300	-	82.661	0.000112486	up		TraesCS6B02G440200	Aconitate hydratase [Source:UniProtKB/TrEMBL;Acc:A0A1D6AQV8]	8.878	4.14261e-05	up
	TraesCS6D02G212200	Phenylalanine ammonia-lyase [Source:UniProtKB/TrEMBL;Acc:W5GUI9]	10.209	0.0013104	up		TraesCS5B02G174600	-	0.334	1.45538e-08	down		TraesCS6B02G466600	Sucrose synthase [Source:UniProtKB/TrEMBL;Acc:A0A1D6AKV9]	4.506	0.00506762	up
	TraesCS6D02G212400	Phenylalanine ammonia-lyase [Source:UniProtKB/TrEMBL;Acc:A0A1D6B7C8]	3.424	3.29204e-16	up		TraesCS5B02G175800	Glucose-1-phosphate adenylyltransferase [Source:UniProtKB/TrEMBL;Acc:A0A1D5ZB96]	10.091	5.54727e-13	up		TraesCS6D02G018700	-	0.223	5.28971e-09	down
	TraesCS6D02G228800	Glutathione peroxidase [Source:UniProtKB/TrEMBL;Acc:A0A341XVY3]	0.424	5.07764e-05	down		TraesCS5B02G179800	-	2.104	0.00015355	up		TraesCS6D02G024400	Acetyltransferase component of pyruvate dehydrogenase complex [Source:UniProtKB/TrEMBL;Acc:A0A1D6BGQ2]	3.602	0.00747238	up
	TraesCS6D02G230000	S-adenosylmethionine synthase [Source:UniProtKB/TrEMBL;Acc:A0A341XE58]	4.558	7.14884e-13	up		TraesCS5B02G181300	-	3.124	2.76422e-06	up		TraesCS6D02G038500	-	27.216	4.64492e-18	up
	TraesCS6D02G241700	-	261.399	1.12788e-06	up		TraesCS5B02G182500	Glucose-6-phosphate 1-epimerase [Source:UniProtKB/TrEMBL;Acc:W5FCH4]	0.375	6.32044e-07	down		TraesCS6D02G043000	-	8.96	1.04318e-06	up
	TraesCS6D02G255200	Formate dehydrogenase, mitochondrial [Source:UniProtKB/TrEMBL;Acc:W5GUL4]	31.048	7.09137e-06	up		TraesCS5B02G183500	-	2.772	1.03976e-07	up		TraesCS6D02G048300	Catalase [Source:UniProtKB/TrEMBL;Acc:F1DKC1]	2.199	0.00212805	up
	TraesCS6D02G272400	-	18.981	1.83288e-05	up		TraesCS5B02G185700	-	0.494	0.00287892	down		TraesCS6D02G072400	Peroxisomal membrane protein PEX16 [Source:UniProtKB/TrEMBL;Acc:A0A1D6DIV6]	3.041	2.50889e-05	up
	TraesCS6D02G278200	-	48.674	0.00151274	up		TraesCS5B02G193100	Trehalose 6-phosphate phosphatase [Source:UniProtKB/TrEMBL;Acc:A0A1D5ZBE4]	0.222	1.85414e-08	down		TraesCS6D02G121900	-	512.194	6.37235e-08	up
	TraesCS6D02G291600	-	2.013	0.000382729	up		TraesCS5B02G200600	Phospholipase D [Source:UniProtKB/TrEMBL;Acc:A0A341VUR5]	0.452	0.00683297	down		TraesCS6D02G122000	-	314.751	1.13153e-13	up
	TraesCS6D02G299200	Chlorophyll a-b binding protein, chloroplastic [Source:UniProtKB/TrEMBL;Acc:W5GYP4]	2.346	1.67232e-05	up		TraesCS5B02G201400	-	0.307	1.10125e-10	down		TraesCS6D02G128800	Sulfurtransferase [Source:UniProtKB/TrEMBL;Acc:A0A341X9V0]	0.441	0.00960639	down
	TraesCS6D02G302300	-	41.661	8.30854e-09	up		TraesCS5B02G207900	-	6.717	4.04656e-12	up		TraesCS6D02G130800	4-hydroxyphenylpyruvate dioxygenase [Source:UniProtKB/TrEMBL;Acc:A0A1D6BC02]	20.889	3.17806e-12	up
	TraesCS6D02G303900	Peroxidase [Source:UniProtKB/TrEMBL;Acc:W5GVP8]	85.545	2.87802e-06	up		TraesCS5B02G210100	-	8.213	1.52212e-16	up		TraesCS6D02G131900	-	4.816	0.00842651	up
	TraesCS6D02G305400	-	4.029	2.46059e-05	up		TraesCS5B02G232600	-	0.082	3.69191e-14	down		TraesCS6D02G135800	Glucose-6-phosphate 1-dehydrogenase [Source:UniProtKB/TrEMBL;Acc:W5H4R3]	0.328	0.00591393	down
	TraesCS6D02G314300	Allene oxide cyclase, Biosynthesis of jasmonic acid, Defence respons [Source: Projected from Oryza sativa (Os03g0438100)]	6.949	8.0827e-09	up		TraesCS5B02G232700	-	0.069	2.45942e-31	down		TraesCS6D02G141700	4-coumarate:coenzyme A ligase, Lignin biosynthesis, Defense against woundin [Source: Projected from Oryza sativa (Os02g0177600)]	3.357	0.00486776	up
	TraesCS6D02G328200	-	130.617	5.27138e-05	up		TraesCS5B02G236500	ABA 8'-hydroxylase [Source:UniProtKB/TrEMBL;Acc:T2HNE3]	35.218	2.68192e-35	up		TraesCS6D02G145400	Succinate-semialdehyde dehydrogenase, mitochondrial [Source:Projected from Arabidopsis thaliana (AT1G79440) UniProtKB/Swiss-Prot;Acc:Q9SAK4]	11.33	0.000123139	up
	TraesCS6D02G335600	-	0.192	1.08907e-12	down		TraesCS5B02G247700	-	221.831	5.23644e-06	up		TraesCS6D02G148200	Nicotianamine synthase [Source:UniProtKB/TrEMBL;Acc:A0A172Q4H3]	0.338	7.5921e-05	down
	TraesCS6D02G350300	-	34.353	1.2399e-10	up		TraesCS5B02G247800	-	84.798	0.000705618	up		TraesCS6D02G149300	EF-hand calcium-binding protein [Source:UniProtKB/TrEMBL;Acc:E7D433]	4.294	7.47545e-13	up
	TraesCS6D02G369400	-	33.603	1.04412e-14	up		TraesCS5B02G275600	-	32.401	2.69895e-21	up		TraesCS6D02G153400	Fumarylacetoacetase [Source:Projected from Arabidopsis thaliana (AT1G12050) UniProtKB/Swiss-Prot;Acc:Q8RW90]	3.547	0.000302892	up
	TraesCS6D02G370800	Nicotianamine synthase [Source:UniProtKB/TrEMBL;Acc:W5GUB7]	10397.8	1.45024e-25	up		TraesCS5B02G275700	-	13.235	1.06501e-24	up		TraesCS6D02G155800	Citrate synthase [Source:UniProtKB/TrEMBL;Acc:A0A341XET3]	2.659	0.0050232	up
	TraesCS6D02G382900	-	119.973	4.24434e-05	up		TraesCS5B02G280700	-	9.551	2.54667e-07	up		TraesCS6D02G159100	S-adenosylmethionine synthase [Source:UniProtKB/TrEMBL;Acc:W5GBW4]	4.081	0.000829522	up
	TraesCS7A02G021900	-	200.311	1.66562e-06	up		TraesCS5B02G290600	Pyruvate dehydrogenase E1 component subunit beta [Source:UniProtKB/TrEMBL;Acc:W5FEU9]	2.149	2.59065e-05	up		TraesCS6D02G166100	-	29.346	0.000272444	up
	TraesCS7A02G034300	-	4.211	1.32117e-12	up		TraesCS5B02G294400	-	2.092	0.00178726	up		TraesCS6D02G174600	-	0.274	2.46238e-05	down
	TraesCS7A02G045800	-	11.82	0.00600845	up		TraesCS5B02G294500	-	7.827	1.19217e-33	up		TraesCS6D02G208500	-	46.965	1.6524e-25	up
	TraesCS7A02G068600	-	5.424	6.39355e-33	up		TraesCS5B02G294600	-	64.395	1.90998e-62	up		TraesCS6D02G212200	Phenylalanine ammonia-lyase [Source:UniProtKB/TrEMBL;Acc:W5GUI9]	7.536	5.05172e-05	up
	TraesCS7A02G075600	-	37.916	1.97729e-19	up		TraesCS5B02G294700	-	77.631	0.000841239	up		TraesCS6D02G212400	Phenylalanine ammonia-lyase [Source:UniProtKB/TrEMBL;Acc:A0A1D6B7C8]	4.755	4.28502e-05	up
	TraesCS7A02G083700	-	12.128	4.95216e-17	up		TraesCS5B02G295000	-	3.554	0.000471759	up		TraesCS6D02G230600	-	2.136	0.00245456	up
	TraesCS7A02G085700	-	10.308	0.000810456	up		TraesCS5B02G303100	-	2.292	3.83748e-07	up		TraesCS6D02G245200	-	3.487	5.98978e-05	up
	TraesCS7A02G089600	-	20.635	0.00459477	up		TraesCS5B02G303300	-	0.08	3.00258e-06	down		TraesCS6D02G272400	-	136.063	2.48471e-17	up
	TraesCS7A02G092300	-	2.499	7.50599e-09	up		TraesCS5B02G315700	-	2.801	0.000111693	up		TraesCS6D02G276900	Caleosin [Source:UniProtKB/TrEMBL;Acc:W5GZH6]	2.937	6.65271e-05	up
	TraesCS7A02G101500	-	2.518	5.69364e-07	up		TraesCS5B02G317000	Probable 6-phosphogluconolactonase 5, chloroplastic [Source:Projected from Arabidopsis thaliana (AT5G24400) UniProtKB/Swiss-Prot;Acc:Q84WW2]	2.625	4.5929e-09	up		TraesCS6D02G278900	PYD1 [Source:Projected from Arabidopsis thaliana (AT3G17810) UniProtKB/TrEMBL;Acc:A0A178VD08]	5.638	1.10869e-05	up
	TraesCS7A02G127600	-	2.248	2.65088e-05	up		TraesCS5B02G324800	TIM [Source:Projected from Arabidopsis thaliana (AT2G21170) UniProtKB/TrEMBL;Acc:A0A178VN28]	0.426	1.19664e-06	down		TraesCS6D02G288100	5-oxoprolinase [Source:Projected from Arabidopsis thaliana (AT5G37830) UniProtKB/Swiss-Prot;Acc:Q9FIZ7]	3.176	2.41023e-05	up
	TraesCS7A02G132000	-	9.534	0.00114769	up		TraesCS5B02G331100	3-dehydroquinate synthase, chloroplastic [Source:Projected from Arabidopsis thaliana (AT5G66120) UniProtKB/Swiss-Prot;Acc:Q8VYV7]	2.14	6.25487e-05	up		TraesCS6D02G302300	-	44.548	2.94989e-10	up
	TraesCS7A02G183900	-	0.381	0.00398542	down		TraesCS5B02G336100	Phospholipase D [Source:UniProtKB/TrEMBL;Acc:A0A341W028]	13.26	1.34823e-33	up		TraesCS6D02G305100	-	64.71	0.00819992	up
	TraesCS7A02G189000	Starch synthase, chloroplastic/amyloplastic [Source:UniProtKB/TrEMBL;Acc:A0A341XU21]	62.507	0.000451983	up		TraesCS5B02G336200	-	9.697	0.000438933	up		TraesCS6D02G305400	-	5.846	6.40066e-06	up
	TraesCS7A02G198800	-	18.402	0.000450982	up		TraesCS5B02G372000	-	5.838	2.39504e-07	up		TraesCS6D02G306000	Nitrate reductase [Source:UniProtKB/TrEMBL;Acc:A0A1D6B9M1]	6.436	0.00135967	up
	TraesCS7A02G204500	Endoglucanase [Source:UniProtKB/TrEMBL;Acc:A0A1D6BTC4]	15.631	0.00130706	up		TraesCS5B02G372500	Arogenate dehydratase [Source:UniProtKB/TrEMBL;Acc:A0A1D5Z168]	5.196	2.41417e-17	up		TraesCS6D02G314300	Allene oxide cyclase, Biosynthesis of jasmonic acid, Defence respons [Source: Projected from Oryza sativa (Os03g0438100)]	5.521	1.14569e-21	up
	TraesCS7A02G204800	-	2.764	4.37552e-06	up		TraesCS5B02G375900	-	3.923	2.07872e-08	up		TraesCS6D02G319300	-	0.212	0.00458285	down
	TraesCS7A02G205700	3-ketoacyl-CoA synthase [Source:UniProtKB/TrEMBL;Acc:A0A1D6BSL9]	57.307	0.00740988	up		TraesCS5B02G376900	Ornithine aminotransferase [Source:UniProtKB/TrEMBL;Acc:W5F8D1]	4.263	2.30087e-15	up		TraesCS6D02G325100	-	5.54	1.40543e-10	up
	TraesCS7A02G241100	-	2.327	0.000475161	up		TraesCS5B02G387300	-	2.365	4.97279e-06	up		TraesCS6D02G336600	-	398.259	2.44243e-07	up
	TraesCS7A02G241400	-	23.308	1.40834e-07	up		TraesCS5B02G393900	-	2.128	0.00220317	up		TraesCS6D02G339200	-	4.266	1.0851e-06	up
	TraesCS7A02G246200	Lipoxygenase [Source:UniProtKB/TrEMBL;Acc:A0A1D6BYR9]	8.197	7.02891e-09	up		TraesCS5B02G394000	-	440.775	7.93931e-05	up		TraesCS6D02G355000	-	2.094	0.00175091	up
	TraesCS7A02G246300	-	77.206	0.000116564	up		TraesCS5B02G394200	-	5.884	1.32454e-12	up		TraesCS6D02G369400	-	11.872	3.83497e-05	up
	TraesCS7A02G251400	ISA1 [Source:Projected from Arabidopsis thaliana (AT2G39930) UniProtKB/TrEMBL;Acc:A0A178VW25]	0.431	0.000548629	down		TraesCS5B02G397600	-	50.411	0.000723746	up		TraesCS6D02G376900	Acetyl-coenzyme A synthetase [Source:UniProtKB/TrEMBL;Acc:W5GXD3]	2.154	0.00279262	up
	TraesCS7A02G253300	-	17.661	0.000824503	up		TraesCS5B02G408000	Allene oxide synthase, chloroplastic [Source:Projected from Arabidopsis thaliana (AT5G42650) UniProtKB/Swiss-Prot;Acc:Q96242]	0.391	0.0004283	down		TraesCS6D02G384200	Aconitate hydratase [Source:UniProtKB/TrEMBL;Acc:A0A1D6B7P8]	4.778	0.0014732	up
	TraesCS7A02G257200	-	0.378	3.93691e-08	down		TraesCS5B02G412500	-	0.347	3.42277e-08	down		TraesCS6D02G403800	Sucrose synthase [Source:UniProtKB/TrEMBL;Acc:A0A1D6B903]	2.854	0.00561471	up
	TraesCS7A02G276400	Chlorophyll a-b binding protein, chloroplastic [Source:UniProtKB/TrEMBL;Acc:A0A1D6DEW4]	2.338	0.000828702	up		TraesCS5B02G414900	Succinate dehydrogenase [ubiquinone] flavoprotein subunit, mitochondrial [Source:UniProtKB/TrEMBL;Acc:W5F8S6]	4.291	2.35322e-15	up		TraesCS7A02G003600	-	2.501	1.41822e-05	up
	TraesCS7A02G277600	-	2.087	0.00815639	up		TraesCS5B02G416700	Citrate synthase [Source:UniProtKB/TrEMBL;Acc:A0A341VMQ6]	2.317	1.13259e-05	up		TraesCS7A02G034300	-	4.036	1.86607e-05	up
	TraesCS7A02G317500	-	29.384	9.72501e-18	up		TraesCS5B02G419300	-	0.317	1.68322e-07	down		TraesCS7A02G083700	-	17.061	7.59017e-07	up
	TraesCS7A02G319000	-	3.695	9.65995e-11	up		TraesCS5B02G435000	-	13.806	7.12299e-21	up		TraesCS7A02G092300	-	2.811	0.000747988	up
	TraesCS7A02G330800	-	6.314	2.51572e-05	up		TraesCS5B02G468300	Phenylalanine ammonia-lyase [Source:UniProtKB/TrEMBL;Acc:W5FGA4]	18.988	0.000108519	up		TraesCS7A02G106800	ATP-dependent 6-phosphofructokinase [Source:UniProtKB/TrEMBL;Acc:A0A341XP62]	0.031	0.00411763	down
	TraesCS7A02G333900	-	2.713	0.000165945	up		TraesCS5B02G479900	-	9.476	1.27336e-22	up		TraesCS7A02G120300	Starch synthase, chloroplastic/amyloplastic [Source:UniProtKB/TrEMBL;Acc:A0A1D6BW01]	3.688	3.59349e-07	up
	TraesCS7A02G339600	Peroxidase [Source:UniProtKB/TrEMBL;Acc:A0A1D6BK39]	2.789	0.00032981	up		TraesCS5B02G503200	Non-specific phospholipase C1 [Source:Projected from Arabidopsis thaliana (AT1G07230) UniProtKB/Swiss-Prot;Acc:Q8L7Y9]	2.638	5.00669e-08	up		TraesCS7A02G131200	Ribonucleoside-diphosphate reductase [Source:UniProtKB/TrEMBL;Acc:A0A1D6C0X7]	3.802	1.21665e-05	up
	TraesCS7A02G339700	Peroxidase [Source:UniProtKB/TrEMBL;Acc:W5H7K5]	59.051	0.00272512	up		TraesCS5B02G504000	-	18.465	8.72665e-17	up		TraesCS7A02G132000	-	18.144	0.00270264	up
	TraesCS7A02G341700	-	2.115	0.00860092	up		TraesCS5B02G507200	-	2.125	2.19603e-05	up		TraesCS7A02G134100	Raffinose synthase family protein [Source:Projected from Arabidopsis thaliana (AT5G20250) UniProtKB/TrEMBL;Acc:F4K470]	13.487	3.16439e-11	up
	TraesCS7A02G342000	-	5.094	6.3252e-05	up		TraesCS5B02G507300	-	3.607	3.54507e-13	up		TraesCS7A02G138600	Cystathionine beta-lyase, chloroplastic [Source:Projected from Arabidopsis thaliana (AT3G57050) UniProtKB/Swiss-Prot;Acc:P53780]	0.425	0.000279774	down
	TraesCS7A02G343000	Probable WRKY transcription factor 27 [Source:Projected from Arabidopsis thaliana (AT5G52830) UniProtKB/Swiss-Prot;Acc:Q9FLX8]	6.757	0.00961817	up		TraesCS5B02G509100	-	0.292	0.00077062	down		TraesCS7A02G165300	ECPT-type aminoalcoholphosphotransferase [Source:UniProtKB/TrEMBL;Acc:C7G530]	4.728	0.00267138	up
	TraesCS7A02G353400	Peroxidase [Source:UniProtKB/TrEMBL;Acc:A0A1D6BQM6]	150.972	2.98838e-22	up		TraesCS5B02G517900	-	0.499	2.8093e-05	down		TraesCS7A02G167300	-	2.003	0.00222006	up
	TraesCS7A02G356100	-	4.433	2.68976e-14	up		TraesCS5B02G572600	-	634.462	1.31816e-10	up		TraesCS7A02G204800	-	2.658	0.00316312	up
	TraesCS7A02G358100	-	4.518	3.3405e-05	up		TraesCS5D02G019100	Alpha-galactosidase [Source:UniProtKB/TrEMBL;Acc:A0A1D6A1Q8]	2.602	1.00445e-05	up		TraesCS7A02G210100	Aldehyde dehydrogenase family 2 member B4, mitochondrial [Source:Projected from Arabidopsis thaliana (AT3G48000) UniProtKB/Swiss-Prot;Acc:Q9SU63]	3.656	0.000503038	up
	TraesCS7A02G361600	-	68.41	1.10357e-08	up		TraesCS5D02G027200	-	0.244	9.19954e-10	down		TraesCS7A02G219100	Aconitate hydratase [Source:UniProtKB/TrEMBL;Acc:A0A341Y9K5]	3.455	0.0087945	up
	TraesCS7A02G373000	-	0.117	3.69804e-08	down		TraesCS5D02G027600	Cysteine synthase [Source:UniProtKB/TrEMBL;Acc:A0A341VRH9]	2.1	7.4389e-05	up		TraesCS7A02G225800	-	4.161	0.00333113	up
	TraesCS7A02G392800	-	2.663	8.76646e-06	up		TraesCS5D02G030000	-	4.175	4.20438e-06	up		TraesCS7A02G232200	Formate dehydrogenase, mitochondrial [Source:UniProtKB/TrEMBL;Acc:W5HFK6]	4.962	8.91367e-07	up
	TraesCS7A02G424100	Peroxidase [Source:UniProtKB/TrEMBL;Acc:A0A1D6BPT0]	9.694	0.00511012	up		TraesCS5D02G038800	-	8.171	2.20528e-26	up		TraesCS7A02G238900	Pyruvate dehydrogenase E1 component subunit alpha [Source:UniProtKB/TrEMBL;Acc:A0A1D6BY19]	20.381	1.3301e-05	up
	TraesCS7A02G428200	Peroxidase [Source:UniProtKB/TrEMBL;Acc:A0A341Y2Q9]	2.939	0.00421987	up		TraesCS5D02G041100	Lipoxygenase [Source:UniProtKB/TrEMBL;Acc:W5G3J1]	231.061	2.31038e-06	up		TraesCS7A02G241100	-	3.257	8.36132e-08	up
	TraesCS7A02G462900	3-hydroxyisobutyrate dehydrogenase [Source:UniProtKB/TrEMBL;Acc:A0A1D6BRP7]	0.369	2.84544e-05	down		TraesCS5D02G062900	-	2.013	3.01795e-05	up		TraesCS7A02G241500	-	2.492	0.00519328	up
	TraesCS7A02G464200	-	3.104	2.01967e-06	up		TraesCS5D02G071100	Ureidoglycolate hydrolase [Source:Projected from Arabidopsis thaliana (AT5G43600) UniProtKB/Swiss-Prot;Acc:Q8VXY9]	2.752	3.11207e-06	up		TraesCS7A02G246200	Lipoxygenase [Source:UniProtKB/TrEMBL;Acc:A0A1D6BYR9]	32.95	5.62452e-12	up
	TraesCS7A02G477900	-	4.568	7.15541e-05	up		TraesCS5D02G095700	Diaminopimelate epimerase, chloroplastic [Source:Projected from Arabidopsis thaliana (AT3G53580) UniProtKB/Swiss-Prot;Acc:Q9LFG2]	0.293	6.94365e-07	down		TraesCS7A02G263300	Pyruvate dehydrogenase E1 component subunit beta [Source:UniProtKB/TrEMBL;Acc:A0A1D6SCT2]	2.365	0.0043408	up
	TraesCS7A02G492800	Glycosyltransferase [Source:UniProtKB/TrEMBL;Acc:A0A1D6BHC8]	5.26	9.25002e-09	up		TraesCS5D02G099600	-	113.525	0.00033464	up		TraesCS7A02G268800	-	0.209	1.93905e-06	down
	TraesCS7A02G512300	-	3.136	3.18604e-19	up		TraesCS5D02G099700	-	12.783	2.69935e-05	up		TraesCS7A02G269300	-	5.82	4.5183e-32	up
	TraesCS7A02G537600	-	291.886	1.2572e-06	up		TraesCS5D02G122900	-	2.721	2.48911e-05	up		TraesCS7A02G272200	-	2.155	0.000185949	up
	TraesCS7A02G558600	Glycosyltransferase [Source:UniProtKB/TrEMBL;Acc:A0A1D6BR39]	157.497	2.84145e-06	up		TraesCS5D02G124500	Aspartate carbamoyltransferase, chloroplastic [Source:Projected from Arabidopsis thaliana (AT3G20330) UniProtKB/Swiss-Prot;Acc:P49077]	0.435	0.00133723	down		TraesCS7A02G277600	-	0.417	1.54436e-06	down
	TraesCS7B02G016800	Glycosyltransferase [Source:UniProtKB/TrEMBL;Acc:D5MTE0]	6.717	4.28909e-09	up		TraesCS5D02G138500	Aromatic L-amino acid decarboxylase (AADC), Serotonin biosynthesi [Source: Projected from Oryza sativa (Os07g0437500)]	0.289	0.000139179	down		TraesCS7A02G278500	Fatty acyl-CoA reductase [Source:UniProtKB/TrEMBL;Acc:A0A1D6BZJ0]	37.162	5.9808e-05	up
	TraesCS7B02G027200	-	2.601	1.80751e-10	up		TraesCS5D02G139800	-	6.972	1.00635e-16	up		TraesCS7A02G308600	Tryptophan synthase [Source:UniProtKB/TrEMBL;Acc:A0A1D6BP67]	5.202	4.88505e-06	up
	TraesCS7B02G035100	Probable calcium-binding protein CML48 [Source:Projected from Arabidopsis thaliana (AT2G27480) UniProtKB/Swiss-Prot;Acc:Q9ZQH1]	0.195	0.000210428	down		TraesCS5D02G141300	-	2.154	3.79246e-05	up		TraesCS7A02G313100	Glyceraldehyde-3-phosphate dehydrogenase [Source:UniProtKB/TrEMBL;Acc:A0A1D6BRM9]	3.73	0.000468777	up
	TraesCS7B02G037600	-	6.433	4.5773e-10	up		TraesCS5D02G144200	-	4.921	1.43377e-10	up		TraesCS7A02G314000	Succinate dehydrogenase [ubiquinone] iron-sulfur subunit, mitochondrial [Source:UniProtKB/TrEMBL;Acc:A0A341YDF5]	4.429	0.000123454	up
	TraesCS7B02G042700	-	33.537	0.00172177	up		TraesCS5D02G151700	-	0.147	8.45439e-13	down		TraesCS7A02G317500	-	23.125	3.353e-05	up
	TraesCS7B02G063700	-	0.407	0.00131543	down		TraesCS5D02G159100	-	8.324	1.95588e-12	up		TraesCS7A02G319000	-	2.478	0.00289443	up
	TraesCS7B02G084400	-	17.668	2.70954e-18	up		TraesCS5D02G163400	Autophagy-related protein [Source:UniProtKB/TrEMBL;Acc:A0A341VWJ6]	3.57	6.21506e-11	up		TraesCS7A02G330800	-	6.889	0.000143738	up
	TraesCS7B02G086800	-	29.358	0.00042752	up		TraesCS5D02G169300	Short-chain dehydrogenase/reductase SDRA [Source:Projected from Arabidopsis thaliana (AT4G05530) UniProtKB/Swiss-Prot;Acc:Q9S9W2]	3.013	2.449e-11	up		TraesCS7A02G344300	Glycosyltransferase [Source:UniProtKB/TrEMBL;Acc:A0A1D6BHN3]	19.686	0.00118056	up
	TraesCS7B02G108700	-	96.62	0.000123827	up		TraesCS5D02G174000	Long chain acyl-CoA synthetase 8 [Source:Projected from Arabidopsis thaliana (AT2G04350) UniProtKB/Swiss-Prot;Acc:Q9SJD4]	2.388	1.77613e-06	up		TraesCS7A02G345400	-	3.553	5.47047e-05	up
	TraesCS7B02G112000	-	6.325	7.968e-11	up		TraesCS5D02G181600	-	0.246	7.73202e-15	down		TraesCS7A02G356100	-	7.941	2.25731e-06	up
	TraesCS7B02G118200	Peroxidase [Source:UniProtKB/TrEMBL;Acc:A0A0C4BKI9]	2.429	0.00515961	up		TraesCS5D02G182600	Glucose-1-phosphate adenylyltransferase [Source:UniProtKB/TrEMBL;Acc:A0A1D5ZVB0]	3.345	1.90527e-06	up		TraesCS7A02G357800	myo-inositol oxygenase 1 [Source:Projected from Arabidopsis thaliana (AT1G14520) TAIR;Acc:AT1G14520]	7.673	7.07601e-07	up
	TraesCS7B02G118400	-	2.615	3.6579e-17	up		TraesCS5D02G183700	-	98.417	1.38723e-55	up		TraesCS7A02G358100	-	34.994	1.8603e-19	up
	TraesCS7B02G130600	Formate dehydrogenase, mitochondrial [Source:UniProtKB/TrEMBL;Acc:W5IA32]	8.769	5.04296e-23	up		TraesCS5D02G186200	-	2.296	3.54417e-05	up		TraesCS7A02G361800	-	198.018	0.000378065	up
	TraesCS7B02G136600	-	3.296	2.87034e-06	up		TraesCS5D02G189500	Glucose-6-phosphate 1-epimerase [Source:UniProtKB/TrEMBL;Acc:W5G0Z3]	0.352	4.70014e-08	down		TraesCS7A02G376500	Phospholipase D [Source:UniProtKB/TrEMBL;Acc:A0A1D6BRR5]	3.219	0.00265574	up
	TraesCS7B02G140600	Putative L-ascorbate peroxidase 6 [Source:Projected from Arabidopsis thaliana (AT4G32320) UniProtKB/Swiss-Prot;Acc:Q8GY91]	0.308	1.71251e-06	down		TraesCS5D02G190600	-	4.92	1.48885e-13	up		TraesCS7A02G391100	-	19.394	9.92456e-05	up
	TraesCS7B02G219800	-	4.024	4.71773e-18	up		TraesCS5D02G196300	-	0.122	4.13755e-13	down		TraesCS7A02G392800	-	5.066	3.74104e-08	up
	TraesCS7B02G219900	Peroxidase [Source:UniProtKB/TrEMBL;Acc:A0A1D6CB10]	8.721	4.42292e-09	up		TraesCS5D02G200800	Trehalose 6-phosphate phosphatase [Source:UniProtKB/TrEMBL;Acc:A0A0C4BJY4]	0.234	1.0616e-06	down		TraesCS7A02G402500	-	0.179	5.55142e-06	down
	TraesCS7B02G240900	-	15.895	0.00190688	up		TraesCS5D02G216100	-	3.396	6.80186e-06	up		TraesCS7A02G406100	Lysophospholipid acyltransferase LPEAT2 [Source:Projected from Arabidopsis thaliana (AT2G45670) UniProtKB/Swiss-Prot;Acc:Q8S8S2]	11.165	4.33913e-05	up
	TraesCS7B02G245500	Flavone O-methyltransferase 1 [Source:UniProtKB/Swiss-Prot;Acc:Q84N28]	3.921	5.45609e-10	up		TraesCS5D02G218400	Aldehyde dehydrogenase 7B1 [Source:UniProtKB/TrEMBL;Acc:W5FWT6]	8.168	2.45602e-18	up		TraesCS7A02G409100	-	11.952	1.94951e-06	up
	TraesCS7B02G246200	-	6.183	3.02767e-05	up		TraesCS5D02G219700	-	0.45	4.96741e-05	down		TraesCS7A02G419300	UDP-sugar pyrophosphorylase [Source:Projected from Arabidopsis thaliana (AT5G52560) UniProtKB/Swiss-Prot;Acc:Q9C5I1]	2.69	0.00443964	up
	TraesCS7B02G248000	1,4-alpha-glucan-branching enzyme 3, chloroplastic/amyloplastic [Source:Projected from Arabidopsis thaliana (AT3G20440) UniProtKB/Swiss-Prot;Acc:D2WL32]	0.454	0.000438968	down		TraesCS5D02G224200	Putative alanine aminotransferase [Source:UniProtKB/TrEMBL;Acc:W5FWW5]	34.032	0.00550097	up		TraesCS7A02G425000	-	0.335	0.000266645	down
	TraesCS7B02G251200	Peroxidase [Source:UniProtKB/TrEMBL;Acc:A0A341YRN7]	95.009	6.46785e-18	up		TraesCS5D02G228900	S-adenosylmethionine decarboxylase proenzyme [Source:UniProtKB/TrEMBL;Acc:A0A1D5ZUW9]	18.292	2.75387e-06	up		TraesCS7A02G442500	Glutathione synthetase [Source:UniProtKB/TrEMBL;Acc:A0A1D6BKB2]	0.403	0.000398682	down
	TraesCS7B02G269700	-	17.631	8.88819e-17	up		TraesCS5D02G241000	-	2.34	0.00168605	up		TraesCS7A02G464200	-	6.05	8.55479e-06	up
	TraesCS7B02G271600	-	4.486	1.07884e-19	up		TraesCS5D02G244900	ABA 8'-hydroxylase [Source:UniProtKB/TrEMBL;Acc:T2HNM4]	43.335	9.21056e-41	up		TraesCS7A02G487400	-	7.927	5.35772e-05	up
	TraesCS7B02G274200	Peroxidase [Source:UniProtKB/TrEMBL;Acc:A0A1D6C4U5]	44.436	4.28421e-06	up		TraesCS5D02G254000	-	2.003	0.00332648	up		TraesCS7A02G492800	Glycosyltransferase [Source:UniProtKB/TrEMBL;Acc:A0A1D6BHC8]	8.524	1.18683e-10	up
	TraesCS7B02G274300	Peroxidase [Source:UniProtKB/TrEMBL;Acc:A0A1D6C4U4]	4.489	0.00216638	up		TraesCS5D02G257000	-	73.988	0.00298761	up		TraesCS7A02G495400	-	4.671	4.98726e-05	up
	TraesCS7B02G282100	-	12.329	0.00418266	up		TraesCS5D02G271300	-	0.266	5.53457e-16	down		TraesCS7A02G496200	4-coumarate:coenzyme A ligase, Lignin biosynthesis, Defense against woundin [Source: Projected from Oryza sativa (Os06g0656500)]	4.469	1.65875e-06	up
	TraesCS7B02G294800	Tryptophan synthase beta chain [Source:Projected from Arabidopsis thaliana (AT5G38530) UniProtKB/TrEMBL;Acc:Q9FFW8]	2.061	1.16399e-06	up		TraesCS5D02G273700	-	0.094	9.25451e-10	down		TraesCS7A02G518200	-	2.002	0.00595247	up
	TraesCS7B02G317000	-	3.261	0.00178563	up		TraesCS5D02G274300	-	0.224	0.00040592	down		TraesCS7A02G521200	-	0.285	2.99414e-06	down
	TraesCS7B02G325800	Peroxidase [Source:UniProtKB/TrEMBL;Acc:A0A1D6CB02]	44.575	0.000121143	up		TraesCS5D02G283600	-	35.869	1.45365e-24	up		TraesCS7A02G537600	-	169.272	5.95768e-05	up
	TraesCS7B02G341200	Glutathione synthetase [Source:UniProtKB/TrEMBL;Acc:A0A341YI80]	5.609	4.25703e-13	up		TraesCS5D02G283800	-	4.9	3.88008e-13	up		TraesCS7B02G016800	Glycosyltransferase [Source:UniProtKB/TrEMBL;Acc:D5MTE0]	6.472	2.86241e-09	up
	TraesCS7B02G423900	-	5.533	7.54477e-12	up		TraesCS5D02G287300	-	9.473	0.000344738	up		TraesCS7B02G018600	Starch synthase, chloroplastic/amyloplastic [Source:UniProtKB/TrEMBL;Acc:A0A341YHJ4]	4.978	9.67801e-05	up
	TraesCS7B02G443300	-	19.847	0.00156622	up		TraesCS5D02G302700	-	3.66	1.8313e-14	up		TraesCS7B02G035200	Raffinose synthase family protein [Source:Projected from Arabidopsis thaliana (AT5G20250) UniProtKB/TrEMBL;Acc:F4K470]	10.732	1.06785e-13	up
	TraesCS7B02G493700	-	3.205	0.00113889	up		TraesCS5D02G302800	-	4.941	2.13728e-33	up		TraesCS7B02G052900	multidrug resistance-associated protein 11 [Source:Projected from Arabidopsis thaliana (AT2G07680) TAIR;Acc:AT2G07680]	0.239	0.00012118	down
	TraesCS7D02G026000	Ent-kaurenoic acid oxidase [Source:UniProtKB/TrEMBL;Acc:G8A4X7]	3.607	0.00519164	up		TraesCS5D02G302900	-	337.853	3.94875e-13	up		TraesCS7B02G063400	Sucrose synthase [Source:UniProtKB/TrEMBL;Acc:A0A341YPC9]	3.625	0.00139949	up
	TraesCS7D02G030700	Glutathione transferase [Source:UniProtKB/TrEMBL;Acc:Q8RW00]	5.123	6.81468e-11	up		TraesCS5D02G303000	-	0.278	3.84335e-17	down		TraesCS7B02G070100	-	4.705	0.00473196	up
	TraesCS7D02G030800	-	13.403	0.0099022	up		TraesCS5D02G303100	-	0.463	0.0013028	down		TraesCS7B02G084400	-	7.325	4.99301e-05	up
	TraesCS7D02G041300	-	0.419	0.00177008	down		TraesCS5D02G321100	-	2.423	1.66016e-06	up		TraesCS7B02G096300	-	0.307	0.00794832	down
	TraesCS7D02G050800	-	3.01	0.00115083	up		TraesCS5D02G322700	-	2.474	7.2311e-08	up		TraesCS7B02G103800	-	13.972	6.28934e-06	up
	TraesCS7D02G064300	Starch synthase, chloroplastic/amyloplastic [Source:UniProtKB/TrEMBL;Acc:Q9S7N5]	96.588	0.00106348	up		TraesCS5D02G336400	3-dehydroquinate synthase, chloroplastic [Source:Projected from Arabidopsis thaliana (AT5G66120) UniProtKB/Swiss-Prot;Acc:Q8VYV7]	2.785	4.70116e-07	up		TraesCS7B02G110100	Caleosin [Source:UniProtKB/TrEMBL;Acc:A0A1B5GDQ9]	8.209	0.00147689	up
	TraesCS7D02G071200	-	10.994	3.42039e-22	up		TraesCS5D02G341800	Phospholipase D [Source:UniProtKB/TrEMBL;Acc:A0A341W2D2]	2.551	1.15592e-08	up		TraesCS7B02G112000	-	6.328	2.48443e-06	up
	TraesCS7D02G073400	-	3.12	6.0677e-06	up		TraesCS5D02G379700	Arogenate dehydratase [Source:UniProtKB/TrEMBL;Acc:A0A341W3L1]	4.427	8.61132e-10	up		TraesCS7B02G114000	Acylphosphatase [Source:UniProtKB/TrEMBL;Acc:A0A1D6CHF0]	2.437	0.00409022	up
	TraesCS7D02G078700	-	4.299	3.37105e-10	up		TraesCS5D02G383500	9-cis epoxycarotenoid dioxygenase [Source:UniProtKB/TrEMBL;Acc:A0A0M4UGS6]	5.339	3.22372e-07	up		TraesCS7B02G118400	-	2.152	2.0525e-05	up
	TraesCS7D02G080400	Cytochrome P450 [Source:UniProtKB/TrEMBL;Acc:C0JSA9]	10.382	9.31053e-09	up		TraesCS5D02G384500	Ornithine aminotransferase [Source:UniProtKB/TrEMBL;Acc:A0A1D5ZVB4]	3.024	1.40792e-10	up		TraesCS7B02G130600	Formate dehydrogenase, mitochondrial [Source:UniProtKB/TrEMBL;Acc:W5IA32]	32.832	1.06531e-14	up
	TraesCS7D02G084800	-	23.667	0.000308696	up		TraesCS5D02G398400	-	5.571	2.11994e-15	up		TraesCS7B02G134600	Probable galactinol--sucrose galactosyltransferase 1 [Source:Projected from Arabidopsis thaliana (AT1G55740) UniProtKB/Swiss-Prot;Acc:Q84VX0]	0.449	0.00601148	down
	TraesCS7D02G085200	-	6.043	5.5429e-05	up		TraesCS5D02G399000	-	24.246	2.0711e-51	up		TraesCS7B02G136600	-	5.362	3.51123e-08	up
	TraesCS7D02G085300	Phosphomannomutase [Source:UniProtKB/TrEMBL;Acc:A0A341YR44]	16.19	0.000911106	up		TraesCS5D02G399100	-	2.171	0.000526247	up		TraesCS7B02G139600	-	0.244	4.1718e-05	down
	TraesCS7D02G089300	-	38.577	0.00740499	up		TraesCS5D02G407800	-	2.361	5.17238e-06	up		TraesCS7B02G140600	Putative L-ascorbate peroxidase 6 [Source:Projected from Arabidopsis thaliana (AT4G32320) UniProtKB/Swiss-Prot;Acc:Q8GY91]	0.138	1.87448e-07	down
	TraesCS7D02G116700	Glycosyltransferase [Source:UniProtKB/TrEMBL;Acc:D5MTE2]	16.887	2.77504e-25	up		TraesCS5D02G420100	Succinate dehydrogenase [ubiquinone] flavoprotein subunit, mitochondrial [Source:UniProtKB/TrEMBL;Acc:A0A341W4X0]	4.019	1.44647e-13	up		TraesCS7B02G193800	-	6.83	2.96602e-06	up
	TraesCS7D02G131600	-	3.203	0.00537121	up		TraesCS5D02G420300	Long chain acyl-CoA synthetase 2 [Source:Projected from Arabidopsis thaliana (AT1G49430) UniProtKB/Swiss-Prot;Acc:Q9XIA9]	0.251	0.00722398	down		TraesCS7B02G202400	-	0.447	0.00860586	down
	TraesCS7D02G142700	-	22.855	0.00210492	up		TraesCS5D02G422000	Citrate synthase [Source:UniProtKB/TrEMBL;Acc:A0A1D5ZQF2]	2.113	1.74906e-05	up		TraesCS7B02G208700	Tryptophan synthase [Source:UniProtKB/TrEMBL;Acc:A0A1D6C6S4]	5.815	2.13327e-06	up
	TraesCS7D02G150500	-	5.64	8.43595e-10	up		TraesCS5D02G424700	-	0.299	1.18624e-07	down		TraesCS7B02G219800	-	2.831	6.22248e-06	up
	TraesCS7D02G150600	-	27.759	0.00172613	up		TraesCS5D02G452500	-	12.154	0.0065249	up		TraesCS7B02G234400	-	0.24	0.000298353	down
	TraesCS7D02G176000	-	0.147	3.12248e-07	down		TraesCS5D02G465200	-	4.503	0.0012338	up		TraesCS7B02G237900	-	2.628	0.00624758	up
	TraesCS7D02G185700	-	0.366	1.07247e-06	down		TraesCS5D02G477100	Alpha-amylase [Source:UniProtKB/TrEMBL;Acc:W5FW24]	10.853	4.70119e-26	up		TraesCS7B02G241200	-	3.256	0.00246717	up
	TraesCS7D02G191700	DHAR3 [Source:Projected from Arabidopsis thaliana (AT5G16710) UniProtKB/TrEMBL;Acc:A0A178UIL9]	3.156	1.34335e-05	up		TraesCS5D02G477700	Xanthoxin dehydrogenase [Source:Projected from Arabidopsis thaliana (AT1G52340) UniProtKB/Swiss-Prot;Acc:Q9C826]	3.158	0.00485063	up		TraesCS7B02G241600	-	10.343	0.00100598	up
	TraesCS7D02G201400	Pathogenesis related protein-1.2 [Source:UniProtKB/TrEMBL;Acc:O82715]	2.662	0.00600367	up		TraesCS5D02G477800	Triacylglycerol lipase SDP1L [Source:Projected from Arabidopsis thaliana (AT3G57140) UniProtKB/Swiss-Prot;Acc:Q9M1I6]	3.298	2.17411e-07	up		TraesCS7B02G246200	-	10.125	0.00184283	up
	TraesCS7D02G207600	Endoglucanase [Source:UniProtKB/TrEMBL;Acc:A0A1D6CZR1]	34.915	0.00584867	up		TraesCS5D02G480600	-	3.539	4.1602e-07	up		TraesCS7B02G269700	-	84.4	6.99322e-40	up
	TraesCS7D02G207800	-	4.101	2.20398e-08	up		TraesCS5D02G484500	Glucose-1-phosphate adenylyltransferase [Source:UniProtKB/TrEMBL;Acc:A0A1D5ZSU2]	0.405	5.41222e-10	down		TraesCS7B02G269900	myo-inositol oxygenase 1 [Source:Projected from Arabidopsis thaliana (AT1G14520) TAIR;Acc:AT1G14520]	24.434	7.47478e-13	up
	TraesCS7D02G208500	3-ketoacyl-CoA synthase [Source:UniProtKB/TrEMBL;Acc:A0A1D6D574]	76.938	0.00161343	up		TraesCS5D02G486100	-	2.296	0.000311578	up		TraesCS7B02G271600	-	7.072	1.31941e-05	up
	TraesCS7D02G232300	Formate dehydrogenase, mitochondrial [Source:UniProtKB/TrEMBL;Acc:W5IA32]	5.74	9.52172e-22	up		TraesCS5D02G504800	-	111.051	1.46334e-54	up		TraesCS7B02G277900	Phospholipase D [Source:UniProtKB/TrEMBL;Acc:A0A341YFR0]	2.97	9.6954e-05	up
	TraesCS7D02G240100	-	3.503	7.15808e-11	up		TraesCS5D02G507100	-	7.784	5.61621e-07	up		TraesCS7B02G280300	-	0.411	0.000934753	down
	TraesCS7D02G244800	Lipoxygenase [Source:UniProtKB/TrEMBL;Acc:A0A1D6D5W7]	5.829	5.80175e-05	up		TraesCS5D02G507300	-	5.45	2.16024e-07	up		TraesCS7B02G280700	-	0.28	0.00121759	down
	TraesCS7D02G245000	-	76.952	0.000610207	up		TraesCS5D02G509100	-	0.216	3.56542e-09	down		TraesCS7B02G294800	Tryptophan synthase beta chain [Source:Projected from Arabidopsis thaliana (AT5G38530) UniProtKB/TrEMBL;Acc:Q9FFW8]	2.245	0.000448661	up
	TraesCS7D02G249500	ISA1 [Source:Projected from Arabidopsis thaliana (AT2G39930) UniProtKB/TrEMBL;Acc:A0A178VW25]	0.488	0.00168284	down		TraesCS5D02G517600	-	0.433	1.73103e-08	down		TraesCS7B02G364700	-	3.286	0.00349198	up
	TraesCS7D02G305300	Tryptophan synthase [Source:UniProtKB/TrEMBL;Acc:A0A1D6CQH6]	2.02	0.000571468	up		TraesCS5D02G524600	Phospholipase D [Source:UniProtKB/TrEMBL;Acc:A0A1D5ZNE1]	11.882	0.00777831	up		TraesCS7B02G401900	Homogentisate phytyltransferase VTE2-1 [Source:UniProtKB/TrEMBL;Acc:Q1ACB7]	2.755	0.0014251	up
	TraesCS7D02G314200	-	14.254	0.000189641	up		TraesCS5D02G534600	-	12.928	4.43608e-22	up		TraesCS7B02G438000	-	0.2	4.9832e-06	down
	TraesCS7D02G315500	-	2.708	5.06664e-12	up		TraesCS6A02G015800	-	0.218	1.05862e-07	down		TraesCS7B02G473400	Catalase [Source:UniProtKB/TrEMBL;Acc:A0A1D6C2U1]	2.833	0.00958868	up
	TraesCS7D02G337600	-	12.058	0.00147375	up		TraesCS6A02G022600	Acetyltransferase component of pyruvate dehydrogenase complex [Source:UniProtKB/TrEMBL;Acc:A0A341WAJ1]	2.378	0.000119572	up		TraesCS7D02G004400	Acyl-coenzyme A oxidase [Source:UniProtKB/TrEMBL;Acc:A0A1D6CX50]	3.165	3.16213e-05	up
	TraesCS7D02G339000	-	18.088	1.99617e-10	up		TraesCS6A02G036000	-	2.374	0.000453854	up		TraesCS7D02G011600	Acetyltransferase component of pyruvate dehydrogenase complex [Source:UniProtKB/TrEMBL;Acc:A0A1D6D186]	2.563	0.00265306	up
	TraesCS7D02G341500	-	2.024	0.00320032	up		TraesCS6A02G047100	-	0.439	5.51099e-06	down		TraesCS7D02G030700	Glutathione transferase [Source:UniProtKB/TrEMBL;Acc:Q8RW00]	6.674	1.46833e-06	up
	TraesCS7D02G347300	Peroxidase [Source:UniProtKB/TrEMBL;Acc:A0A1D6CN27]	4.589	2.06154e-10	up		TraesCS6A02G071400	-	0.175	3.11043e-25	down		TraesCS7D02G044500	-	69.674	0.00780503	up
	TraesCS7D02G354000	-	0.268	0.00459319	down		TraesCS6A02G080600	-	3.443	0.000161487	up		TraesCS7D02G058800	Nudix hydrolase 14, chloroplastic [Source:Projected from Arabidopsis thaliana (AT4G11980) UniProtKB/Swiss-Prot;Acc:Q9SZ63]	0.493	0.00848463	down
	TraesCS7D02G361200	-	38.708	0.00031952	up		TraesCS6A02G085800	Beta-amylase [Source:UniProtKB/TrEMBL;Acc:A0A341WUD3]	0.174	1.68546e-11	down		TraesCS7D02G064300	Starch synthase, chloroplastic/amyloplastic [Source:UniProtKB/TrEMBL;Acc:Q9S7N5]	50.329	0.0075345	up
	TraesCS7D02G361300	-	14.304	4.89432e-11	up		TraesCS6A02G088800	Phosphatidate cytidylyltransferase [Source:UniProtKB/TrEMBL;Acc:W5GF33]	2.242	0.000218336	up		TraesCS7D02G066500	-	2.137	9.17333e-05	up
	TraesCS7D02G364700	-	3.969	9.44201e-06	up		TraesCS6A02G098300	Phosphopantetheine adenylyltransferase [Source:Projected from Arabidopsis thaliana (AT2G18250) UniProtKB/Swiss-Prot;Acc:Q9ZPV8]	7.991	3.32887e-14	up		TraesCS7D02G071200	-	102.705	0.000332595	up
	TraesCS7D02G366600	-	2.797	2.88506e-05	up		TraesCS6A02G132200	-	133.012	1.78502e-09	up		TraesCS7D02G073400	-	3.586	2.15647e-05	up
	TraesCS7D02G372400	-	5.417	0.00380496	up		TraesCS6A02G140200	Sulfurtransferase [Source:UniProtKB/TrEMBL;Acc:A0A096UU05]	0.461	0.00663051	down		TraesCS7D02G078700	-	2.989	0.00331645	up
	TraesCS7D02G388400	Tryptophan synthase beta chain [Source:Projected from Arabidopsis thaliana (AT5G38530) UniProtKB/TrEMBL;Acc:Q9FFW8]	7.354	2.25694e-25	up		TraesCS6A02G141500	4-hydroxyphenylpyruvate dioxygenase [Source:UniProtKB/TrEMBL;Acc:W5GDZ8]	16.823	3.26339e-23	up		TraesCS7D02G084800	-	51.228	0.000488301	up
	TraesCS7D02G405500	12-oxophytodienoate reductase (EC:1.3.1.42), Jasmonic acid (JA) biosynthesi [Source: Projected from Oryza sativa (Os08g0459600)]	2.163	0.000617324	up		TraesCS6A02G146500	Glucose-6-phosphate 1-dehydrogenase [Source:UniProtKB/TrEMBL;Acc:A0A341WR42]	0.21	3.78891e-09	down		TraesCS7D02G085200	-	5.293	0.000800328	up
	TraesCS7D02G416600	-	0.227	0.00594661	down		TraesCS6A02G148400	-	2.023	0.00133158	up		TraesCS7D02G116700	Glycosyltransferase [Source:UniProtKB/TrEMBL;Acc:D5MTE2]	5.457	6.48908e-05	up
	TraesCS7D02G431500	Glutathione synthetase [Source:UniProtKB/TrEMBL;Acc:A0A341ZG38]	4.64	2.63353e-08	up		TraesCS6A02G149000	Autophagy-related protein 11 [Source:Projected from Arabidopsis thaliana (AT4G30790) UniProtKB/Swiss-Prot;Acc:Q9SUG7]	2.408	2.61308e-06	up		TraesCS7D02G117800	Starch synthase, chloroplastic/amyloplastic [Source:UniProtKB/TrEMBL;Acc:A0A1D6D1I0]	4.381	4.54799e-07	up
	TraesCS7D02G451800	-	24.549	3.16075e-05	up		TraesCS6A02G155500	Succinate-semialdehyde dehydrogenase, mitochondrial [Source:Projected from Arabidopsis thaliana (AT1G79440) UniProtKB/Swiss-Prot;Acc:Q9SAK4]	4.252	6.3837e-19	up		TraesCS7D02G133500	Raffinose synthase family protein [Source:Projected from Arabidopsis thaliana (AT5G20250) UniProtKB/TrEMBL;Acc:F4K470]	13.171	9.35542e-11	up
	TraesCS7D02G464600	Peroxidase [Source:UniProtKB/TrEMBL;Acc:A0A341ZIS1]	8.307	0.00699597	up		TraesCS6A02G157500	Glyceraldehyde-3-phosphate dehydrogenase [Source:UniProtKB/TrEMBL;Acc:A0A1D6AJ83]	2.014	0.00440402	up		TraesCS7D02G173800	-	10.114	0.00286584	up
	TraesCS7D02G465400	-	23.958	1.14167e-08	up		TraesCS6A02G159100	Fumarylacetoacetase [Source:Projected from Arabidopsis thaliana (AT1G12050) UniProtKB/Swiss-Prot;Acc:Q8RW90]	3.07	1.17391e-10	up		TraesCS7D02G185700	-	0.243	4.60831e-06	down
	TraesCS7D02G465900	-	35.8	0.000603557	up		TraesCS6A02G166000	-	3.009	2.33989e-07	up		TraesCS7D02G188400	Glutathione S-transferase U10 [Source:Projected from Arabidopsis thaliana (AT1G74590) UniProtKB/Swiss-Prot;Acc:Q9CA57]	15.149	3.49584e-05	up
	TraesCS7D02G501700	-	6.204	7.88757e-12	up		TraesCS6A02G178500	-	44.153	1.07814e-37	up		TraesCS7D02G191700	DHAR3 [Source:Projected from Arabidopsis thaliana (AT5G16710) UniProtKB/TrEMBL;Acc:A0A178UIL9]	2.337	0.0042542	up
	TraesCS7D02G514500	-	5.774	1.29209e-05	up		TraesCS6A02G191500	-	0.27	4.15405e-15	down		TraesCS7D02G199900	Pyruvate dehydrogenase E1 component subunit alpha [Source:UniProtKB/TrEMBL;Acc:A0A1D6CZF3]	14.935	8.45143e-05	up
	TraesCS7D02G523500	-	657.195	0.000530161	up		TraesCS6A02G215400	-	0.371	0.000601708	down		TraesCS7D02G206100	-	3.487	2.52114e-05	up
	TraesCS7D02G523800	-	250.541	5.57917e-08	up		TraesCS6A02G218000	-	3.083	1.56888e-05	up		TraesCS7D02G207800	-	3.653	9.22462e-05	up
	TraesCS7D02G541300	-	9.243	7.41489e-20	up		TraesCS6A02G219500	S-adenosylmethionine decarboxylase proenzyme [Source:UniProtKB/TrEMBL;Acc:W6EK34]	5.611	2.90842e-12	up		TraesCS7D02G211900	-	2.269	0.00158277	up
	TraesCSU02G005100	Glycosyltransferase [Source:UniProtKB/TrEMBL;Acc:A0A1D5SI65]	4.717	3.19492e-10	up		TraesCS6A02G222800	-	5.216	7.40701e-13	up		TraesCS7D02G232300	Formate dehydrogenase, mitochondrial [Source:UniProtKB/TrEMBL;Acc:W5IA32]	10.393	2.27522e-11	up
	TraesCSU02G008800	-	47.993	0.0015141	up		TraesCS6A02G223000	-	5.513	0.00102476	up		TraesCS7D02G236700	Probable galactinol--sucrose galactosyltransferase 1 [Source:Projected from Arabidopsis thaliana (AT1G55740) UniProtKB/Swiss-Prot;Acc:Q84VX0]	13.843	3.75892e-06	up
	TraesCSU02G008900	-	125.203	1.00282e-06	up		TraesCS6A02G225100	-	6.291	0.00176445	up		TraesCS7D02G240100	-	3.278	9.47325e-07	up
	TraesCSU02G016900	-	0.432	1.2185e-10	down		TraesCS6A02G237000	-	0.438	9.19661e-07	down		TraesCS7D02G244800	Lipoxygenase [Source:UniProtKB/TrEMBL;Acc:A0A1D6D5W7]	35.572	1.70744e-09	up
	TraesCSU02G020100	ABC transporter G family member 11 [Source:Projected from Arabidopsis thaliana (AT1G17840) UniProtKB/Swiss-Prot;Acc:Q8RXN0]	2.775	0.00526261	up		TraesCS6A02G238900	-	3.393	1.71221e-09	up		TraesCS7D02G269400	-	0.325	0.00136468	down
	TraesCSU02G050500	-	234.655	8.96045e-07	up		TraesCS6A02G243600	-	4.484	8.25394e-06	up		TraesCS7D02G269800	-	3.455	6.42059e-09	up
	TraesCSU02G066700	Aldehyde dehydrogenase [Source:UniProtKB/TrEMBL;Acc:A0A341Z930]	6.823	2.10691e-10	up		TraesCS6A02G246400	Glutathione peroxidase [Source:UniProtKB/TrEMBL;Acc:A0A1D6D8Y9]	2.77	2.35581e-13	up		TraesCS7D02G291600	Diacylglycerol kinase [Source:UniProtKB/TrEMBL;Acc:A0A1D6CKK4]	0.298	0.0030391	down
	TraesCSU02G093300	Glycosyltransferase [Source:UniProtKB/TrEMBL;Acc:A0A1D6BTZ7]	10.654	4.02204e-09	up		TraesCS6A02G247900	S-adenosylmethionine synthase [Source:UniProtKB/TrEMBL;Acc:A0A341WK11]	3.267	3.72572e-07	up		TraesCS7D02G297600	-	0.245	1.69769e-07	down
	TraesCSU02G122100	-	14.858	0.00251244	up		TraesCS6A02G248000	S-adenosylmethionine synthase [Source:UniProtKB/TrEMBL;Acc:A0A1D6B308]	4.135	1.62713e-06	up		TraesCS7D02G298600	-	0.143	7.05775e-07	down
	TraesCSU02G125100	-	33.82	0.00108486	up		TraesCS6A02G248400	Trehalose 6-phosphate phosphatase [Source:UniProtKB/TrEMBL;Acc:A0A1D6AA29]	0.408	5.22321e-05	down		TraesCS7D02G305300	Tryptophan synthase [Source:UniProtKB/TrEMBL;Acc:A0A1D6CQH6]	9.06	2.49111e-08	up
	TraesCSU02G125200	Nicotianamine synthase [Source:UniProtKB/TrEMBL;Acc:W5EHE0]	10.526	8.64082e-16	up		TraesCS6A02G256300	-	2.542	1.98886e-09	up		TraesCS7D02G309500	Glyceraldehyde-3-phosphate dehydrogenase [Source:UniProtKB/TrEMBL;Acc:C7C4X1]	2.509	0.00378407	up
	TraesCSU02G125500	Nicotianamine synthase [Source:UniProtKB/TrEMBL;Acc:W5EHE0]	25473.6	1.96443e-31	up		TraesCS6A02G263900	-	3.418	1.2702e-11	up		TraesCS7D02G311200	Succinate dehydrogenase [ubiquinone] iron-sulfur subunit, mitochondrial [Source:UniProtKB/TrEMBL;Acc:A0A341YZT2]	2.986	0.00521874	up
	TraesCSU02G137300	Peroxidase [Source:UniProtKB/TrEMBL;Acc:W5AX51]	123.534	2.3327e-05	up		TraesCS6A02G271300	ABA 8'-hydroxylase [Source:UniProtKB/TrEMBL;Acc:R4WUP9]	0.25	1.31847e-06	down		TraesCS7D02G339000	-	8.461	0.000308874	up
	TraesCSU02G166100	3-ketoacyl-CoA synthase [Source:UniProtKB/TrEMBL;Acc:A0A341ZCA0]	17.862	2.39804e-06	up		TraesCS6A02G271600	Probable carotenoid cleavage dioxygenase 4, chloroplastic [Source:Projected from Arabidopsis thaliana (AT4G19170) UniProtKB/Swiss-Prot;Acc:O49675]	0.351	1.36013e-05	down		TraesCS7D02G341900	-	0.299	0.000182	down
	TraesCSU02G177000	-	2.912	1.73934e-07	up		TraesCS6A02G298100	Glutamine synthetase [Source:UniProtKB/TrEMBL;Acc:Q45NB7]	3.023	1.79344e-05	up		TraesCS7D02G361200	-	43.344	1.46092e-05	up
	TraesCSU02G186800	-	2.321	0.000485657	up		TraesCS6A02G299200	PYD1 [Source:Projected from Arabidopsis thaliana (AT3G17810) UniProtKB/TrEMBL;Acc:A0A178VD08]	8.6	1.23588e-19	up		TraesCS7D02G364700	-	18.124	1.097e-23	up
	TraesCSU02G187100	-	0.002	7.83745e-10	down		TraesCS6A02G305400	-	2.697	1.33071e-10	up		TraesCS7D02G364900	myo-inositol oxygenase 1 [Source:Projected from Arabidopsis thaliana (AT1G14520) TAIR;Acc:AT1G14520]	20.68	8.41138e-08	up
	TraesCSU02G234300	-	55.473	0.00431756	up		TraesCS6A02G311800	Pyruvate dehydrogenase E1 component subunit alpha [Source:UniProtKB/TrEMBL;Acc:A0A341X2B1]	2.265	0.000125709	up		TraesCS7D02G366600	-	3.175	4.74508e-05	up
	TraesCSU02G242100	-	2.734	0.000824052	up		TraesCS6A02G325700	-	0.367	0.000173138	down		TraesCS7D02G375700	-	0.075	3.7739e-06	down
							TraesCS6A02G334800	Allene oxide cyclase, Biosynthesis of jasmonic acid, Defence respons [Source: Projected from Oryza sativa (Os03g0438100)]	3.967	1.05177e-12	up		TraesCS7D02G388400	Tryptophan synthase beta chain [Source:Projected from Arabidopsis thaliana (AT5G38530) UniProtKB/TrEMBL;Acc:Q9FFW8]	5.175	1.13572e-13	up
							TraesCS6A02G335800	Ubiquitin-like protein ATG12 [Source:UniProtKB/TrEMBL;Acc:A0A341WPS0]	0.374	0.00940508	down		TraesCS7D02G402300	-	3.595	0.000186236	up
							TraesCS6A02G344000	-	7.513	4.09412e-29	up		TraesCS7D02G451800	-	43.03	2.83201e-16	up
							TraesCS6A02G347800	Diacylglycerol kinase [Source:UniProtKB/TrEMBL;Acc:A0A341WQ78]	0.322	1.87127e-08	down		TraesCS7D02G460700	Phosphoglycerate kinase [Source:UniProtKB/TrEMBL;Acc:A0A1D6CST5]	0.111	5.63781e-07	down
							TraesCS6A02G351300	Probable alpha,alpha-trehalose-phosphate synthase [UDP-forming] 11 [Source:Projected from Arabidopsis thaliana (AT2G18700) UniProtKB/Swiss-Prot;Acc:Q9ZV48]	2.887	7.82659e-07	up		TraesCS7D02G465400	-	5.402	0.00564212	up
							TraesCS6A02G357200	-	2.045	0.000127125	up		TraesCS7D02G482600	-	3.715	0.00306419	up
							TraesCS6A02G383800	Glutathione reductase [Source:UniProtKB/TrEMBL;Acc:A0A341X4U6]	2.306	1.55719e-05	up		TraesCS7D02G483400	4-coumarate:coenzyme A ligase, Lignin biosynthesis, Defense against woundin [Source: Projected from Oryza sativa (Os06g0656500)]	4.576	2.32369e-07	up
							TraesCS6A02G392000	-	0.408	3.5203e-05	down		TraesCS7D02G523500	-	157.689	0.00010277	up
							TraesCS6B02G004400	-	0.262	4.10829e-06	down		TraesCS7D02G523800	-	1565.43	0.00068231	up
							TraesCS6B02G020800	P-loop containing nucleoside triphosphate hydrolases superfamily protein [Source:Projected from Arabidopsis thaliana (AT3G47450) TAIR;Acc:AT3G47450]	3.301	1.50771e-10	up		TraesCS7D02G541300	-	17.151	2.3917e-20	up
							TraesCS6B02G022800	Cytosine-specific methyltransferase [Source:UniProtKB/TrEMBL;Acc:A0A1D6AVC8]	0.188	6.81898e-06	down		TraesCSU02G005100	Glycosyltransferase [Source:UniProtKB/TrEMBL;Acc:A0A1D5SI65]	4.813	4.68412e-13	up
							TraesCS6B02G028600	Acetyltransferase component of pyruvate dehydrogenase complex [Source:UniProtKB/TrEMBL;Acc:A0A341WPY5]	2.382	7.23068e-06	up		TraesCSU02G020100	ABC transporter G family member 11 [Source:Projected from Arabidopsis thaliana (AT1G17840) UniProtKB/Swiss-Prot;Acc:Q8RXN0]	3.002	0.00051752	up
							TraesCS6B02G050600	-	3.134	6.58816e-10	up		TraesCSU02G044500	-	2.562	0.000949835	up
							TraesCS6B02G051800	-	3.688	2.16303e-05	up		TraesCSU02G078100	Beta-amylase [Source:UniProtKB/TrEMBL;Acc:A0A341ZAY9]	0.359	0.0010804	down
							TraesCS6B02G056800	-	0.399	1.62261e-10	down		TraesCSU02G082000	Sucrose synthase [Source:UniProtKB/TrEMBL;Acc:W5G4Z4]	2.463	0.0023365	up
							TraesCS6B02G056900	-	2.565	0.00499625	up		TraesCSU02G093300	Glycosyltransferase [Source:UniProtKB/TrEMBL;Acc:A0A1D6BTZ7]	7.258	3.79468e-05	up
							TraesCS6B02G063300	-	0.341	3.34497e-12	down		TraesCSU02G107200	-	13.444	3.49173e-07	up
							TraesCS6B02G087100	Acetolactate synthase [Source:UniProtKB/TrEMBL;Acc:A0A341X3J6]	476.94	0.000642384	up		TraesCSU02G122100	-	206.958	1.97708e-27	up
							TraesCS6B02G087200	-	534.003	0.00140738	up		TraesCSU02G125200	Nicotianamine synthase [Source:UniProtKB/TrEMBL;Acc:W5EHE0]	0.049	0.00128209	down
							TraesCS6B02G088800	Histone-lysine N-methyltransferase ATXR6 [Source:Projected from Arabidopsis thaliana (AT5G24330) UniProtKB/Swiss-Prot;Acc:Q9FNE9]	69.078	0.00122151	up		TraesCSU02G130000	-	0.449	8.92336e-05	down
							TraesCS6B02G105800	Peroxisomal membrane protein PEX16 [Source:UniProtKB/TrEMBL;Acc:A0A1D6B0S5]	2.472	0.00062237	up		TraesCSU02G136000	NAD-dependent protein deacylase [Source:UniProtKB/TrEMBL;Acc:A0A1D6D8U6]	0.371	0.00809277	down
							TraesCS6B02G108100	-	3.339	8.92527e-05	up		TraesCSU02G186800	-	7.146	0.000221333	up
							TraesCS6B02G109800	-	4.068	6.34123e-05	up		TraesCSU02G187100	-	0.068	0.00467394	down
							TraesCS6B02G116400	Beta-amylase [Source:UniProtKB/TrEMBL;Acc:A0A341X9W2]	0.345	1.26767e-05	down		TraesCSU02G234300	-	96.627	0.00176829	up
							TraesCS6B02G127300	L-aspartate oxidase [Source:UniProtKB/TrEMBL;Acc:A0A341X4V6]	2.502	0.00711535	up		TraesCSU02G242100	-	2.514	2.57214e-06	up
							TraesCS6B02G145800	-	234.621	9.3755e-06	up
							TraesCS6B02G160800	-	2.218	9.43381e-09	up
							TraesCS6B02G168700	-	0.375	0.000218221	down
							TraesCS6B02G169700	4-hydroxyphenylpyruvate dioxygenase [Source:UniProtKB/TrEMBL;Acc:A0A1D6AVL9]	14.113	4.50502e-24	up
							TraesCS6B02G170700	-	3.563	6.05355e-05	up
							TraesCS6B02G173000	-	0.441	6.79988e-09	down
							TraesCS6B02G174700	Glucose-6-phosphate 1-dehydrogenase [Source:UniProtKB/TrEMBL;Acc:A0A1D6AUR0]	0.14	6.34299e-13	down
							TraesCS6B02G176300	L-gulonolactone oxidase 3 [Source:Projected from Arabidopsis thaliana (AT5G11540) UniProtKB/Swiss-Prot;Acc:Q9LYD8]	11.929	0.000554898	up
							TraesCS6B02G177000	Autophagy-related protein 11 [Source:Projected from Arabidopsis thaliana (AT4G30790) UniProtKB/Swiss-Prot;Acc:Q9SUG7]	3.068	8.02241e-13	up
							TraesCS6B02G180500	Glucose-6-phosphate 1-epimerase [Source:UniProtKB/TrEMBL;Acc:A0A1D6AZG1]	0.388	7.51471e-06	down
							TraesCS6B02G183600	Succinate-semialdehyde dehydrogenase, mitochondrial [Source:Projected from Arabidopsis thaliana (AT1G79440) UniProtKB/Swiss-Prot;Acc:Q9SAK4]	4.009	2.5466e-14	up
							TraesCS6B02G185400	Glyceraldehyde-3-phosphate dehydrogenase [Source:UniProtKB/TrEMBL;Acc:A0A1D6B1T9]	3.516	9.62152e-11	up
							TraesCS6B02G192200	Fumarylacetoacetase [Source:Projected from Arabidopsis thaliana (AT1G12050) UniProtKB/Swiss-Prot;Acc:Q8RW90]	2.087	1.1728e-06	up
							TraesCS6B02G193400	-	3.004	0.000409539	up
							TraesCS6B02G194700	Citrate synthase [Source:UniProtKB/TrEMBL;Acc:W5GQW1]	2.464	2.0428e-05	up
							TraesCS6B02G199400	-	2.313	0.00497459	up
							TraesCS6B02G199700	-	15.741	0.0031358	up
							TraesCS6B02G205900	-	7.293	7.82367e-10	up
							TraesCS6B02G243700	Glyceraldehyde-3-phosphate dehydrogenase [Source:UniProtKB/TrEMBL;Acc:W5GM69]	2.115	2.12182e-06	up
							TraesCS6B02G249000	S-adenosylmethionine decarboxylase proenzyme [Source:UniProtKB/TrEMBL;Acc:W5GKA3]	3.421	9.25095e-07	up
							TraesCS6B02G249600	Phosphatidyl-N-methylethanolamine N-methyltransferase [Source:UniProtKB/TrEMBL;Acc:A0A1D6APT4]	2.302	0.000460924	up
							TraesCS6B02G258400	Phenylalanine ammonia-lyase [Source:UniProtKB/TrEMBL;Acc:A0A341X183]	20.235	0.000202778	up
							TraesCS6B02G258500	Phenylalanine ammonia-lyase [Source:UniProtKB/TrEMBL;Acc:A0A1D6AQ02]	4.509	3.69109e-07	up
							TraesCS6B02G258600	Phenylalanine ammonia-lyase [Source:UniProtKB/TrEMBL;Acc:A0A1D6AQ04]	10.199	0.00259267	up
							TraesCS6B02G276800	S-adenosylmethionine synthase [Source:UniProtKB/TrEMBL;Acc:A0A1D6ALD0]	2.723	0.000406536	up
							TraesCS6B02G280700	-	2.449	0.000173138	up
							TraesCS6B02G285600	-	2.921	3.41739e-07	up
							TraesCS6B02G290900	-	3.728	6.2778e-14	up
							TraesCS6B02G298700	WAT1-related protein [Source:UniProtKB/TrEMBL;Acc:A0A1D6S8U8]	0.472	0.000146183	down
							TraesCS6B02G299700	-	2.295	5.79788e-09	up
							TraesCS6B02G302400	Formate dehydrogenase, mitochondrial [Source:UniProtKB/TrEMBL;Acc:A0A341X2W4]	3.921	6.77593e-08	up
							TraesCS6B02G328700	PYD1 [Source:Projected from Arabidopsis thaliana (AT3G17810) UniProtKB/TrEMBL;Acc:A0A178VD08]	4.148	1.36139e-18	up
							TraesCS6B02G333600	-	2.291	7.42635e-07	up
							TraesCS6B02G355700	-	40.81	1.80762e-18	up
							TraesCS6B02G355800	-	44.022	0.00802789	up
							TraesCS6B02G356200	-	3.499	0.00263581	up
							TraesCS6B02G363700	-	188.95	2.6225e-07	up
							TraesCS6B02G376200	-	5.281	1.18438e-19	up
							TraesCS6B02G384500	Probable alpha,alpha-trehalose-phosphate synthase [UDP-forming] 11 [Source:Projected from Arabidopsis thaliana (AT2G18700) UniProtKB/Swiss-Prot;Acc:Q9ZV48]	3.407	4.2593e-08	up
							TraesCS6B02G388300	-	0.185	1.02018e-09	down
							TraesCS6B02G389200	-	3.027	3.6825e-11	up
							TraesCS6B02G395700	-	0.161	0.000300278	down
							TraesCS6B02G423000	-	2.819	3.8412e-09	up
							TraesCS6B02G432600	-	2.764	3.71535e-09	up
							TraesCS6B02G440200	Aconitate hydratase [Source:UniProtKB/TrEMBL;Acc:A0A1D6AQV8]	6.199	8.26128e-14	up
							TraesCS6B02G466600	Sucrose synthase [Source:UniProtKB/TrEMBL;Acc:A0A1D6AKV9]	7.6	1.2351e-06	up
							TraesCS6D02G010100	-	0.198	1.5505e-14	down
							TraesCS6D02G018700	-	0.19	3.95846e-11	down
							TraesCS6D02G024400	Acetyltransferase component of pyruvate dehydrogenase complex [Source:UniProtKB/TrEMBL;Acc:A0A1D6BGQ2]	2.648	6.19411e-07	up
							TraesCS6D02G043000	-	5.824	2.96558e-10	up
							TraesCS6D02G048400	Polyphenol oxidase [Source:UniProtKB/TrEMBL;Acc:C0SPI5]	3.159	5.54602e-05	up
							TraesCS6D02G069600	-	0.211	5.2059e-12	down
							TraesCS6D02G070500	CEPT-type aminoalcoholphosphotransferase [Source:UniProtKB/TrEMBL;Acc:C7G531]	0.351	0.00126076	down
							TraesCS6D02G072400	Peroxisomal membrane protein PEX16 [Source:UniProtKB/TrEMBL;Acc:A0A1D6DIV6]	2.638	3.91189e-06	up
							TraesCS6D02G074300	-	2.567	0.000104037	up
							TraesCS6D02G084500	Phosphopantetheine adenylyltransferase [Source:Projected from Arabidopsis thaliana (AT2G18250) UniProtKB/Swiss-Prot;Acc:Q9ZPV8]	5.154	0.000554481	up
							TraesCS6D02G107600	-	24.04	0.0069948	up
							TraesCS6D02G128800	Sulfurtransferase [Source:UniProtKB/TrEMBL;Acc:A0A341X9V0]	0.438	0.00668312	down
							TraesCS6D02G130800	4-hydroxyphenylpyruvate dioxygenase [Source:UniProtKB/TrEMBL;Acc:A0A1D6BC02]	28.58	1.83464e-29	up
							TraesCS6D02G131900	-	5.504	0.000156591	up
							TraesCS6D02G135800	Glucose-6-phosphate 1-dehydrogenase [Source:UniProtKB/TrEMBL;Acc:W5H4R3]	0.194	3.1522e-11	down
							TraesCS6D02G136700	Chorismate mutase [Source:UniProtKB/TrEMBL;Acc:W5H508]	0.291	2.75761e-06	down
							TraesCS6D02G137300	L-gulonolactone oxidase 3 [Source:Projected from Arabidopsis thaliana (AT5G11540) UniProtKB/Swiss-Prot;Acc:Q9LYD8]	5.594	1.43114e-06	up
							TraesCS6D02G138400	Autophagy-related protein 11 [Source:Projected from Arabidopsis thaliana (AT4G30790) UniProtKB/Swiss-Prot;Acc:Q9SUG7]	2.377	8.47667e-07	up
							TraesCS6D02G142200	-	0.492	0.000667978	down
							TraesCS6D02G145400	Succinate-semialdehyde dehydrogenase, mitochondrial [Source:Projected from Arabidopsis thaliana (AT1G79440) UniProtKB/Swiss-Prot;Acc:Q9SAK4]	5.708	7.79323e-22	up
							TraesCS6D02G146900	Glyceraldehyde-3-phosphate dehydrogenase [Source:UniProtKB/TrEMBL;Acc:A0A1D6BD14]	2.699	1.5354e-05	up
							TraesCS6D02G148200	Nicotianamine synthase [Source:UniProtKB/TrEMBL;Acc:A0A172Q4H3]	0.307	6.05971e-17	down
							TraesCS6D02G148700	Phosphoglycerate kinase [Source:UniProtKB/TrEMBL;Acc:A0A341XAN8]	2.04	3.93198e-07	up
							TraesCS6D02G153400	Fumarylacetoacetase [Source:Projected from Arabidopsis thaliana (AT1G12050) UniProtKB/Swiss-Prot;Acc:Q8RW90]	3.111	2.16186e-13	up
							TraesCS6D02G155800	Citrate synthase [Source:UniProtKB/TrEMBL;Acc:A0A341XET3]	2.048	0.000187365	up
							TraesCS6D02G159100	S-adenosylmethionine synthase [Source:UniProtKB/TrEMBL;Acc:W5GBW4]	2.351	1.78918e-05	up
							TraesCS6D02G161200	-	6.046	0.000476925	up
							TraesCS6D02G166100	-	13.904	1.20093e-06	up
							TraesCS6D02G174600	-	0.307	2.09189e-08	down
							TraesCS6D02G204800	PHT1.1 [Source:Projected from Arabidopsis thaliana (AT1G80050) UniProtKB/TrEMBL;Acc:A0A178W1K2]	0.077	7.65625e-07	down
							TraesCS6D02G212200	Phenylalanine ammonia-lyase [Source:UniProtKB/TrEMBL;Acc:W5GUI9]	8.647	1.42192e-07	up
							TraesCS6D02G212400	Phenylalanine ammonia-lyase [Source:UniProtKB/TrEMBL;Acc:A0A1D6B7C8]	3.413	1.43156e-06	up
							TraesCS6D02G221200	-	3.449	4.62494e-10	up
							TraesCS6D02G222000	Aldehyde dehydrogenase [Source:UniProtKB/TrEMBL;Acc:A0A341XDS6]	0.233	7.295e-05	down
							TraesCS6D02G224900	-	0.484	0.00146944	down
							TraesCS6D02G225800	-	3.369	3.08412e-05	up
							TraesCS6D02G230000	S-adenosylmethionine synthase [Source:UniProtKB/TrEMBL;Acc:A0A341XE58]	2.185	0.000664097	up
							TraesCS6D02G230100	S-adenosylmethionine synthase [Source:UniProtKB/TrEMBL;Acc:A0A1D6B308]	2.968	0.00114486	up
							TraesCS6D02G230500	Trehalose 6-phosphate phosphatase [Source:UniProtKB/TrEMBL;Acc:W5GXR8]	2.378	1.75611e-08	up
							TraesCS6D02G230600	-	2.263	5.49315e-07	up
							TraesCS6D02G243800	ABA 8'-hydroxylase [Source:UniProtKB/TrEMBL;Acc:R4X4I5]	0.442	0.00866284	down
							TraesCS6D02G251000	-	2.555	2.59805e-07	up
							TraesCS6D02G251700	WAT1-related protein [Source:UniProtKB/TrEMBL;Acc:A0A1D6B497]	0.412	0.009419	down
							TraesCS6D02G272400	-	87.201	9.39381e-26	up
							TraesCS6D02G278900	PYD1 [Source:Projected from Arabidopsis thaliana (AT3G17810) UniProtKB/TrEMBL;Acc:A0A178VD08]	8.38	7.23447e-28	up
							TraesCS6D02G281900	-	2.842	0.00609307	up
							TraesCS6D02G287000	-	2.61	0.00398656	up
							TraesCS6D02G298500	Alpha-amylase [Source:UniProtKB/TrEMBL;Acc:A0A1D6BAP2]	111.885	6.13697e-05	up
							TraesCS6D02G302300	-	9.284	4.46862e-06	up
							TraesCS6D02G305400	-	7.196	1.69315e-15	up
							TraesCS6D02G314300	Allene oxide cyclase, Biosynthesis of jasmonic acid, Defence respons [Source: Projected from Oryza sativa (Os03g0438100)]	3.498	9.19132e-15	up
							TraesCS6D02G319300	-	0.261	5.43166e-05	down
							TraesCS6D02G325100	-	5.477	1.80854e-21	up
							TraesCS6D02G336600	-	78.758	4.16315e-05	up
							TraesCS6D02G339200	-	4	1.48497e-14	up
							TraesCS6D02G376900	Acetyl-coenzyme A synthetase [Source:UniProtKB/TrEMBL;Acc:W5GXD3]	2.074	3.67121e-05	up
							TraesCS6D02G382800	-	2.997	9.9382e-14	up
							TraesCS6D02G384200	Aconitate hydratase [Source:UniProtKB/TrEMBL;Acc:A0A1D6B7P8]	3.398	6.31721e-07	up
							TraesCS6D02G403800	Sucrose synthase [Source:UniProtKB/TrEMBL;Acc:A0A1D6B903]	5.488	1.2463e-06	up
							TraesCS7A02G043000	Gluconokinase [Source:UniProtKB/TrEMBL;Acc:A0A1D6BWL6]	0.37	0.000755398	down
							TraesCS7A02G059500	-	204.811	1.15882e-06	up
							TraesCS7A02G063900	-	0.436	1.22394e-05	down
							TraesCS7A02G071200	-	2.182	0.00233885	up
							TraesCS7A02G075600	-	68.353	5.7923e-20	up
							TraesCS7A02G083700	-	17.661	1.8498e-19	up
							TraesCS7A02G088100	ATP-dependent 6-phosphofructokinase [Source:UniProtKB/TrEMBL;Acc:A0A1D6BYZ5]	0.419	9.99589e-05	down
							TraesCS7A02G092300	-	2.979	8.35727e-05	up
							TraesCS7A02G115900	-	0.475	0.00603335	down
							TraesCS7A02G120300	Starch synthase, chloroplastic/amyloplastic [Source:UniProtKB/TrEMBL;Acc:A0A1D6BW01]	3.472	7.41737e-12	up
							TraesCS7A02G131200	Ribonucleoside-diphosphate reductase [Source:UniProtKB/TrEMBL;Acc:A0A1D6C0X7]	4.285	0.000628453	up
							TraesCS7A02G132000	-	64.083	7.7873e-05	up
							TraesCS7A02G134100	Raffinose synthase family protein [Source:Projected from Arabidopsis thaliana (AT5G20250) UniProtKB/TrEMBL;Acc:F4K470]	25.702	8.96974e-58	up
							TraesCS7A02G138600	Cystathionine beta-lyase, chloroplastic [Source:Projected from Arabidopsis thaliana (AT3G57050) UniProtKB/Swiss-Prot;Acc:P53780]	0.472	0.00277142	down
							TraesCS7A02G141800	Acyl-coenzyme A oxidase [Source:UniProtKB/TrEMBL;Acc:A0A1D6BUB9]	3.018	1.70302e-07	up
							TraesCS7A02G142200	-	25.59	0.00183963	up
							TraesCS7A02G165300	ECPT-type aminoalcoholphosphotransferase [Source:UniProtKB/TrEMBL;Acc:C7G530]	4.878	2.7808e-16	up
							TraesCS7A02G166700	-	8.679	3.43613e-07	up
							TraesCS7A02G171700	Aldose 1-epimerase [Source:UniProtKB/TrEMBL;Acc:A0A1D6BXT0]	0.296	3.84664e-06	down
							TraesCS7A02G183900	-	0.238	1.60386e-05	down
							TraesCS7A02G187300	Glutathione S-transferase U10 [Source:Projected from Arabidopsis thaliana (AT1G74590) UniProtKB/Swiss-Prot;Acc:Q9CA57]	2.379	0.000561026	up
							TraesCS7A02G189000	Starch synthase, chloroplastic/amyloplastic [Source:UniProtKB/TrEMBL;Acc:A0A341XU21]	34.924	0.00927301	up
							TraesCS7A02G210100	Aldehyde dehydrogenase family 2 member B4, mitochondrial [Source:Projected from Arabidopsis thaliana (AT3G48000) UniProtKB/Swiss-Prot;Acc:Q9SU63]	3.465	4.45173e-14	up
							TraesCS7A02G223800	-	3.041	0.000285078	up
							TraesCS7A02G225800	-	3.615	2.57213e-12	up
							TraesCS7A02G232200	Formate dehydrogenase, mitochondrial [Source:UniProtKB/TrEMBL;Acc:W5HFK6]	4.21	3.96362e-19	up
							TraesCS7A02G238900	Pyruvate dehydrogenase E1 component subunit alpha [Source:UniProtKB/TrEMBL;Acc:A0A1D6BY19]	8.94	5.9055e-33	up
							TraesCS7A02G241100	-	2.371	0.000105176	up
							TraesCS7A02G241500	-	2.34	5.09438e-06	up
							TraesCS7A02G246200	Lipoxygenase [Source:UniProtKB/TrEMBL;Acc:A0A1D6BYR9]	24.343	1.07741e-22	up
							TraesCS7A02G256600	-	10.913	0.000214527	up
							TraesCS7A02G268800	-	0.187	1.08391e-10	down
							TraesCS7A02G269300	-	3.106	3.78208e-06	up
							TraesCS7A02G278400	-	3.285	0.0016084	up
							TraesCS7A02G278500	Fatty acyl-CoA reductase [Source:UniProtKB/TrEMBL;Acc:A0A1D6BZJ0]	25.19	2.28231e-06	up
							TraesCS7A02G308600	Tryptophan synthase [Source:UniProtKB/TrEMBL;Acc:A0A1D6BP67]	5.485	1.94314e-16	up
							TraesCS7A02G313100	Glyceraldehyde-3-phosphate dehydrogenase [Source:UniProtKB/TrEMBL;Acc:A0A1D6BRM9]	2.747	1.25743e-10	up
							TraesCS7A02G314000	Succinate dehydrogenase [ubiquinone] iron-sulfur subunit, mitochondrial [Source:UniProtKB/TrEMBL;Acc:A0A341YDF5]	5.199	9.07211e-18	up
							TraesCS7A02G317500	-	11.491	7.14554e-06	up
							TraesCS7A02G319000	-	2.218	0.00206626	up
							TraesCS7A02G330800	-	13.711	0.00244496	up
							TraesCS7A02G336400	1,4-alpha-glucan-branching enzyme 3, chloroplastic/amyloplastic [Source:Projected from Arabidopsis thaliana (AT3G20440) UniProtKB/Swiss-Prot;Acc:D2WL32]	0.277	3.66754e-06	down
							TraesCS7A02G345400	-	3.113	8.90123e-10	up
							TraesCS7A02G345600	-	9.57	0.00335295	up
							TraesCS7A02G350100	Aminopropyl transferase [Source: Projected from Oryza sativa (Os06g0528600)]	2.074	1.10806e-05	up
							TraesCS7A02G353500	-	2.151	9.13768e-05	up
							TraesCS7A02G356100	-	8.15	3.56286e-14	up
							TraesCS7A02G357800	myo-inositol oxygenase 1 [Source:Projected from Arabidopsis thaliana (AT1G14520) TAIR;Acc:AT1G14520]	4.941	1.33096e-11	up
							TraesCS7A02G358100	-	33.752	1.09251e-65	up
							TraesCS7A02G361600	-	28.286	0.00124541	up
							TraesCS7A02G361800	-	49.168	0.00500481	up
							TraesCS7A02G364400	-	3.441	1.83942e-10	up
							TraesCS7A02G376500	Phospholipase D [Source:UniProtKB/TrEMBL;Acc:A0A1D6BRR5]	2.727	7.88672e-08	up
							TraesCS7A02G378800	-	0.049	0.00512914	down
							TraesCS7A02G382500	-	2.855	1.87299e-06	up
							TraesCS7A02G383900	Alpha-amylase [Source:UniProtKB/TrEMBL;Acc:A0A1D6D7Y1]	0.067	0.000101465	down
							TraesCS7A02G391100	-	29.092	1.95633e-07	up
							TraesCS7A02G392800	-	3.465	1.40522e-10	up
							TraesCS7A02G402500	-	0.277	1.4778e-05	down
							TraesCS7A02G406100	Lysophospholipid acyltransferase LPEAT2 [Source:Projected from Arabidopsis thaliana (AT2G45670) UniProtKB/Swiss-Prot;Acc:Q8S8S2]	15.379	1.77803e-31	up
							TraesCS7A02G409100	-	25.317	1.15503e-46	up
							TraesCS7A02G419300	UDP-sugar pyrophosphorylase [Source:Projected from Arabidopsis thaliana (AT5G52560) UniProtKB/Swiss-Prot;Acc:Q9C5I1]	2.483	1.03091e-09	up
							TraesCS7A02G425000	-	0.171	4.40665e-13	down
							TraesCS7A02G442500	Glutathione synthetase [Source:UniProtKB/TrEMBL;Acc:A0A1D6BKB2]	0.213	5.66368e-15	down
							TraesCS7A02G446200	-	3.693	0.000847016	up
							TraesCS7A02G464200	-	5.507	1.80819e-17	up
							TraesCS7A02G479500	Phosphotransferase [Source:UniProtKB/TrEMBL;Acc:A0A1D6BNQ5]	0.408	6.04369e-05	down
							TraesCS7A02G481500	Allantoate deiminase [Source:Projected from Arabidopsis thaliana (AT4G20070) UniProtKB/Swiss-Prot;Acc:O49434]	5.869	3.61014e-27	up
							TraesCS7A02G487400	-	11.074	7.31569e-24	up
							TraesCS7A02G509200	-	0.216	8.08375e-10	down
							TraesCS7A02G521200	-	0.325	2.77839e-05	down
							TraesCS7A02G549800	Catalase [Source:UniProtKB/TrEMBL;Acc:A0A0H4LXI0]	2.125	1.73689e-05	up
							TraesCS7A02G557300	Phytoene synthase 1 [Source:UniProtKB/TrEMBL;Acc:A7KWY8]	2.666	0.000827977	up
							TraesCS7A02G557600	Sucrose synthase [Source:UniProtKB/TrEMBL;Acc:A0A1D6DFI7]	4.167	1.72242e-05	up
							TraesCS7B02G000300	-	0.431	1.84852e-05	down
							TraesCS7B02G018600	Starch synthase, chloroplastic/amyloplastic [Source:UniProtKB/TrEMBL;Acc:A0A341YHJ4]	4.669	1.09631e-32	up
							TraesCS7B02G035200	Raffinose synthase family protein [Source:Projected from Arabidopsis thaliana (AT5G20250) UniProtKB/TrEMBL;Acc:F4K470]	12.38	7.37124e-37	up
							TraesCS7B02G063400	Sucrose synthase [Source:UniProtKB/TrEMBL;Acc:A0A341YPC9]	3.537	8.63712e-11	up
							TraesCS7B02G070100	-	5.145	5.77299e-14	up
							TraesCS7B02G071000	-	2.043	1.13114e-05	up
							TraesCS7B02G084400	-	5.983	8.59308e-05	up
							TraesCS7B02G089400	-	5.257	0.00285535	up
							TraesCS7B02G096300	-	0.187	7.30656e-05	down
							TraesCS7B02G103800	-	9.877	2.41845e-32	up
							TraesCS7B02G112000	-	4.77	7.88386e-06	up
							TraesCS7B02G114000	Acylphosphatase [Source:UniProtKB/TrEMBL;Acc:A0A1D6CHF0]	2.914	6.13663e-05	up
							TraesCS7B02G116800	-	2.498	9.75476e-09	up
							TraesCS7B02G130600	Formate dehydrogenase, mitochondrial [Source:UniProtKB/TrEMBL;Acc:W5IA32]	22.335	2.50251e-68	up
							TraesCS7B02G134600	Probable galactinol--sucrose galactosyltransferase 1 [Source:Projected from Arabidopsis thaliana (AT1G55740) UniProtKB/Swiss-Prot;Acc:Q84VX0]	0.217	8.51221e-10	down
							TraesCS7B02G136600	-	8.488	3.12796e-17	up
							TraesCS7B02G139600	-	0.043	0.00110372	down
							TraesCS7B02G139700	ISA1 [Source:Projected from Arabidopsis thaliana (AT2G39930) UniProtKB/TrEMBL;Acc:A0A178VW25]	2.503	9.85895e-06	up
							TraesCS7B02G140600	Putative L-ascorbate peroxidase 6 [Source:Projected from Arabidopsis thaliana (AT4G32320) UniProtKB/Swiss-Prot;Acc:Q8GY91]	0.401	0.000159332	down
							TraesCS7B02G145200	-	71.104	0.00779903	up
							TraesCS7B02G180500	-	0.396	4.24587e-07	down
							TraesCS7B02G183300	Glucose-1-phosphate adenylyltransferase [Source:UniProtKB/TrEMBL;Acc:C0KWE8]	0.438	3.77844e-05	down
							TraesCS7B02G185300	Glucose-6-phosphate 1-epimerase [Source:UniProtKB/TrEMBL;Acc:A0A1D6CA13]	0.491	2.98027e-05	down
							TraesCS7B02G193800	-	5.212	4.73492e-16	up
							TraesCS7B02G203400	-	0.364	8.65205e-07	down
							TraesCS7B02G208700	Tryptophan synthase [Source:UniProtKB/TrEMBL;Acc:A0A1D6C6S4]	7.664	1.30736e-24	up
							TraesCS7B02G237900	-	2.36	0.00019837	up
							TraesCS7B02G241200	-	6.385	6.69109e-12	up
							TraesCS7B02G241600	-	25.464	0.000184333	up
							TraesCS7B02G246200	-	10.141	1.78216e-09	up
							TraesCS7B02G248000	1,4-alpha-glucan-branching enzyme 3, chloroplastic/amyloplastic [Source:Projected from Arabidopsis thaliana (AT3G20440) UniProtKB/Swiss-Prot;Acc:D2WL32]	0.272	1.09184e-05	down
							TraesCS7B02G253600	-	36.565	0.000127156	up
							TraesCS7B02G263500	Serine/threonine-protein phosphatase [Source:UniProtKB/TrEMBL;Acc:A0A1D6CAP9]	2.924	7.97577e-08	up
							TraesCS7B02G265300	-	40.046	0.00302214	up
							TraesCS7B02G269700	-	58.254	3.94557e-93	up
							TraesCS7B02G269900	myo-inositol oxygenase 1 [Source:Projected from Arabidopsis thaliana (AT1G14520) TAIR;Acc:AT1G14520]	14.171	4.36662e-41	up
							TraesCS7B02G271600	-	5.813	3.39568e-09	up
							TraesCS7B02G277900	Phospholipase D [Source:UniProtKB/TrEMBL;Acc:A0A341YFR0]	3.294	1.04028e-11	up
							TraesCS7B02G280300	-	0.41	0.0076215	down
							TraesCS7B02G280700	-	0.426	0.00853039	down
							TraesCS7B02G306100	Lysophospholipid acyltransferase LPEAT2 [Source:Projected from Arabidopsis thaliana (AT2G45670) UniProtKB/Swiss-Prot;Acc:Q8S8S2]	3.901	6.00855e-10	up
							TraesCS7B02G308800	-	3.537	0.000418038	up
							TraesCS7B02G324900	-	0.464	0.00933564	down
							TraesCS7B02G341200	Glutathione synthetase [Source:UniProtKB/TrEMBL;Acc:A0A341YI80]	0.118	6.52326e-23	down
							TraesCS7B02G364700	-	2.798	0.00550439	up
							TraesCS7B02G383900	Allantoate deiminase [Source:Projected from Arabidopsis thaliana (AT4G20070) UniProtKB/Swiss-Prot;Acc:O49434]	7.705	2.56378e-26	up
							TraesCS7B02G413700	-	0.381	0.00485264	down
							TraesCS7B02G417900	-	30.797	5.58531e-05	up
							TraesCS7B02G438000	-	0.254	4.61838e-05	down
							TraesCS7B02G455300	-	2.058	0.00361537	up
							TraesCS7B02G482000	Phytoene synthase 7B [Source:UniProtKB/TrEMBL;Acc:C1IP78]	3.66	1.49199e-07	up
							TraesCS7D02G004400	Acyl-coenzyme A oxidase [Source:UniProtKB/TrEMBL;Acc:A0A1D6CX50]	2.734	6.36638e-10	up
							TraesCS7D02G030700	Glutathione transferase [Source:UniProtKB/TrEMBL;Acc:Q8RW00]	4.595	2.87162e-07	up
							TraesCS7D02G044500	-	113.185	1.10227e-05	up
							TraesCS7D02G066600	3-phosphoshikimate 1-carboxyvinyltransferase [Source:UniProtKB/TrEMBL;Acc:A0A1D6D2L7]	2.615	0.000149272	up
							TraesCS7D02G066700	-	0.256	9.65822e-06	down
							TraesCS7D02G067300	ABC transporter G family member 14 [Source:Projected from Arabidopsis thaliana (AT1G31770) UniProtKB/Swiss-Prot;Acc:Q9C6W5]	0.331	0.00183532	down
							TraesCS7D02G068400	-	0.357	0.000176498	down
							TraesCS7D02G071200	-	56.945	2.48517e-35	up
							TraesCS7D02G073400	-	3.028	0.000186141	up
							TraesCS7D02G078700	-	5.68	3.73588e-10	up
							TraesCS7D02G083200	ATP-dependent 6-phosphofructokinase [Source:UniProtKB/TrEMBL;Acc:A0A1D6D2D1]	0.388	0.000338223	down
							TraesCS7D02G101300	ATP-dependent 6-phosphofructokinase [Source:UniProtKB/TrEMBL;Acc:A0A1D6D3B3]	2.268	0.00275515	up
							TraesCS7D02G117800	Starch synthase, chloroplastic/amyloplastic [Source:UniProtKB/TrEMBL;Acc:A0A1D6D1I0]	4.113	6.14211e-20	up
							TraesCS7D02G131600	-	8.908	0.00790599	up
							TraesCS7D02G133500	Raffinose synthase family protein [Source:Projected from Arabidopsis thaliana (AT5G20250) UniProtKB/TrEMBL;Acc:F4K470]	16.439	9.97253e-55	up
							TraesCS7D02G166300	-	2.695	1.08828e-07	up
							TraesCS7D02G175800	-	0.288	1.38663e-05	down
							TraesCS7D02G185700	-	0.2	2.65768e-10	down
							TraesCS7D02G186100	-	4.315	0.000843333	up
							TraesCS7D02G188400	Glutathione S-transferase U10 [Source:Projected from Arabidopsis thaliana (AT1G74590) UniProtKB/Swiss-Prot;Acc:Q9CA57]	11.331	2.10325e-07	up
							TraesCS7D02G191700	DHAR3 [Source:Projected from Arabidopsis thaliana (AT5G16710) UniProtKB/TrEMBL;Acc:A0A178UIL9]	2.67	9.47634e-05	up
							TraesCS7D02G199900	Pyruvate dehydrogenase E1 component subunit alpha [Source:UniProtKB/TrEMBL;Acc:A0A1D6CZF3]	3.354	1.55553e-10	up
							TraesCS7D02G209500	Acylphosphatase [Source:UniProtKB/TrEMBL;Acc:A0A1D6CYS0]	2.854	0.00110213	up
							TraesCS7D02G211900	-	2.442	2.84035e-07	up
							TraesCS7D02G225100	Acyl-coenzyme A oxidase [Source:UniProtKB/TrEMBL;Acc:A0A1D6CHT8]	0.493	0.00239852	down
							TraesCS7D02G232300	Formate dehydrogenase, mitochondrial [Source:UniProtKB/TrEMBL;Acc:W5IA32]	6.139	4.01731e-30	up
							TraesCS7D02G236700	Probable galactinol--sucrose galactosyltransferase 1 [Source:Projected from Arabidopsis thaliana (AT1G55740) UniProtKB/Swiss-Prot;Acc:Q84VX0]	7.666	2.7338e-21	up
							TraesCS7D02G240100	-	3.069	3.55288e-07	up
							TraesCS7D02G240400	-	0.359	0.00818757	down
							TraesCS7D02G244800	Lipoxygenase [Source:UniProtKB/TrEMBL;Acc:A0A1D6D5W7]	54.614	2.93258e-06	up
							TraesCS7D02G266000	-	0.357	3.35117e-07	down
							TraesCS7D02G269400	-	0.318	0.000358828	down
							TraesCS7D02G277500	-	8.054	4.76279e-14	up
							TraesCS7D02G278400	-	2.259	8.0516e-05	up
							TraesCS7D02G279300	-	0.446	0.000782385	down
							TraesCS7D02G291600	Diacylglycerol kinase [Source:UniProtKB/TrEMBL;Acc:A0A1D6CKK4]	0.285	0.00471209	down
							TraesCS7D02G298600	-	0.289	0.00249051	down
							TraesCS7D02G305300	Tryptophan synthase [Source:UniProtKB/TrEMBL;Acc:A0A1D6CQH6]	13.171	2.03325e-31	up
							TraesCS7D02G311200	Succinate dehydrogenase [ubiquinone] iron-sulfur subunit, mitochondrial [Source:UniProtKB/TrEMBL;Acc:A0A341YZT2]	3.619	6.09777e-12	up
							TraesCS7D02G339000	-	13.602	1.7658e-06	up
							TraesCS7D02G341900	-	0.349	8.11824e-06	down
							TraesCS7D02G358600	Serine/threonine-protein phosphatase [Source:UniProtKB/TrEMBL;Acc:A0A1D6CUS8]	3.25	4.92867e-11	up
							TraesCS7D02G361200	-	102.959	1.26807e-09	up
							TraesCS7D02G361300	-	12.227	1.32923e-07	up
							TraesCS7D02G364700	-	15.617	4.12083e-60	up
							TraesCS7D02G364900	myo-inositol oxygenase 1 [Source:Projected from Arabidopsis thaliana (AT1G14520) TAIR;Acc:AT1G14520]	18.952	1.0485e-43	up
							TraesCS7D02G366600	-	2.999	1.80654e-05	up
							TraesCS7D02G369300	Aspartate aminotransferase [Source:UniProtKB/TrEMBL;Acc:W5I3E6]	3.658	1.9723e-08	up
							TraesCS7D02G372800	Phospholipase D [Source:UniProtKB/TrEMBL;Acc:A0A1D6CMW4]	2.633	2.9241e-09	up
							TraesCS7D02G375700	-	0.048	8.16263e-39	down
							TraesCS7D02G386500	-	49.036	0.00601001	up
							TraesCS7D02G386600	-	5.656	1.16354e-09	up
							TraesCS7D02G388400	Tryptophan synthase beta chain [Source:Projected from Arabidopsis thaliana (AT5G38530) UniProtKB/TrEMBL;Acc:Q9FFW8]	2.51	2.60833e-05	up
							TraesCS7D02G402300	-	6.025	3.37453e-09	up
							TraesCS7D02G416700	-	0.227	0.0012988	down
							TraesCS7D02G431500	Glutathione synthetase [Source:UniProtKB/TrEMBL;Acc:A0A341ZG38]	0.334	0.00451131	down
							TraesCS7D02G451800	-	92.241	5.26123e-30	up
							TraesCS7D02G460700	Phosphoglycerate kinase [Source:UniProtKB/TrEMBL;Acc:A0A1D6CST5]	0.094	3.46696e-16	down
							TraesCS7D02G468600	Allantoate deiminase [Source:Projected from Arabidopsis thaliana (AT4G20070) UniProtKB/Swiss-Prot;Acc:O49434]	9.211	1.64928e-29	up
							TraesCS7D02G479100	-	23.475	7.06016e-05	up
							TraesCS7D02G498300	-	10.648	0.000162054	up
							TraesCS7D02G514500	-	4.12	0.00298537	up
							TraesCS7D02G541300	-	16.47	3.20862e-40	up
							TraesCSU02G021900	Cysteine protease [Source:UniProtKB/TrEMBL;Acc:W5B8L7]	3.694	5.14859e-09	up
							TraesCSU02G037500	Phosphomannomutase [Source:UniProtKB/TrEMBL;Acc:A0A1D5T8D0]	0.198	1.10527e-10	down
							TraesCSU02G053600	-	2.144	0.000135036	up
							TraesCSU02G063500	-	2.215	1.49326e-05	up
							TraesCSU02G078100	Beta-amylase [Source:UniProtKB/TrEMBL;Acc:A0A341ZAY9]	0.395	1.83312e-05	down
							TraesCSU02G082000	Sucrose synthase [Source:UniProtKB/TrEMBL;Acc:W5G4Z4]	3.358	9.34457e-08	up
							TraesCSU02G087600	-	0.246	7.10092e-05	down
							TraesCSU02G100500	Fatty acyl-CoA reductase [Source:UniProtKB/TrEMBL;Acc:A0A1D6CAJ3]	5.46	2.675e-05	up
							TraesCSU02G105300	Catalase [Source:UniProtKB/TrEMBL;Acc:A0A1D6SEV8]	2.022	0.000107856	up
							TraesCSU02G107200	-	4.081	0.00512517	up
							TraesCSU02G125200	Nicotianamine synthase [Source:UniProtKB/TrEMBL;Acc:W5EHE0]	0.04	2.14337e-05	down
							TraesCSU02G130000	-	0.423	1.78327e-06	down
							TraesCSU02G135100	-	0.407	4.74869e-08	down
							TraesCSU02G145400	Phospholipase D [Source:UniProtKB/TrEMBL;Acc:A0A1D5Y2W2]	2.997	0.00212063	up
							TraesCSU02G173900	-	281.331	1.06222e-08	up
							TraesCSU02G175300	-	281.331	1.06222e-08	up
							TraesCSU02G186800	-	10.41	4.20638e-25	up
							TraesCSU02G187100	-	0.028	1.21463e-07	down
							TraesCSU02G234300	-	82.23	0.000286022	up
							TraesCSU02G249900	-	5460.29	7.61404e-14	up
