# Supplementary material for: Integrated transcriptomics, metabolomics and physiological analyses reveal differential response mechanisms of wheat to cadmium and/or salinity stress
Source: Front Plant Sci. 2024 Oct 1;15:1378226. doi: 10.3389/fpls.2024.1378226 (PMC11473431; doi:10.3389/fpls.2024.1378226)
Supplement: Supplementary file 19 [file Table9.xlsx]

## Sheet: Sheet1
Table S11 Pearson's correlation analysis
	PDW	Chl	Chla	Chlb	O2•−	MDA
PDW	1
Total Chl	0.978**	1
Chl a	0.977**	1.000**	1
Chl b	0.971**	0.988**	0.983**	1
O2•−	-0.885**	-0.874**	-0.875**	-0.857**	1
MDA	-0.836**	-0.858**	-0.860**	-0.835**	0.953**	1
